# Supplementary material for: Dramatic changes in gene expression in different forms of Crithidia fasciculata reveal potential mechanisms for insect-specific adhesion in kinetoplastid parasites
Source: PLoS Negl Trop Dis. 2019 Jul 29;13(7):e0007570. doi: 10.1371/journal.pntd.0007570 (PMC6687205; doi:10.1371/journal.pntd.0007570)
Supplement: S1 Table — Gene IDs from TriTrypDB for C. fasciculata transcripts significantly upregulated in cultured adherent cells relative to cultured swimming cells (LFC>1, p<0.01) across six samples (three cultured swimming and three cultured adherent). Also shown is the annotation from TriTrypDB (Product Description). Genes comprise Group 2 of Fig 6A and are listed in order of accession number. (XLSX) [file pntd.0007570.s009.xlsx]

## Sheet: Sheet1
Crithidia genes up in cultured adherent relative to cultured swimming (Log2 Fold Change > 1; Adjusted P value < 0.01)
Gene ID	Product Description
CFAC1_010006000	hypothetical protein, conserved
CFAC1_010006400	kinetoplastid kinetochore protein 6, putative
CFAC1_010008100	hypothetical protein, conserved
CFAC1_010010600	hypothetical protein, conserved
CFAC1_010012600	hypothetical protein, conserved
CFAC1_010013200	hypothetical protein, conserved
CFAC1_010013600	primase 2, putative
CFAC1_010014500	Ydr279p protein family (RNase H2 complex component), putative
CFAC1_010015600	NADH:flavin oxidoreductase/NADH oxidase, putative
CFAC1_010015700	NADH:flavin oxidoreductase/NADH oxidase, putative
CFAC1_010015800	NADH:flavin oxidoreductase / NADH oxidase family, putative
CFAC1_010016000	NADH:flavin oxidoreductase/NADH oxidase, putative
CFAC1_010018100	arginine N-methyltransferase-like protein
CFAC1_010018900	hypothetical protein, conserved
CFAC1_010019000	Putative methyltransferase, putative
CFAC1_020006200	hypothetical protein, conserved
CFAC1_020006600	hypothetical protein, conserved
CFAC1_020006900	Rrp15p, putative
CFAC1_020007000	NUDIX hydrolase dihydroneopterin triphosphate pyrophosphohydrolase/hydrolase, putative
CFAC1_020007700	hypothetical protein, conserved
CFAC1_020007800	hypothetical protein, conserved
CFAC1_020008100	50S ribosome-binding GTPase, putative
CFAC1_020010100	ATP-dependent RNA helicase, putative
CFAC1_020012300	cdc2-related kinase, putative
CFAC1_020013000	hypothetical protein, conserved
CFAC1_020013100	kinesin, putative
CFAC1_020019300	prefoldin subunit, putative
CFAC1_020019600	fatty acid elongase, putative
CFAC1_020020400	double-strand-break repair protein rad21 homolog, putative
CFAC1_020021200	methyltransferase-like protein
CFAC1_020023600	suppressive immunomodulating factor, putative
CFAC1_030007200	exosome complex exonuclease RRP40, putative
CFAC1_030007400	hypothetical protein, conserved
CFAC1_030009400	Tetratricopeptide repeat, putative
CFAC1_030011100	hypothetical protein, conserved
CFAC1_030013200	hypothetical protein, conserved
CFAC1_030014700	spermidine synthase
CFAC1_030015100	hypothetical protein, conserved
CFAC1_030018200	serine peptidase, Clan S-, family S54, putative
CFAC1_030019500	hypothetical protein, conserved
CFAC1_030019600	hypothetical protein, conserved
CFAC1_030019800	hypothetical protein, conserved
CFAC1_030020000	Domain of unknown function (DUF947), putative
CFAC1_030020700	hypothetical protein, conserved
CFAC1_030021200	hypothetical protein, conserved
CFAC1_030021800	tRNA nucleotidyltransferase, putative
CFAC1_040005700	thymidylate kinase-like protein
CFAC1_040006700	SRP40, C-terminal domain containing protein, putative
CFAC1_040009100	kinetoplastid kinetochore protein 4, putative
CFAC1_040009900	folate/biopterin transporter, putative
CFAC1_040011400	4F5 protein family/Zinc-binding, putative
CFAC1_040011500	GP63, leishmanolysin
CFAC1_040011600	GP63, leishmanolysin
CFAC1_040011700	GP63, leishmanolysin
CFAC1_040011900	GP63, leishmanolysin
CFAC1_040012000	GP63, leishmanolysin
CFAC1_040013300	zinc binding dehydrogenase-like protein
CFAC1_040014700	hypothetical protein, conserved
CFAC1_040015000	RNA recognition motif. (a.k.a. RRM, RBD, or RNP domain), putative
CFAC1_040016600	nuclear transport factor 2, putative
CFAC1_040016700	Ribosome biogenesis protein Nop16, putative
CFAC1_040018000	hypothetical protein, conserved
CFAC1_040018400	histone H3
CFAC1_040018900	RNA-binding protein-like protein
CFAC1_040020500	hypothetical protein, conserved
CFAC1_040020800	hypothetical protein, conserved
CFAC1_050006300	hypothetical protein, conserved
CFAC1_050007600	DNA excision/repair protein SNF2, putative
CFAC1_050008800	hypothetical protein, conserved
CFAC1_050009800	nicotinamidase, putative
CFAC1_050011600	zinc finger containing protein, putative
CFAC1_050015000	hypothetical protein, conserved
CFAC1_050016700	DEAD/DEAH box helicase-like protein
CFAC1_050016800	Uncharacterised protein family (UPF0160), putative
CFAC1_050017200	histone h1-like protein
CFAC1_050018100	hypothetical protein, conserved
CFAC1_050023300	ATP-dependent helicase, putative
CFAC1_050024800	hypothetical protein, conserved
CFAC1_050026900	hypothetical protein, conserved
CFAC1_060006000	D-3-phosphoglycerate dehydrogenase-like protein
CFAC1_060006100	2-aminoethylphosphonate:pyruvateaminotransferas e-like protein
CFAC1_060006300	Met-10+ like-protein, putative
CFAC1_060006800	hypothetical protein, conserved
CFAC1_060007000	acetyltransferase, putative
CFAC1_060007500	zinc-finger of acetyl-transferase ESCO, putative
CFAC1_060007600	U2 splicing auxiliary factor, putative
CFAC1_060012200	quinone oxidoreductase, putative
CFAC1_060012600	arginine N-methyltransferase, putative
CFAC1_060013000	hypothetical protein, conserved
CFAC1_060020200	hypothetical protein, conserved
CFAC1_060021100	protein phosphatase 2C, putative
CFAC1_060021500	ATP-dependent RNA helicase, putative
CFAC1_060022400	Possible lysine decarboxylase, putative
CFAC1_070005830	Amidohydrolase/Amidohydrolase family, putative
CFAC1_070006700	Leucine-rich repeats, bacterial type, putative
CFAC1_070007500	hypothetical protein, conserved
CFAC1_070008700	Aminoacyl-tRNA editing domain containing protein, putative
CFAC1_070010300	protein kinase, putative
CFAC1_070016000	hypothetical protein, conserved
CFAC1_070019700	tatD related deoxyribonuclease, putative
CFAC1_070020100	hypothetical protein, conserved
CFAC1_070021500	hypothetical protein, conserved
CFAC1_070021600	hypothetical protein, conserved
CFAC1_070021800	hypothetical protein, conserved
CFAC1_080005200	hypothetical protein, conserved
CFAC1_080006100	histone-lysine N-methyltransferase, putative
CFAC1_080006400	hypothetical protein, conserved
CFAC1_080009100	homoserine dehydrogenase-like protein
CFAC1_080013000	hypothetical protein
CFAC1_080013700	hypothetical protein, conserved
CFAC1_080013800	Molybdopterin guanine dinucleotide synthesis protein B, putative
CFAC1_080014200	hypothetical protein, conserved
CFAC1_080014600	hypothetical protein, conserved
CFAC1_080016000	alpha tubulin
CFAC1_080016300	hypothetical protein
CFAC1_080016600	Importin-beta N-terminal domain containing protein, putative
CFAC1_080019500	splicing factor ptsr1-like protein
CFAC1_080020400	hypothetical protein, conserved
CFAC1_080020500	hypothetical protein, conserved
CFAC1_080020600	RNA binding protein, putative
CFAC1_080020900	RNA binding protein-like protein
CFAC1_080021800	lipoate-protein ligase-like
CFAC1_080022000	hypothetical protein, conserved
CFAC1_080022300	hypothetical protein
CFAC1_090007400	peptidase T, putative, metallo-peptidase, ClanMH, family M20B
CFAC1_090008600	histone H2A, putative
CFAC1_090008700	Zinc finger, C3HC4 type (RING finger) containing protein, putative
CFAC1_090008900	hypothetical protein, conserved
CFAC1_090010500	Probable N6-adenine methyltransferase, putative
CFAC1_090010600	hypothetical protein, conserved
CFAC1_090011800	hypothetical protein, conserved
CFAC1_090012100	hypothetical protein
CFAC1_090012600	Acyl CoA binding protein, putative
CFAC1_090014200	hypothetical protein, conserved
CFAC1_090014800	Putative methyltransferase, putative
CFAC1_090015800	hypothetical protein, conserved
CFAC1_090015900	hypothetical protein, conserved
CFAC1_090017300	Mak10 subunit, NatC N(alpha)-terminal acetyltransferase, putative
CFAC1_090019100	hypothetical protein, conserved
CFAC1_090020000	hypothetical protein, conserved
CFAC1_090020800	Tetratricopeptide repeat, putative
CFAC1_090022100	L-gulonolactone oxidase, putative
CFAC1_090022800	zinc-finger protein ZPR1, putative
CFAC1_090023000	hypothetical protein, conserved
CFAC1_100007400	RNA-binding protein 5-like protein
CFAC1_100007600	calmodulin-like protein containing EF hand domain
CFAC1_100010500	DNA replication licensing factor MCM4, putative
CFAC1_100010900	kinesin, putative
CFAC1_100013000	hypothetical protein, conserved
CFAC1_100014200	Histidine phosphatase superfamily (branch 1), putative
CFAC1_100015100	Leucine rich repeat N-terminal domain/Leucine Rich Repeat/Leucine Rich repeat, putative
CFAC1_100017500	guanine deaminase, putative
CFAC1_100017600	RNA recognition motif. (a.k.a. RRM, RBD, or RNP domain), putative
CFAC1_100017700	hypothetical protein, conserved
CFAC1_100018300	hypothetical protein, conserved
CFAC1_100020500	Zinc-finger double-stranded RNA-binding, putative
CFAC1_100021400	hypothetical protein, conserved
CFAC1_100021800	hypothetical protein, conserved
CFAC1_100022800	Domain of unknown function (DUF3451), putative
CFAC1_100024000	hypothetical protein, conserved
CFAC1_100025300	hypothetical protein, conserved
CFAC1_100026100	hypothetical protein, conserved
CFAC1_110005300	exosome complex exonuclease, putative
CFAC1_110005500	hypothetical protein, conserved
CFAC1_110005800	ADP-ribosylation factor family, putative
CFAC1_110006400	hypothetical protein
CFAC1_110012200	Iguana/Dzip1-like DAZ-interacting protein N-terminal, putative
CFAC1_110012600	N-terminal conserved domain of Nudc./CS domain containing protein, putative
CFAC1_110027400	tyrosyl-tRNA synthetase, putative
CFAC1_110028300	mitochondrial pyruvate carrier protein 2, putative
CFAC1_120007000	DEAD/DEAH box helicase/Helicase conserved C-terminal domain containing protein, putative
CFAC1_120008000	eukaryotic translation initiation factor 1A, putative
CFAC1_120013600	AAA domain containing protein, putative
CFAC1_120013800	dihydroorotase, putative
CFAC1_120014600	hypothetical protein, conserved
CFAC1_120016700	hypothetical protein, conserved
CFAC1_120020900	tyrosyl or methionyl-tRNA synthetase-like protein
CFAC1_120024600	hypothetical protein, conserved
CFAC1_120024900	EMG1/NEP1 methyltransferase, putative
CFAC1_120027800	kinesin, putative
CFAC1_120028200	WD domain, G-beta repeat, putative
CFAC1_130005900	hypothetical protein, conserved
CFAC1_130010500	DNA ligase, putative
CFAC1_130011300	hypothetical protein, conserved
CFAC1_130013100	metallo-peptidase, Clan MG, Family M24
CFAC1_130015200	Aminoacyl-tRNA editing domain containing protein, putative
CFAC1_130015800	Programmed cell death protein 2, C-terminal putative domain containing protein, putative
CFAC1_130017500	T-complex protein 1, delta subunit, putative
CFAC1_130019700	Ribosomal protein L1p/L10e family, putative
CFAC1_130019800	DNA repair and recombination helicase protein PIF6, putative
CFAC1_130020100	thymidine kinase, putative
CFAC1_130023000	hypothetical protein, conserved
CFAC1_130025100	hypothetical protein, conserved
CFAC1_130025700	hypothetical protein, conserved
CFAC1_130026400	mitochondrial structure specific endonuclease I (SSE-1), putative
CFAC1_140008400	Activator of Hsp90 ATPase, N-terminal/Activator of Hsp90 ATPase homolog 1-like protein, putative
CFAC1_140009500	hypothetical protein, conserved
CFAC1_140010000	ATP12 chaperone protein, putative
CFAC1_140010400	hypothetical protein, conserved
CFAC1_140012500	tubulin-specific chaperone, putative
CFAC1_140013100	hypothetical protein, conserved
CFAC1_140015700	hypothetical protein, conserved
CFAC1_140016400	DNA-directed RNA polymerase I subunit RPB5z, putative
CFAC1_140016600	ethanolamine phosphotransferase, putative
CFAC1_140016700	hypothetical protein
CFAC1_140018700	hypothetical protein, conserved
CFAC1_140020500	Multisite-specific tRNA:(cytosine-C(5))-methyltransferase, putative
CFAC1_140020600	AN1-like Zinc finger containing protein, putative
CFAC1_140021200	hypothetical protein, conserved
CFAC1_140022100	pre-RNA processing PIH1/Nop17, putative
CFAC1_140025400	hypothetical protein, conserved
CFAC1_140028200	Noc2p family, putative
CFAC1_150006400	cyclophilin 11, putative
CFAC1_150006800	Domain of unknown function (DUF1767), putative
CFAC1_150008000	Poly (ADP-ribose) glycohydrolase (PARG), putative
CFAC1_150009200	argininosuccinate lyase, putative
CFAC1_150013000	hypothetical protein, conserved
CFAC1_150013900	5'-3' exonuclease XRNC, putative
CFAC1_150014500	hypothetical protein, conserved
CFAC1_150020100	SET domain containing protein, putative
CFAC1_150020700	SnoaL-like domain containing protein, putative
CFAC1_150021000	hypothetical protein, conserved
CFAC1_150022300	Chitobiase/beta-hexosaminidase C-terminal domain containing protein, putative
CFAC1_150023600	hypothetical protein, conserved
CFAC1_150026500	T-complex protein 1, gamma subunit, putative
CFAC1_150027200	hypothetical protein, conserved
CFAC1_150027300	hypothetical protein, conserved
CFAC1_150027700	XPG N-terminal domain/XPG I-region, putative
CFAC1_150030500	Meckel syndrome type 1 protein, putative
CFAC1_150030600	hypothetical protein, conserved
CFAC1_150031200	Csl4p homologue, putative
CFAC1_160016200	hypothetical protein, conserved
CFAC1_160020800	unspecified product
CFAC1_160021700	hypothetical protein, conserved
CFAC1_160023100	hypothetical protein, conserved
CFAC1_160026300	hypothetical protein, conserved
CFAC1_160027600	unspecified product
CFAC1_160028000	Protein kinase domain containing protein, putative
CFAC1_160030700	hypothetical protein, conserved
CFAC1_160031100	CAAX prenyl protease 2, putative
CFAC1_170006700	hypothetical protein, conserved
CFAC1_170010700	Vesicle-trafficking protein SEC22, putative
CFAC1_170012100	metallo- peptidase, Clan MG, Family M24
CFAC1_170013400	DNA-directed RNA polymerases I and III subunit RPAC1, putative
CFAC1_170013500	U3 snoRNA-associated protein UTP11, putative
CFAC1_170015700	hypothetical protein, conserved
CFAC1_170016100	hypothetical protein, conserved
CFAC1_170020100	hypothetical protein, conserved
CFAC1_170020800	mitochondrial carrier protein, putative
CFAC1_170021400	hypothetical protein, conserved
CFAC1_170021800	Fcf1, putative
CFAC1_170027500	RNasePH-like protein
CFAC1_170028100	hypothetical protein, conserved
CFAC1_170028200	hypothetical protein, conserved
CFAC1_170029900	cell division cycle protein-like protein
CFAC1_170030400	ribosome biogenesis protein, putative
CFAC1_170030800	tRNA (Uracil-5-)-methyltransferase, putative
CFAC1_170031300	N-acyl-L-amino acid amidohydrolase, putative
CFAC1_170031400	N-acyl-L-amino acid amidohydrolase, putative
CFAC1_180005700	Uroporphyrinogen-III synthase HemD, putative
CFAC1_180006000	WD domain, G-beta repeat, putative
CFAC1_180006300	hypothetical protein, conserved
CFAC1_180006400	anti-silencing protein asf 1-like protein
CFAC1_180006600	hypothetical protein, conserved
CFAC1_180007600	wd40 repeat domain-containing protein
CFAC1_180008500	deoxyhypusine synthase, putative
CFAC1_180009300	Leucine Rich repeats (2 copies)/Leucine rich repeat, putative
CFAC1_180009600	ESCO acetyltransferase domain-containing protein
CFAC1_180010700	Ribosomal RNA-processing protein 8, putative
CFAC1_180011900	unspecified product
CFAC1_180012000	zeta tubulin, putative
CFAC1_180012800	RWD domain-containing protein
CFAC1_180013700	kinesin heavy chain, putative
CFAC1_180014600	Tubulin/FtsZ family, putative
CFAC1_180015700	pseudouridine synthase TruD, putative
CFAC1_180015900	ATP-dependent RNA helicase, putative
CFAC1_180016400	AATF protein, putative
CFAC1_180016600	cyclophilin 15, putative
CFAC1_180018300	hypothetical protein
CFAC1_180019500	hypothetical protein, conserved
CFAC1_180023500	hypothetical protein, conserved
CFAC1_180023600	hypothetical protein
CFAC1_180023700	hypothetical protein, conserved
CFAC1_180027000	arginine N-methyltransferase, type III, putative
CFAC1_180028300	Domain of unknown function (DUF3883), putative
CFAC1_180029100	hypothetical protein, conserved
CFAC1_180029300	2OG-Fe(II) oxygenase superfamily, putative
CFAC1_180030600	hypothetical protein, conserved
CFAC1_180030700	nuclear transport factor 2 protein(NFT2), putative
CFAC1_190007100	mitochondrial carrier protein, putative
CFAC1_190007500	Utp14 protein, putative
CFAC1_190007900	hypothetical protein, conserved
CFAC1_190008400	hypothetical protein, conserved
CFAC1_190008900	hypothetical protein, conserved
CFAC1_190009800	hypothetical protein, conserved
CFAC1_190010700	prostaglandin f synthase, putative
CFAC1_190012100	hypothetical protein, conserved
CFAC1_190014000	RNA binding protein, putative
CFAC1_190021400	hypothetical protein, conserved
CFAC1_190025600	rRNA processing, putative
CFAC1_190026300	YqaJ-like viral recombinase domain containing protein, putative
CFAC1_190027100	hypothetical protein, conserved
CFAC1_190027500	hypothetical protein, conserved
CFAC1_190028300	hypothetical protein, conserved
CFAC1_190028500	hypothetical protein
CFAC1_190029500	hypothetical protein, conserved
CFAC1_190030500	hypothetical protein, conserved
CFAC1_190030800	hypothetical protein, conserved
CFAC1_190031800	hypothetical protein, conserved
CFAC1_190033000	Acetyltransferase (GNAT) family, putative
CFAC1_190033200	Acetyltransferase (GNAT) family, putative
CFAC1_190034800	COP9 signalosome, subunit CSN8, putative
CFAC1_190036200	hypothetical protein, conserved
CFAC1_190037500	NOL1/NOP2/sun family, putative
CFAC1_190038700	HD domain containing protein, putative
CFAC1_190039200	WD40 repeats, putative
CFAC1_190039500	hypothetical protein, conserved
CFAC1_190041200	hypothetical protein, conserved
CFAC1_190041800	RNA-binding protein, putative
CFAC1_200005600	5-methyltetrahydropteroyltriglutamate-homocysteine S-methyltransferase
CFAC1_200006000	hypothetical protein, conserved
CFAC1_200006400	phosphoglycerate mutase protein, putative
CFAC1_200006600	ATP-dependent DEAD/H RNA helicase, putative
CFAC1_200007100	hypothetical protein, conserved
CFAC1_200009900	WD domain, G-beta repeat, putative
CFAC1_200013100	mitochondrial DNA polymerase beta
CFAC1_200016200	hypothetical protein, conserved
CFAC1_200020100	RNA polymerase Rpc34 subunit, putative
CFAC1_200022700	glutamamyl carboxypeptidase, putative
CFAC1_200023000	XPC-binding domain/UBA/TS-N domain containing protein, putative
CFAC1_200026000	hypothetical protein, conserved
CFAC1_200026800	hypothetical protein, conserved
CFAC1_200029100	C-8 sterol isomerase-like protein
CFAC1_200029800	hypothetical protein
CFAC1_200030000	Leucine-rich repeat, putative
CFAC1_200030600	DNA replication complex GINS protein SLD5, putative
CFAC1_200031400	Nucleosome assembly protein (NAP), putative
CFAC1_200031600	aspartyl aminopeptidase, putative
CFAC1_200036600	hypothetical protein, conserved
CFAC1_210006400	ankyrin/TPR repeat protein
CFAC1_210007000	transcription elongation factor-like protein
CFAC1_210007300	protein kinase, putative
CFAC1_210007400	WD repeat protein
CFAC1_210013100	hypothetical protein, conserved
CFAC1_210013400	hypothetical protein, conserved
CFAC1_210015800	protein kinase, putative
CFAC1_210016400	hypothetical protein, conserved
CFAC1_210016500	hypothetical protein, conserved
CFAC1_210017200	hypothetical protein, conserved
CFAC1_210018400	DNA replication licensing factor MCM5, putative
CFAC1_210018600	hypothetical protein, conserved
CFAC1_210018700	hypothetical protein, conserved
CFAC1_210018800	Rab-GTPase-TBC domain containing protein, putative
CFAC1_210019200	replication factor C, subunit 1, putative
CFAC1_210021000	actin-interacting protein-like protein
CFAC1_210021400	hypothetical protein, conserved
CFAC1_210021600	Surfeit locus protein 6, putative
CFAC1_210021900	translation factor sui1, putative
CFAC1_210024300	ACT domain containing protein, putative
CFAC1_210024600	eukaryotic translation initiation factor 4e, putative
CFAC1_210025800	protein kinase, putative
CFAC1_210028200	hypothetical protein, conserved
CFAC1_210029600	aldo-keto reductase-like protein
CFAC1_210030100	hypothetical protein, conserved
CFAC1_210031100	Meiotic cell cortex C-terminal pleckstrin homology, putative
CFAC1_210031200	hypothetical protein, conserved
CFAC1_210031400	EMG1/NEP1 methyltransferase, putative
CFAC1_210032000	Thioredoxin, putative
CFAC1_210032900	RNA-binding protein, putative
CFAC1_210035500	hypothetical protein
CFAC1_210037800	DNA replication licensing factor MCM3, putative
CFAC1_210038500	Domain of unknown function (DUF4520), putative
CFAC1_210045200	hypothetical protein
CFAC1_220007200	n-terminal acetyltransferase complex ard1 subunit homolog, putative
CFAC1_220007500	Centrosomal spindle body, CEP44, putative
CFAC1_220007800	hypothetical protein, conserved
CFAC1_220007900	poly(A)-binding protein 3
CFAC1_220008600	DNA-directed RNA polymerase I subunit, putative
CFAC1_220008800	hypothetical protein, conserved
CFAC1_220010100	RNA-binding protein, putative
CFAC1_220010200	MJ0570-related uncharacterized domain containing protein, putative
CFAC1_220010600	hypothetical protein, conserved
CFAC1_220011000	Fcf2 pre-rRNA processing, putative
CFAC1_220013500	hypothetical protein
CFAC1_220016500	DNL zinc finger containing protein, putative
CFAC1_220017100	hypothetical protein, conserved
CFAC1_220017400	protein kinase, putative
CFAC1_220017500	Leucine rich repeat, putative
CFAC1_220017900	Histone RNA hairpin-binding protein RNA-binding domain containing protein, putative
CFAC1_220018100	hypothetical protein, conserved
CFAC1_220018400	hypothetical protein, conserved
CFAC1_220018900	2OG-Fe(II) oxygenase superfamily, putative
CFAC1_220019400	hypothetical protein, conserved
CFAC1_220021200	WD40 repeats, putative
CFAC1_220021600	PT repeat, putative
CFAC1_220021700	hypothetical protein
CFAC1_220021800	PT repeat, putative
CFAC1_220023600	DNA polymerase delta subunit 2, putative
CFAC1_220024500	cyclin
CFAC1_220025100	hypothetical protein, conserved
CFAC1_220026100	hypothetical protein, conserved
CFAC1_220026300	FHA domain containing protein, putative
CFAC1_220026600	hypothetical protein, conserved
CFAC1_220026900	Trm112p-like protein, putative
CFAC1_220029400	hypothetical protein, conserved
CFAC1_220029600	mitochondrial DNA polymerase I protein B, putative
CFAC1_220031200	Tetratricopeptide repeat, putative
CFAC1_220033700	hypothetical protein, conserved
CFAC1_220034800	putative urate catabolism protein, putative
CFAC1_220034900	hypothetical protein, conserved
CFAC1_220035400	PSP1 C-terminal conserved region containing protein, putative
CFAC1_220037600	hypothetical protein, conserved
CFAC1_220038500	AMP deaminase, putative
CFAC1_220038600	hypothetical protein, conserved
CFAC1_220038700	hypothetical protein, conserved
CFAC1_220038800	hypothetical protein, conserved
CFAC1_220039000	hypothetical protein, conserved
CFAC1_220042000	XPA-interacting protein, putative
CFAC1_220044400	Ran-binding protein 1, putative
CFAC1_220045200	hypothetical protein, conserved
CFAC1_220046300	chaperonin TCP20, putative
CFAC1_220046500	pyrroline-5-carboxylate reductase
CFAC1_230008500	hypothetical protein
CFAC1_230008700	pumillio protein 8, putative
CFAC1_230008800	hypothetical protein, conserved
CFAC1_230010100	hypothetical protein, conserved
CFAC1_230010300	hypothetical protein, conserved
CFAC1_230010600	DnaJ domain/Zinc-finger double-stranded RNA-binding, putative
CFAC1_230011000	hypothetical protein, conserved
CFAC1_230011400	hypothetical protein, conserved
CFAC1_230011800	RNA triphosphatase, putative
CFAC1_230012900	hypothetical protein, conserved
CFAC1_230013100	hypothetical protein, conserved
CFAC1_230013400	kinesin, putative
CFAC1_230017300	hypothetical protein, conserved
CFAC1_230019300	macrophage migration inhibitory factor-like protein
CFAC1_230024300	hypothetical protein, conserved
CFAC1_230025500	kinesin, putative
CFAC1_230027600	cell division cycle 45 (CDC45), putative
CFAC1_230027700	hypothetical protein, conserved
CFAC1_230028500	diphthamide biosynthesis enzyme Dph1/Dph2 domain containing protein, putative
CFAC1_230030500	carboxypeptidase, putative
CFAC1_230030600	carboxypeptidase, putative
CFAC1_230032200	hypothetical protein, conserved
CFAC1_230032700	molybdopterin synthase sulphurylase-like protein, putative
CFAC1_230034500	DNA-directed RNA polymerase II-like protein
CFAC1_230034800	hypothetical protein, conserved
CFAC1_230035300	CBF/Mak21 family, putative
CFAC1_230037000	arginyl-tRNA synthetase, putative
CFAC1_230038800	hypothetical protein, conserved
CFAC1_230039500	hypothetical protein, conserved
CFAC1_230040200	vesicular transport protein (CDC48 homologue), putative
CFAC1_230040800	TatD related DNase, putative
CFAC1_230042900	hypothetical protein, conserved
CFAC1_230043900	hypothetical protein
CFAC1_230044400	Stress responsive A/B Barrel Domain, putative
CFAC1_230046000	hypothetical protein, conserved
CFAC1_230046200	Domain of unknown function (DUF4470)/Domain of unknown function (DUF4471), putative
CFAC1_230046600	replication factor C, subunit 4, putative
CFAC1_230048400	RNA processing factor 1, putative
CFAC1_230048900	hypothetical protein, conserved
CFAC1_230050200	flap endonuclease-1 (FEN-1), putative
CFAC1_230050700	VIT family, putative
CFAC1_230052100	hypothetical protein, conserved
CFAC1_230052600	unspecified product
CFAC1_240006000	coproporphyrinogen III oxidase
CFAC1_240006700	transcription factor-like protein
CFAC1_240007400	hypothetical protein, conserved
CFAC1_240007700	Uncharacterized conserved protein (DUF2036), putative
CFAC1_240007900	hypothetical protein, conserved
CFAC1_240009000	Translocon-associated protein (TRAP), alpha subunit, putative
CFAC1_240011200	Acetyltransferase (GNAT) family, putative
CFAC1_240011400	Putative tRNA binding domain containing protein, putative
CFAC1_240013700	glucoamylase-like protein
CFAC1_240013800	prefoldin 5-like protein
CFAC1_240013900	hypothetical protein, conserved
CFAC1_240017300	hypothetical protein, conserved
CFAC1_240018000	hypothetical protein
CFAC1_240020000	WD domain, G-beta repeat, putative
CFAC1_240021700	centrin, putative
CFAC1_240021900	fk506-binding protein 1-like protein
CFAC1_240024400	exosome complex exonuclease RRP45 homolog, putative
CFAC1_240024700	hypothetical protein, conserved
CFAC1_240027200	hypothetical protein, conserved
CFAC1_240027400	hypothetical protein, conserved
CFAC1_240027900	hypothetical protein, conserved
CFAC1_240028500	Alpha/beta hydrolase family, putative
CFAC1_240029200	3-keto-dihydrosphingosine reductase
CFAC1_240029300	hypothetical protein, conserved
CFAC1_240029700	hypothetical protein, conserved
CFAC1_240030600	hypothetical protein
CFAC1_240032000	RING finger protein, conserved
CFAC1_240034100	hypothetical protein, conserved
CFAC1_240034700	hypothetical protein, conserved
CFAC1_240036100	NADH:flavin oxidoreductase / NADH oxidase family, putative
CFAC1_240036700	hypothetical protein, conserved
CFAC1_240036900	hypothetical protein, conserved
CFAC1_240037000	hypothetical protein, conserved
CFAC1_240039600	hypothetical protein
CFAC1_240040200	Putative methyltransferase/GDP dissociation inhibitor, putative
CFAC1_240041800	hypothetical protein
CFAC1_240042200	FAD-linked sulfhydryl oxidase, putative
CFAC1_240043700	TFIIB zinc-binding, putative
CFAC1_240045600	DNA topoisomerase ii
CFAC1_240047000	actin-related protein 3, putative arp3
CFAC1_240047300	TMEM164 family, putative
CFAC1_240047800	glutaminyl-tRNA synthetase, putative
CFAC1_240047900	proliferative cell nuclear antigen (PCNA), putative
CFAC1_240048500	hypothetical protein, conserved
CFAC1_240048700	hypothetical protein, conserved
CFAC1_240049000	hypothetical protein, conserved
CFAC1_250006700	Rhodanese-like domain/Methyltransferase domain containing protein, putative
CFAC1_250007300	stress-inducible protein STI1 homolog
CFAC1_250009000	peptidyl-prolyl cis-trans isomerase, putative
CFAC1_250009400	hypothetical protein, conserved
CFAC1_250010100	ribonuclease HII, putative
CFAC1_250012700	cell division related protein kinase 2
CFAC1_250013700	ribonuclease H, putative
CFAC1_250014000	EamA-like transporter family, putative
CFAC1_250015200	hypothetical protein
CFAC1_250015800	ADP-ribosylation factor-like protein
CFAC1_250016100	hypothetical protein, conserved
CFAC1_250021000	fructose-1,6-bisphosphate aldolase
CFAC1_250023600	hypothetical protein, conserved
CFAC1_250024400	hypothetical protein, conserved
CFAC1_250025600	predicted tripartite motif protein
CFAC1_250025900	hypothetical protein, conserved
CFAC1_250028300	hypothetical protein, conserved
CFAC1_250028600	hypothetical protein, conserved
CFAC1_250028700	DEAD box RNA helicase, putative
CFAC1_250028800	DEAD box RNA helicase, putative
CFAC1_250029100	Nucleolar complex-associated protein/CBF/Mak21 family, putative
CFAC1_250029300	kinetoplastid kinetochore protein 1, putative
CFAC1_250030100	mismatch repair protein MSH8, putative
CFAC1_250032500	hypothetical protein, conserved
CFAC1_250032800	NOL1/NOP2/sun family, putative
CFAC1_250033400	hypothetical protein, conserved
CFAC1_250035200	tyrosine aminotransferase
CFAC1_250037600	chromatin assembly factor 1 subunit b-like protein
CFAC1_250042100	hypothetical protein, conserved
CFAC1_250044000	ERCC4 domain containing protein, putative
CFAC1_250050400	Phosphorylated CTD interacting factor 1 WW domain containing protein, putative
CFAC1_250051900	ubiquitin-conjugating enzyme E2, putative
CFAC1_250052700	hypothetical protein, conserved
CFAC1_250053500	notchless homolog, putative
CFAC1_260005800	Methyltransferase domain containing protein, putative
CFAC1_260006400	hypothetical protein, conserved
CFAC1_260006800	hypothetical protein, conserved
CFAC1_260007200	DNA topoisomerase 1A
CFAC1_260007700	hypothetical protein, conserved
CFAC1_260009000	hypothetical protein, conserved
CFAC1_260009800	Rtr1/RPAP2 family, putative
CFAC1_260010400	hypothetical protein, conserved
CFAC1_260011500	hypothetical protein, conserved
CFAC1_260012300	hypothetical protein, conserved
CFAC1_260014100	ATP-dependent RNA helicase-like protein
CFAC1_260014300	short chain dehydrogenase, putative
CFAC1_260015400	histone H4
CFAC1_260015800	hypothetical protein
CFAC1_260016400	RNA binding protein, putative
CFAC1_260019700	2-hydroxy-3-oxopropionate reductase, putative
CFAC1_260019800	polynucleotide kinase 3'-phosphatase, putative
CFAC1_260020100	ribosomal RNA adenine dimethylase family protein, putative
CFAC1_260020500	hypothetical protein, conserved
CFAC1_260021100	hypothetical protein, conserved
CFAC1_260023100	aspartyl-tRNA synthetase, putative
CFAC1_260023500	hypothetical protein, conserved
CFAC1_260023700	N-acetyltransferase B complex (NatB) non catalytic subunit, putative
CFAC1_260024100	hypothetical protein, conserved
CFAC1_260024800	ribosome biogenesis regulatory protein (RRS1), putative
CFAC1_260024900	histidyl-tRNA synthetase, putative
CFAC1_260026100	CDC16, putative
CFAC1_260027500	hypothetical protein, conserved
CFAC1_260027600	AdoMet dependent proline di-methyltransferase, putative
CFAC1_260029200	hypothetical protein
CFAC1_260032400	AAA domain containing protein, putative
CFAC1_260032900	hypothetical protein, conserved
CFAC1_260033100	U3 small nuclear ribonucleoprotein (snRNP), putative
CFAC1_260034100	PSP1 C-terminal conserved region containing protein, putative
CFAC1_260036600	hypothetical protein, conserved
CFAC1_260037600	Hsp33 protein, putative
CFAC1_260039000	hypothetical protein, conserved
CFAC1_260039200	protein kinase, putative
CFAC1_260040500	hypothetical protein
CFAC1_260040800	AAA domain containing protein, putative
CFAC1_260040900	hypothetical protein, conserved
CFAC1_260043600	Domain of unknown function (DUF814), putative
CFAC1_260046800	hypothetical protein, conserved
CFAC1_260047100	zinc-finger protein, conserved
CFAC1_260049100	hypothetical protein, conserved
CFAC1_260049300	AAA family ATPase-like protein
CFAC1_260050000	hypothetical protein, conserved
CFAC1_260050500	replication factor C, subunit 2, putative
CFAC1_260050600	hypothetical protein, conserved
CFAC1_260051100	SH3 domain protein-like protein
CFAC1_260051600	small glutamine-rich tetratricopeptide repeat protein, putative
CFAC1_260052600	hypothetical protein, conserved
CFAC1_260053800	hypothetical protein, conserved
CFAC1_260054600	hypothetical protein, conserved
CFAC1_260055800	homoserine kinase, putative
CFAC1_260056300	valyl-tRNA synthetase, putative
CFAC1_260056500	conserved repeat domain containing protein, putative
CFAC1_260057600	ATP-dependent RNA helicase, putative
CFAC1_260058600	hypothetical protein, conserved
CFAC1_260059200	CAS/CSE/importin domain protein, putative
CFAC1_260060200	TPR repeat, putative
CFAC1_260060500	chromosomal passenger protein, putative
CFAC1_270023500	hypothetical protein, conserved
CFAC1_270025100	Cytochrome b5-like Heme/Steroid binding domain containing protein, putative
CFAC1_270030500	hypothetical protein
CFAC1_270030600	Leucine Rich Repeat, putative
CFAC1_270033300	diphthine synthase-like protein
CFAC1_270033800	GINS complex subunit Psf3, putative
CFAC1_270037000	amino acid permease
CFAC1_270045300	dihydrouridine synthase (Dus), putative
CFAC1_270046700	hypothetical protein, conserved
CFAC1_270051900	hypothetical protein, conserved
CFAC1_270052200	phosphatidylethanolaminen-methyltransferase-lik e protein
CFAC1_270052300	3'-nucleotidase/nuclease precursor, putative
CFAC1_270055500	WD domain, G-beta repeat, putative
CFAC1_270060800	Peptidase family M20/M25/M40/Peptidase dimerisation domain containing protein, putative
CFAC1_270062500	kinetoplastid kinetochore protein 8, putative
CFAC1_270064300	hypothetical protein, conserved
CFAC1_270065700	mutt/nudix family protein-like protein
CFAC1_270068100	hypothetical protein, conserved
CFAC1_280007400	WD domain, G-beta repeat, putative
CFAC1_280008100	hypothetical protein, conserved
CFAC1_280012000	heat shock protein 83
CFAC1_280012500	DNA mismatch repair protein MSH2, putative
CFAC1_280012700	hypothetical protein, conserved
CFAC1_280013300	hypothetical protein, conserved
CFAC1_280013500	hypothetical protein, conserved
CFAC1_280014000	hypothetical protein, conserved
CFAC1_280015000	RNA-binding protein, putative
CFAC1_280016100	hypothetical protein, conserved
CFAC1_280016500	hypothetical protein, conserved
CFAC1_280017800	hypothetical protein, conserved
CFAC1_280018000	hypothetical protein, conserved
CFAC1_280018200	hypothetical protein, conserved
CFAC1_280020300	hypothetical protein, conserved
CFAC1_280022400	WD domain, G-beta repeat, putative
CFAC1_280022500	WD domain, G-beta repeat, putative
CFAC1_280022600	hypothetical protein, conserved
CFAC1_280023600	hypothetical protein, conserved
CFAC1_280024000	glutamine aminotransferase, putative
CFAC1_280024200	Putative RNA-binding Domain in PseudoUridine synthase and Archaeosine transglycosylase, putative
CFAC1_280026600	hypothetical protein, conserved
CFAC1_280028300	peptidase m20/m25/m40 family-like protein
CFAC1_280028600	D-tyrosyl-tRNA deacylase, putative
CFAC1_280029300	hypothetical protein
CFAC1_280029700	hypothetical protein, conserved
CFAC1_280031600	hypothetical protein, conserved
CFAC1_280032800	exosome complex exonuclease RRP41, putative
CFAC1_280033700	zinc-ribbon domain containing protein, putative
CFAC1_280034300	hypothetical protein, conserved
CFAC1_280035300	DNA topoisomerase III, putative
CFAC1_280035500	hypothetical protein, conserved
CFAC1_280035900	hypothetical protein, conserved
CFAC1_280037300	Bromodomain, putative
CFAC1_280038200	glycosyl transferase-like protein
CFAC1_280038500	Small acidic protein family, putative
CFAC1_280039000	Domain of unknown function (DUF3846)/TPR repeat, putative
CFAC1_280039100	hypothetical protein, conserved
CFAC1_280039600	hypothetical protein, conserved
CFAC1_280040100	hypothetical protein, conserved
CFAC1_280040400	hypothetical protein
CFAC1_280041200	hypothetical protein, conserved
CFAC1_280042000	hypothetical protein, conserved
CFAC1_280042100	hypothetical protein
CFAC1_280043200	eukaryotic translation initiation factor 3 subunit 2, putative
CFAC1_280044800	hypothetical protein, conserved
CFAC1_280045400	Regulator of chromosome condensation (RCC1) repeat, putative
CFAC1_280045600	phosphoglycerate mutase family member 5, putative
CFAC1_280047200	WD domain, G-beta repeat/Utp21 specific WD40 associated putative domain containing protein, putative
CFAC1_280050100	amino acid transporter, putative
CFAC1_280051400	unspecified product
CFAC1_280052200	hypothetical protein, conserved
CFAC1_280052600	WD domain, G-beta repeat, putative
CFAC1_280054900	exosome-associated protein 4, putative
CFAC1_280056200	delta tubulin, putative
CFAC1_280056600	hypothetical protein, conserved
CFAC1_280056900	Nin one binding (NOB1) Zn-ribbon like, putative
CFAC1_280057100	hypothetical protein, conserved
CFAC1_280058000	Pre-mRNA-splicing factor CWC22, putative
CFAC1_280058900	hypothetical protein, conserved
CFAC1_280060000	hypothetical protein, conserved
CFAC1_280060200	kinetoplastid kinetochore protein 2, putative
CFAC1_280064800	tRNA pseudouridine synthase D (TruD), putative
CFAC1_280065100	Gcd10p family, putative
CFAC1_280065500	mkiaa0324 protein-like protein
CFAC1_280066300	kinetoplast-associated protein, putative
CFAC1_280067100	kinetoplast DNA-associated protein, putative
CFAC1_280067300	hypothetical protein, conserved
CFAC1_280068000	l6202.3-like protein
CFAC1_280068200	OTU-like cysteine protease, putative
CFAC1_280069600	hypothetical protein, conserved
CFAC1_280071300	homocysteine S-methyltransferase, putative
CFAC1_280072400	Protein of unknown function (DUF2962), putative
CFAC1_280072600	GTPase activating protein, putative
CFAC1_280073200	Domain of unknown function (DUF4496), putative
CFAC1_280074300	ubiquitin fusion degradation protein, putative
CFAC1_280074600	hypothetical protein, conserved
CFAC1_280075000	similarity to endo-1-like protein
CFAC1_280076000	hypothetical protein, conserved
CFAC1_280076200	hypothetical protein, conserved
CFAC1_280076900	hypothetical protein, conserved
CFAC1_280077100	replication factor C, subunit 5, putative
CFAC1_280078300	SET domain containing protein, putative
CFAC1_280078400	amino acid permease aap11ld-like protein
CFAC1_280078500	Protein of unknown function (DUF2453)/EF-hand domain containing protein, putative
CFAC1_280078800	calphotin-like protein
CFAC1_280078900	EVE domain containing protein, putative
CFAC1_280079300	hypothetical protein, conserved
CFAC1_280079400	T-complex protein 1, theta subunit, putative
CFAC1_280079500	Ribosomal protein L1p/L10e family, putative
CFAC1_290005700	brix domain containing-like protein
CFAC1_290006000	protein kinase, putative
CFAC1_290006900	adenine phosphoribosyltransferase
CFAC1_290007000	Mini-chromosome maintenance replisome factor/Putative alanine racemase, putative
CFAC1_290009000	mitotic cyclin, putative
CFAC1_290010200	hypothetical protein, conserved
CFAC1_290010600	Conserved hypothetical ATP binding protein, putative
CFAC1_290011100	hypothetical protein, conserved
CFAC1_290011300	hypothetical protein, conserved
CFAC1_290014400	aspartate--ammonia ligase, putative
CFAC1_290016700	hypothetical protein, conserved
CFAC1_290016800	hypothetical protein, conserved
CFAC1_290017400	NMD3 family, putative
CFAC1_290020100	hypothetical protein, conserved
CFAC1_290021800	Cupin-like domain containing protein, putative
CFAC1_290022400	mitochondrial DNA ligase homolog, putative
CFAC1_290022800	prefoldin-like protein
CFAC1_290028500	HPP family, putative
CFAC1_290029400	Nucleolar protein 12 (25kDa), putative
CFAC1_290030000	CS domain containing protein, putative
CFAC1_290032000	hypothetical protein, conserved
CFAC1_290032100	hypothetical protein, conserved
CFAC1_290034700	hypothetical protein, conserved
CFAC1_290035200	hypothetical protein
CFAC1_290036500	Uncharacterized conserved protein (DUF2039), putative
CFAC1_290036600	unspecified product
CFAC1_290037000	CBF/Mak21 family, putative
CFAC1_290038900	hypothetical protein, conserved
CFAC1_290046000	d-isomer specific 2-hydroxyacid dehydrogenase- like protein
CFAC1_290046100	d-isomer specific 2-hydroxyacid dehydrogenase- like protein
CFAC1_290046300	d-isomer specific 2-hydroxyacid dehydrogenase- like protein
CFAC1_290046400	d-isomer specific 2-hydroxyacid dehydrogenase- like protein
CFAC1_290047200	hypothetical protein, conserved
CFAC1_290050200	hypothetical protein, conserved
CFAC1_290051000	hypothetical protein, conserved
CFAC1_290051400	Kelch motif containing protein, putative
CFAC1_290054000	hypothetical protein, conserved
CFAC1_290054200	Leucine Rich repeat, putative
CFAC1_290055500	acyl-CoA binding protein, putative
CFAC1_290055600	ATP-dependent DNA helicase, putative
CFAC1_290056500	hypothetical protein, conserved
CFAC1_290056600	RNA recognition motif. (a.k.a. RRM, RBD, or RNP domain), putative
CFAC1_290057100	methyltransferase-like protein
CFAC1_290058000	selenocysteine-specific elongation factor, putative
CFAC1_290059200	hypothetical protein, conserved
CFAC1_290060300	exosome subunit rrp6p homologue, putative
CFAC1_290060500	hypothetical protein, conserved
CFAC1_290061200	Ubiquitin family/Tir chaperone protein (CesT) family, putative
CFAC1_290064600	ruvb-like 1 DNA helicase, putative
CFAC1_290065500	Programmed cell death protein 2, C-terminal putative domain containing protein, putative
CFAC1_290066300	hypothetical protein, conserved
CFAC1_290067800	hypothetical protein, conserved
CFAC1_290070400	hypothetical protein, conserved
CFAC1_290071000	nucleolar protein family a member-like protein
CFAC1_290072400	Alpha/beta hydrolase family, putative
CFAC1_290072600	hypothetical protein, conserved
CFAC1_290074400	quinonoid dihydropteridine reductase
CFAC1_300005400	folate/biopterin transporter, putative
CFAC1_300007000	hypothetical protein, conserved
CFAC1_300007300	RNA binding protein, putative
CFAC1_300007800	histone H2B variant
CFAC1_300009800	hypothetical protein, conserved
CFAC1_300011100	hypothetical protein, conserved
CFAC1_300011200	protein kinase, putative
CFAC1_300012200	hypothetical protein, conserved
CFAC1_300013200	Ankyrin repeats (3 copies), putative
CFAC1_300013700	Sas10/Utp3/C1D family/Sas10 C-terminal domain containing protein, putative
CFAC1_300015500	hypothetical protein
CFAC1_300015700	hypothetical protein, conserved
CFAC1_300016300	hypothetical protein, conserved
CFAC1_300021800	hypothetical protein, conserved
CFAC1_300023700	Cof-like hydrolase/HAD hydrolase, family IIB, putative
CFAC1_300025100	DNA polymerase kappa, putative
CFAC1_300027500	hypothetical protein, conserved
CFAC1_300029100	NOL1/NOP2/sun family, putative
CFAC1_300029200	hypothetical protein
CFAC1_300030500	C-terminal motor kinesin, putative
CFAC1_300032250	zinc transporter, putative
CFAC1_300034100	DPCD protein family, putative
CFAC1_300034500	tRNA threonylcarbamoyl adenosine modification protein, Sua5/YciO/YrdC/YwlC family, putative
CFAC1_300034700	CEP76 C2 domain containing protein, putative
CFAC1_300035700	Methyltransferase domain containing protein, putative
CFAC1_300035800	hypothetical protein, conserved
CFAC1_300036000	hypothetical protein, conserved
CFAC1_300036100	Mannosyl oligosaccharide glucosidase, putative
CFAC1_300037100	hypothetical protein, conserved
CFAC1_300037200	eukaryotic translation initiation factor, putative
CFAC1_300040300	tRNA methyltransferase complex GCD14 subunit, putative
CFAC1_300041200	hypothetical protein, conserved
CFAC1_300042900	hypothetical protein
CFAC1_300043200	unspecified product
CFAC1_300043300	unspecified product
CFAC1_300043400	unspecified product
CFAC1_300045100	hypothetical protein, conserved
CFAC1_300045200	heat shock 70-related protein 1, mitochondrial precursor, putative
CFAC1_300046300	hypothetical protein, conserved
CFAC1_300046700	U5 snRNP-specific 40 kDa protein, putative
CFAC1_300046900	hypothetical protein, conserved
CFAC1_300047800	Gar1/Naf1 RNA binding region containing protein, putative
CFAC1_300049400	hypothetical protein, conserved
CFAC1_300049700	cyclin-dependent kinase regulatory subunit
CFAC1_300049800	kinetoplast-associated protein 3, putative
CFAC1_300051100	hypothetical protein, conserved
CFAC1_300053100	hypothetical protein, conserved
CFAC1_300054000	B-box zinc finger containing protein, putative
CFAC1_300056500	pyrroline-5-carboxylate synthetase-like protein
CFAC1_300061200	hypothetical protein, conserved
CFAC1_300061600	Leucine rich repeat/Leucine Rich repeat, putative
CFAC1_300061700	RNA 3'-terminal phosphate cyclase, putative
CFAC1_300062500	DNA polymerase epsilon subunit b, putative
CFAC1_300062600	DTW domain containing protein, putative
CFAC1_300062800	Eukaryotic rRNA processing protein EBP2, putative
CFAC1_300064200	hypothetical protein, conserved
CFAC1_300072200	HEAT repeat, putative
CFAC1_300072500	Eukaryotic protein of unknown function (DUF1764), putative
CFAC1_300073700	hypothetical protein, conserved
CFAC1_300074000	hypothetical protein, conserved
CFAC1_300074600	Double RNA binding domain protein 9
CFAC1_300075400	PHD-like zinc-binding domain containing protein, putative
CFAC1_300075700	hypothetical protein, conserved
CFAC1_300075800	ankyrin repeat protein, putative
CFAC1_300076800	hypothetical protein
CFAC1_300076900	hypothetical protein, conserved
CFAC1_300078500	hypothetical protein, conserved
CFAC1_300080300	trypanothione-dependent glyoxalase I
CFAC1_300081900	hypothetical protein, conserved
CFAC1_300082800	hypothetical protein, conserved
CFAC1_300083100	hypothetical protein, conserved
CFAC1_300084300	hypothetical protein, conserved
CFAC1_300085400	zinc finger protein, putative
CFAC1_300085700	Pre-rRNA-processing protein PNO1, putative
CFAC1_300085800	hypothetical protein, conserved
CFAC1_300086700	hypothetical protein, conserved
CFAC1_300087300	Peroxisomal biogenesis factor 11 (PEX11), putative
CFAC1_300087900	Cullin family, putative
CFAC1_300089100	T-complex protein 1, eta subunit, putative
CFAC1_300089300	WD domain, G-beta repeat/Sof1-like domain containing protein, putative
CFAC1_300090900	ATP-dependent RNA helicase, putative
CFAC1_300091800	Tetratricopeptide repeat, putative
CFAC1_300092400	hypothetical protein, conserved
CFAC1_300092700	elongation factor 1-alpha, putative
CFAC1_300092900	RNA polymerase III RPC4, putative
CFAC1_300094000	hypothetical protein, conserved
CFAC1_300096200	CS domain containing protein, putative
CFAC1_300097300	unspecified product
CFAC1_300097900	hypothetical protein, conserved
CFAC1_300098900	hypothetical protein, conserved
CFAC1_300099000	cyclophilin 40
CFAC1_300100100	TPR repeat/Uncharacterised protein family (UPF0121), putative
CFAC1_300100400	DNA replication licensing factor MCM9, putative
CFAC1_300100700	hypothetical protein, conserved
CFAC1_300101000	hypothetical protein, conserved
CFAC1_300103700	hypothetical protein, conserved
CFAC1_300104200	hypothetical protein, conserved
CFAC1_300105700	amino acid permease, putative
CFAC1_300105800	amino acid permease, putative
