# Supplementary material for: Dramatic changes in gene expression in different forms of Crithidia fasciculata reveal potential mechanisms for insect-specific adhesion in kinetoplastid parasites
Source: PLoS Negl Trop Dis. 2019 Jul 29;13(7):e0007570. doi: 10.1371/journal.pntd.0007570 (PMC6687205; doi:10.1371/journal.pntd.0007570)
Supplement: S2 Table — Gene IDs from TriTrypDB for C. fasciculata transcripts significantly downregulated in cultured adherent cells relative to cultured swimming cells (LFC>1, p<0.01) across six samples (three cultured swimming and three cultured adherent). Also shown is the annotation from TriTrypDB (Product Description). Genes comprise Group 1 of Fig 6A and are listed in order of accession number. (XLSX) [file pntd.0007570.s010.xlsx]

## Sheet: Sheet1
Genes down in cultured adherent relative to cultured swimming (Log2 Fold Change > 1; Adjusted P value < 0.01)
Gene ID	Product Description
CFAC1_010006200	ribonuclease mar1
CFAC1_010009400	hypothetical protein, conserved
CFAC1_010013400	alanine aminotransferase
CFAC1_010013500	alanine aminotransferase
CFAC1_010015200	N-acyl-L-amino acid amidohydrolase, putative
CFAC1_010015300	N-acyl-L-amino acid amidohydrolase, putative
CFAC1_020005800	hypothetical protein, conserved
CFAC1_020006000	hypothetical protein, conserved
CFAC1_020006500	paraflagellar rod component par4, putative
CFAC1_020008800	Domain present in PSD-95, Dlg, and ZO-1/2, putative
CFAC1_020009000	Domain present in PSD-95, Dlg, and ZO-1/2, putative
CFAC1_020011500	monocarboxylate transporter-like protein
CFAC1_020016000	hypothetical protein
CFAC1_020016800	surface antigen-like protein
CFAC1_020017000	hypothetical protein
CFAC1_020020100	hypothetical protein, conserved
CFAC1_030006000	folate/biopterin transporter, putative
CFAC1_030007500	hypothetical protein
CFAC1_030007600	hypothetical protein, conserved
CFAC1_030007800	surface antigen-like protein
CFAC1_030007900	surface antigen-like protein
CFAC1_030008000	surface antigen-like protein
CFAC1_030008100	surface antigen-like protein
CFAC1_030008300	hypothetical protein
CFAC1_030008700	hypothetical protein, conserved
CFAC1_030008800	hypothetical protein, conserved
CFAC1_030008900	hypothetical protein, conserved
CFAC1_030009000	hypothetical protein, conserved
CFAC1_030009100	hypothetical protein, conserved
CFAC1_030011000	hypothetical protein, conserved
CFAC1_030011500	Alphaherpesvirus glycoprotein E, putative
CFAC1_030011600	hypothetical protein
CFAC1_030011700	hypothetical protein, conserved
CFAC1_030012000	hypothetical protein, conserved
CFAC1_030015400	hypothetical protein, conserved
CFAC1_030015600	Zinc finger, C3HC4 type (RING finger) containing protein, putative
CFAC1_030015800	hypothetical protein, conserved
CFAC1_030022100	casein kinase I, putative
CFAC1_040005800	ribosomal protein l35a, putative
CFAC1_040006900	PSP1 C-terminal conserved region containing protein, putative
CFAC1_040007500	leucine-rich repeat protein, putative
CFAC1_040007800	mitogen-activated protein kinase, putative
CFAC1_040009400	WD domain, G-beta repeat, putative
CFAC1_040010000	folate/biopterin transporter, putative
CFAC1_040010100	folate/biopterin transporter, putative
CFAC1_040010400	folate/biopterin transporter, putative
CFAC1_040011200	Zinc finger, C3HC4 type (RING finger) containing protein, putative
CFAC1_040011800	GP63, leishmanolysin
CFAC1_040013000	hypothetical protein
CFAC1_040015800	hypothetical protein, conserved
CFAC1_040016800	histone H3
CFAC1_040018100	histone H3
CFAC1_040018700	nucleoside phosphorylase-like protein
CFAC1_040022600	folate/biopterin transporter, putative
CFAC1_050005200	hypothetical protein, conserved
CFAC1_050011200	long-chain-fatty-acid-CoA ligase, putative
CFAC1_050013200	PLAC8 family, putative
CFAC1_050016400	kinetoplast-associated protein-like protein
CFAC1_050017000	hypothetical protein, conserved
CFAC1_050019100	UEV domain/Zinc finger, C3HC4 type (RING finger) containing protein, putative
CFAC1_050019500	hypothetical protein, conserved
CFAC1_050019600	hypothetical protein, conserved
CFAC1_050019800	hypothetical protein, conserved
CFAC1_050019900	hypothetical protein, conserved
CFAC1_050020500	LEM3 (ligand-effect modulator 3) family / CDC50 family, putative
CFAC1_050022900	Zinc finger, C3HC4 type (RING finger) containing protein, putative
CFAC1_050024000	PPPDE putative peptidase domain containing protein, putative
CFAC1_050024200	paraflagellar rod component, putative
CFAC1_050024400	histone H2B
CFAC1_060008400	FYVE zinc finger containing protein, putative
CFAC1_060008600	Cytochrome b5-like Heme/Steroid binding domain/Fatty acid hydroxylase superfamily, putative
CFAC1_060009400	Globin/Adenylate and Guanylate cyclase catalytic domain containing protein, putative
CFAC1_060009500	GPR1/FUN34/yaaH family, putative
CFAC1_060009600	GPR1/FUN34/yaaH family, putative
CFAC1_060009700	GPR1/FUN34/yaaH family, putative
CFAC1_060009900	GPR1/FUN34/yaaH family, putative
CFAC1_060010000	GPR1/FUN34/yaaH family, putative
CFAC1_060010100	MFS transporter, putative
CFAC1_060010200	PTP1-interacting protein, 39 kDa, putative
CFAC1_060010700	hypothetical protein
CFAC1_060011100	phosphate-Repressible Phosphate Permease-like protein
CFAC1_060011400	phosphate-Repressible Phosphate Permease-like protein
CFAC1_060012100	hypothetical protein, conserved
CFAC1_060012700	kinase-like protein
CFAC1_060013200	hypothetical protein, conserved
CFAC1_060014500	hypothetical protein, conserved
CFAC1_060014700	hypothetical protein, conserved
CFAC1_060014800	hypothetical protein
CFAC1_060015600	hypothetical protein, conserved
CFAC1_060016700	unspecified product
CFAC1_060019800	hypothetical protein
CFAC1_060020900	hypothetical protein
CFAC1_060021300	hypothetical protein, conserved
CFAC1_060022200	Eukaryotic translation initiation factor 4 gamma type 1, putative
CFAC1_070008300	Leucine Rich Repeat, putative
CFAC1_070010200	hypothetical protein, conserved
CFAC1_070011100	unspecified product
CFAC1_070011300	hypothetical protein
CFAC1_070012800	Protein Associated with Differentiation, putative
CFAC1_070013500	hypothetical protein, conserved
CFAC1_070014800	hypothetical protein, conserved
CFAC1_070014900	Leucine Rich Repeat, putative
CFAC1_070015600	hypothetical protein
CFAC1_070016500	pyruvate phosphate dikinase, putative
CFAC1_070018000	DHHC palmitoyltransferase, putative
CFAC1_070019200	ATP-binding cassette protein subfamily A, member 10, putative
CFAC1_070019300	ATP-binding cassette protein subfamily A, member 10, putative
CFAC1_070019400	ATP-binding cassette protein subfamily A, member 10, putative
CFAC1_070019600	ATP-binding cassette protein subfamily A, member 10, putative
CFAC1_070019800	ATP-binding cassette protein subfamily A, member 10, putative
CFAC1_080005500	hypothetical protein, conserved
CFAC1_080007800	PLAC8 family, putative
CFAC1_080009400	acetylornithine deacetylase-like protein
CFAC1_080009500	ubiquitin-protein ligase-like, putative
CFAC1_080009900	Paraflagellar rod protein, putative
CFAC1_080012400	Dynein heavy chain, N-terminal region 2, putative
CFAC1_080014900	Calcineurin-like phosphoesterase, putative
CFAC1_080016700	malonyl-coa decarboxylase-like protein
CFAC1_080019200	hypothetical protein
CFAC1_090005600	hypothetical protein, conserved
CFAC1_090005900	Ring finger domain containing protein, putative
CFAC1_090006500	receptor-type adenylate cyclase, putative
CFAC1_090006600	receptor-type adenylate cyclase, putative
CFAC1_090006700	receptor-type adenylate cyclase, putative
CFAC1_090006800	receptor-type adenylate cyclase, putative
CFAC1_090007100	hypothetical protein
CFAC1_090007500	receptor-type adenylate cyclase, putative
CFAC1_090007800	receptor-type adenylate cyclase, putative
CFAC1_090008400	hypothetical protein, conserved
CFAC1_090010000	protein kinase, putative
CFAC1_090010100	protein kinase, putative
CFAC1_090010200	protein kinase, putative
CFAC1_090012500	Acyl CoA binding protein, putative
CFAC1_090014400	protein kinase, putative
CFAC1_090015100	guanosine monophosphate reductase
CFAC1_090015300	OSM3-like kinesin, putative
CFAC1_090017700	hydrolase, alpha/beta fold family-like protein
CFAC1_090018300	Amastin surface glycoprotein, putative
CFAC1_090018600	hypothetical protein, conserved
CFAC1_090019000	hypothetical protein, conserved
CFAC1_090020200	hypothetical protein, conserved
CFAC1_090022000	Cytochrome b5-like Heme/Steroid binding domain containing protein, putative
CFAC1_090023100	Major Facilitator Superfamily, putative
CFAC1_100007200	RNA-binding protein 5, putative
CFAC1_100007500	RNA-binding protein 5-like protein
CFAC1_100008100	ATG8/AUT7/APG8/PAZ2, putative
CFAC1_100008500	hypothetical protein
CFAC1_100009700	ATG8/AUT7/APG8/PAZ2, putative
CFAC1_100009800	ATG8/AUT7/APG8/PAZ2, putative
CFAC1_100010100	Domain of unknown function (DUF4586), putative
CFAC1_100011200	hypothetical protein, conserved
CFAC1_100011900	hypothetical protein
CFAC1_100013500	hypothetical protein, conserved
CFAC1_100013800	leucine-rich repeat protein, putative
CFAC1_100013900	hypothetical protein, conserved
CFAC1_100014400	Leucine rich repeat N-terminal domain/Leucine Rich Repeat/Leucine Rich repeat, putative
CFAC1_100017300	Cytochrome b5-like Heme/Steroid binding domain containing protein, putative
CFAC1_100020400	ATP-binding cassette protein subfamily A, member 10, putative
CFAC1_100021900	hypothetical protein, conserved
CFAC1_100022900	protein kinase-like protein
CFAC1_100024400	thymine-7-hydroxylase, putative
CFAC1_100027000	hypothetical protein
CFAC1_110005900	DHHC palmitoyltransferase, putative
CFAC1_110013500	stearic acid desaturase, putative
CFAC1_110013900	hypothetical protein, conserved
CFAC1_110014000	hypothetical protein, conserved
CFAC1_110015000	fatty acid elongase, putative
CFAC1_110015500	GNS1/SUR4 family, putative
CFAC1_110015800	fatty acid elongase, putative
CFAC1_110016200	fatty acid elongase, putative
CFAC1_110016300	fatty acid elongase, putative
CFAC1_110016400	fatty acid elongase, putative
CFAC1_110017100	kinesin, putative
CFAC1_110017900	hypothetical protein
CFAC1_110019500	hypothetical protein, conserved
CFAC1_110019900	Sodium/hydrogen exchanger family, putative
CFAC1_110021100	Cytoplasmic dynein 2 heavy chain (DYNC2H1), putative
CFAC1_120008300	hypothetical protein, conserved
CFAC1_120010200	hypothetical protein, conserved
CFAC1_120011500	Amastin surface glycoprotein, putative
CFAC1_120011600	hypothetical protein
CFAC1_120011700	hypothetical protein, conserved
CFAC1_120011900	hypothetical protein, conserved
CFAC1_120012600	hypothetical protein, conserved
CFAC1_120012700	Amastin surface glycoprotein, putative
CFAC1_120013700	histone H3
CFAC1_120014000	histone H3
CFAC1_120015700	hypothetical protein, conserved
CFAC1_120017100	hypothetical protein, conserved
CFAC1_120018700	hypothetical protein
CFAC1_120018800	Protein of unknown function (DUF3184), putative
CFAC1_120019300	hypothetical protein
CFAC1_120019700	hypothetical protein, conserved
CFAC1_120019900	Amastin surface glycoprotein, putative
CFAC1_120020100	hypothetical protein, conserved
CFAC1_120020600	hypothetical protein, conserved
CFAC1_120020700	Amastin surface glycoprotein, putative
CFAC1_120021400	Arrestin (or S-antigen), N-terminal domain containing protein, putative
CFAC1_120021900	Arrestin (or S-antigen), N-terminal domain containing protein, putative
CFAC1_120022900	hypothetical protein, conserved
CFAC1_120025300	paraflagellar rod protein 2C
CFAC1_120025400	paraflagellar rod protein 2C
CFAC1_130005200	Bacterial transferase hexapeptide (six repeats), putative
CFAC1_130005300	ATP-binding cassette protein subfamily H, member 1, putative
CFAC1_130006300	hypothetical protein, conserved
CFAC1_130008100	protein kinase, putative
CFAC1_130008200	protein kinase, putative
CFAC1_130011800	putative PfkB family sugar kinase
CFAC1_130013000	hypothetical protein, conserved
CFAC1_130013500	Protein kinase domain containing protein, putative
CFAC1_130015300	Core histone H2A/H2B/H3/H4, putative
CFAC1_130015500	histone H2A, putative
CFAC1_130016200	hypothetical protein, conserved
CFAC1_130019900	Globin/Oxidoreductase FAD-binding domain/Oxidoreductase NAD-binding domain containing protein, putative
CFAC1_130020700	adenylate kinase, putative
CFAC1_130021300	hypothetical protein
CFAC1_130023500	hypothetical protein
CFAC1_130025500	hypothetical protein, conserved
CFAC1_130027000	cytochrome c oxidase subunit VI, putative
CFAC1_130028200	60S ribosomal protein L37a
CFAC1_130029300	Leucine rich repeat, putative
CFAC1_140006700	3-beta hydroxysteroid dehydrogenase/isomerase family, putative
CFAC1_140007600	RNA recognition motif. (a.k.a. RRM, RBD, or RNP domain), putative
CFAC1_140007700	RNA recognition motif. (a.k.a. RRM, RBD, or RNP domain), putative
CFAC1_140010800	PAP2 superfamily, putative
CFAC1_140013700	peroxisomal enoyl-coa hydratase, putative
CFAC1_140014700	serine/threonine kinase-like protein, putative
CFAC1_140017300	hypothetical protein, conserved
CFAC1_140020300	cAMP phosphodiesterase A, putative
CFAC1_140022800	zinc finger containing protein, putative
CFAC1_140023000	hypothetical protein, conserved
CFAC1_140024600	NADH-ubiquinone oxidoreductase complex I subunit, putative
CFAC1_140025500	alpha tubulin
CFAC1_140027900	hypothetical protein, conserved
CFAC1_150013400	GP63, leishmanolysin
CFAC1_150016300	hypothetical protein
CFAC1_150016400	hypothetical protein
CFAC1_150017400	hypothetical protein
CFAC1_150018200	Cytochrome C oxidase copper chaperone (COX17), putative
CFAC1_150018300	acetyl-CoA synthetase, putative
CFAC1_150018700	RNA recognition motif. (a.k.a. RRM, RBD, or RNP domain), putative
CFAC1_150019000	Inositol 1,4,5-trisphosphate/ryanodine receptor/RyR and IP3R Homology associated/Ion transport protein, putative
CFAC1_150019200	hypothetical protein, conserved
CFAC1_150019600	Putative serine esterase (DUF676), putative
CFAC1_150020300	hypothetical protein, conserved
CFAC1_150020400	hypothetical protein, conserved
CFAC1_150020500	hypothetical protein, conserved
CFAC1_150020800	hypothetical protein, conserved
CFAC1_150021200	alcohol dehydrogenase, zinc-containing-like protein
CFAC1_150024400	Glycosyl hydrolase family 47, putative
CFAC1_150024900	hypothetical protein, conserved
CFAC1_150025400	hypothetical protein
CFAC1_150026200	unspecified product
CFAC1_150028300	lathosterol oxidase-like protein
CFAC1_150028400	Cytoplasmic dynein 2 heavy chain (DYNC2H1), putative
CFAC1_150031300	hypothetical protein
CFAC1_150032300	protoheme IX farnesyltransferase, putative
CFAC1_160006400	hypothetical protein, conserved
CFAC1_160006800	hypothetical protein, conserved
CFAC1_160007000	hypothetical protein, conserved
CFAC1_160007400	protein kinase, putative
CFAC1_160007500	protein kinase, putative
CFAC1_160011400	phosphoglycan beta 1,3 galactosyltransferase 4
CFAC1_160013800	Soluble NSF attachment protein, SNAP, putative
CFAC1_160015700	voltage-dependent anion-selective channel, putative
CFAC1_160016500	hypothetical protein, conserved
CFAC1_160023600	hypothetical protein, conserved
CFAC1_160025500	Alcohol dehydrogenase GroES-like domain/Zinc-binding dehydrogenase, putative
CFAC1_160030800	p-glycoprotein
CFAC1_160031600	Protein of unknown function (DUF1498), putative
CFAC1_170008600	ADP,ATP carrier protein 1, mitochondrial precursor, putative
CFAC1_170011500	hypothetical protein, conserved
CFAC1_170011900	hypothetical protein, conserved
CFAC1_170012300	hypothetical protein, conserved
CFAC1_170014500	Aldo/keto reductase family, putative
CFAC1_170014700	Aldo/keto reductase family, putative
CFAC1_170014900	Aldo/keto reductase family, putative
CFAC1_170015200	Aldo/keto reductase family, putative
CFAC1_170017100	ATG8/AUT7/APG8/PAZ2, putative
CFAC1_170017500	Autophagy protein Atg8 ubiquitin like, putative
CFAC1_170017700	hypothetical protein, conserved
CFAC1_170018000	hypothetical protein, conserved
CFAC1_170018100	hypothetical protein, conserved
CFAC1_170018300	ATG8/AUT7/APG8/PAZ2, putative
CFAC1_170019200	hypothetical protein
CFAC1_170019400	4-coumarate:coa ligase-like protein
CFAC1_170019500	AMP-binding enzyme, putative
CFAC1_170022700	SPFH domain / Band 7 family, putative
CFAC1_170022800	SPFH domain / Band 7 family, putative
CFAC1_170023300	glycerol uptake protein, putative
CFAC1_170023800	hypothetical protein, conserved
CFAC1_170024100	Cation efflux family, putative
CFAC1_170024600	cysteine peptidase A (CPA)
CFAC1_170024800	glucose transporter 3
CFAC1_170026200	calpain-like cysteine peptidase, Clan CA, family C2
CFAC1_170026300	Domain of unknown function (DUF1935), putative
CFAC1_170028400	Lipase (class 3), putative
CFAC1_170028900	hypothetical protein, conserved
CFAC1_180005600	hypothetical protein, conserved
CFAC1_180008700	hypothetical protein, conserved
CFAC1_180008900	developmentally regulated phosphoprotein-like protein
CFAC1_180010000	Protein of unknown function (DUF2946)/Alphaherpesvirus glycoprotein E, putative
CFAC1_180011000	hypothetical protein
CFAC1_180011700	Leucine rich repeat, putative
CFAC1_180014400	conserved protein, unknown function
CFAC1_180016900	protein kinase, putative
CFAC1_180017000	1,2-Dihydroxy-3-keto-5-methylthiopentene dioxygenase, putative
CFAC1_180017800	hypothetical protein, conserved
CFAC1_180018000	hypothetical protein, conserved
CFAC1_180018200	hypothetical protein, conserved
CFAC1_180019600	endo-1,4-beta-xylanase z precursor-like protein
CFAC1_180019700	endo-1,4-beta-xylanase z precursor-like protein
CFAC1_180023800	Carbonic anhydrase, putative
CFAC1_180026100	hypothetical protein
CFAC1_180026300	hypothetical protein, conserved
CFAC1_180027200	acyl-coenzyme a dehydrogenase, putative
CFAC1_180027800	hypothetical protein, conserved
CFAC1_180029400	deoxyribose-phosphate aldolase, putative
CFAC1_180029800	Staphylococcal nuclease homologue, putative
CFAC1_180031000	hypothetical protein, conserved
CFAC1_180031300	hypothetical protein, conserved
CFAC1_190006300	hypothetical protein, conserved
CFAC1_190013400	ubiquitin carrier protein 4, putative
CFAC1_190014900	Repressor of differentiation kinase 1, putative
CFAC1_190015900	Mannitol dehydrogenase Rossmann domain/Mannitol dehydrogenase C-terminal domain containing protein, putative
CFAC1_190016200	Mannitol dehydrogenase Rossmann domain containing protein, putative
CFAC1_190016800	Mannitol dehydrogenase Rossmann domain/Mannitol dehydrogenase C-terminal domain containing protein, putative
CFAC1_190017300	Mannitol dehydrogenase Rossmann domain/Mannitol dehydrogenase C-terminal domain containing protein, putative
CFAC1_190017500	Mannitol dehydrogenase Rossmann domain/Mannitol dehydrogenase C-terminal domain containing protein, putative
CFAC1_190017700	Mannitol dehydrogenase C-terminal domain containing protein, putative
CFAC1_190017800	Mannitol dehydrogenase Rossmann domain/Mannitol dehydrogenase C-terminal domain containing protein, putative
CFAC1_190017900	Mannitol dehydrogenase Rossmann domain/Mannitol dehydrogenase C-terminal domain containing protein, putative
CFAC1_190018100	Mannitol dehydrogenase Rossmann domain containing protein, putative
CFAC1_190018300	Mannitol dehydrogenase Rossmann domain/Mannitol dehydrogenase C-terminal domain containing protein, putative
CFAC1_190020500	hypothetical protein, conserved
CFAC1_190022600	CRAL/TRIO domain containing protein, putative
CFAC1_190022700	CRAL/TRIO, N-terminal domain/CRAL/TRIO domain containing protein, putative
CFAC1_190022800	CRAL/TRIO domain containing protein, putative
CFAC1_190024100	hypothetical protein
CFAC1_190028100	hypothetical protein, conserved
CFAC1_190029300	hypothetical protein, conserved
CFAC1_190030600	3'-5' exonuclease, putative
CFAC1_190030900	hypothetical protein, conserved
CFAC1_190036500	cytochrome-b5 reductase, putative
CFAC1_190039300	hypothetical protein, conserved
CFAC1_190039700	superoxide dismutase, putative
CFAC1_190042300	hypothetical protein, conserved
CFAC1_200005700	Protein Associated with Differentiation, putative
CFAC1_200009300	Protein kinase domain containing protein, putative
CFAC1_200011400	hypothetical protein
CFAC1_200011800	hypothetical protein, conserved
CFAC1_200012400	hypothetical protein, conserved
CFAC1_200012500	DnaJ domain containing protein, putative
CFAC1_200012700	hypothetical protein, conserved
CFAC1_200015800	5-histidylcysteine sulfoxide synthase, putative
CFAC1_200016000	hypothetical protein, conserved
CFAC1_200016700	putative NAD(P)H quinone oxidoreductase, PIG3 family, putative
CFAC1_200017300	ribosomal protein L1a, putative
CFAC1_200017800	PSP1 C-terminal conserved region containing protein, putative
CFAC1_200018600	hypothetical protein, conserved
CFAC1_200018800	hypothetical protein, conserved
CFAC1_200020300	RNA-binding protein, putative
CFAC1_200020500	RNA binding protein, putative
CFAC1_200020800	RNA binding protein, putative
CFAC1_200021300	phosphatidylinositol 4-kinase alpha, putative
CFAC1_200021900	Nodulin-like, putative
CFAC1_200022000	Nodulin-like, putative
CFAC1_200022600	glutamamyl carboxypeptidase, putative
CFAC1_200023800	ATP-binding cassette protein subfamily H, member 2, putative
CFAC1_200024800	paraflagellar rod protein 2C
CFAC1_200024900	hypothetical protein
CFAC1_200026500	DnaJ domain containing protein, putative
CFAC1_200028700	conserved hypothetical protein, putative
CFAC1_200031100	enoyl-CoA hydratase/isomerase-like protein
CFAC1_200031200	mitogen-activated protein kinase kinase, putative
CFAC1_200032200	3'5'-cyclic nucleotide phosphodiesterase, putative
CFAC1_210007200	hypothetical protein, conserved
CFAC1_210009300	Glycosyl hydrolase family 3 N terminal domain/Glycosyl hydrolase family 3 C-terminal domain/Fibronectin type III-like domain containing protein, putative
CFAC1_210009700	Glycosyl hydrolase family 3 C-terminal domain/Fibronectin type III-like domain containing protein, putative
CFAC1_210011300	Leucine Rich repeat/Leucine rich repeat, putative
CFAC1_210014100	hypothetical protein, conserved
CFAC1_210018100	hypothetical protein, conserved
CFAC1_210019500	Leucine rich repeat, putative
CFAC1_210023200	amastin-like surface protein-like protein
CFAC1_210026000	ATG8/AUT7/APG8/PAZ2, putative
CFAC1_210027000	dehydrogenase/oxidoreductase-like protein
CFAC1_210028500	hypothetical protein, conserved
CFAC1_210033700	branched-chain amino acid aminotransferase, putative
CFAC1_210039500	hypothetical protein
CFAC1_210039700	Tyrosine phosphatase family/Tyrosine phosphatase family C-terminal region containing protein, putative
CFAC1_210040000	Tyrosine phosphatase family/Tyrosine phosphatase family C-terminal region containing protein, putative
CFAC1_210040500	hypothetical protein
CFAC1_210040800	hypothetical protein, conserved
CFAC1_210041000	hypothetical protein, conserved
CFAC1_210041200	hypothetical protein, conserved
CFAC1_210041300	hypothetical protein
CFAC1_210041500	hypothetical protein, conserved
CFAC1_210045400	fatty acid desaturase, putative
CFAC1_210045500	hypothetical protein, conserved
CFAC1_220011300	hypothetical protein
CFAC1_220012700	RNA-binding protein, putative
CFAC1_220015800	hypothetical protein, conserved
CFAC1_220015900	hypothetical protein, conserved
CFAC1_220016700	Serine/Threonine protein kinases, catalytic domain containing protein, putative
CFAC1_220018500	Cytoplasmic dynein 2 heavy chain (DYNC2H1), putative
CFAC1_220018700	hypothetical protein
CFAC1_220020200	aldehyde dehydrogenase, mitochondrial precursor
CFAC1_220020300	cytochrome c oxidase VII, putative
CFAC1_220024000	hypothetical protein, conserved
CFAC1_220027700	ATP-binding cassette protein subfamily G, member 3, putative
CFAC1_220027900	ATP-binding cassette protein subfamily G, member 3, putative
CFAC1_220028200	pumilio/PUF RNA binding protein 5, putative
CFAC1_220028700	hypothetical protein, conserved
CFAC1_220029700	carboxypeptidase, putative
CFAC1_220031000	protein kinase A regulatory subunit, putative
CFAC1_220041400	hypothetical protein, conserved
CFAC1_220041600	hypothetical protein, conserved
CFAC1_220041700	hypothetical protein, conserved
CFAC1_220041900	hypothetical protein, conserved
CFAC1_220042300	hypothetical protein, conserved
CFAC1_220042400	hypothetical protein, conserved
CFAC1_220043100	Beta-lactamase superfamily domain containing protein, putative
CFAC1_220043500	Penicillin amidase, putative
CFAC1_220044300	SPRY domain/HECT-domain (ubiquitin-transferase), putative
CFAC1_220044600	PIN domain containing protein, putative
CFAC1_220046200	Cytoplasmic dynein 2 heavy chain (DYNC2H1), putative
CFAC1_230007600	histone H4
CFAC1_230007700	methylmalonyl-CoA mutase C-terminal domain containing protein, putative
CFAC1_230013900	phosphopantothenate--cysteine ligase, putative
CFAC1_230017400	casein kinase I, putative
CFAC1_230018100	hypothetical protein
CFAC1_230018700	O-methyltransferase, putative
CFAC1_230021000	Alcohol dehydrogenase GroES-like domain/Zinc-binding dehydrogenase, putative
CFAC1_230021600	dual-specificity protein kinase, putative
CFAC1_230026400	hypothetical protein
CFAC1_230027800	succinyl-coA:3-ketoacid-coenzyme A transferase, mitochondrial precursor, putative
CFAC1_230028100	hypothetical protein
CFAC1_230029400	hypothetical protein, conserved
CFAC1_230029500	hypothetical protein
CFAC1_230031600	Cytoplasmic dynein 2 heavy chain (DYNC2H1), putative
CFAC1_230031800	hypothetical protein, conserved
CFAC1_230031900	Phosphoglycerate kinase/Cyclic nucleotide-binding domain containing protein, putative
CFAC1_230038100	hypothetical protein
CFAC1_230038500	Ring finger domain containing protein, putative
CFAC1_230038600	hypothetical protein
CFAC1_230038700	Serine/threonine phosphatases, family 2C, catalytic domain containing protein, putative
CFAC1_230041000	ATP-binding cassette protein subfamily A, member 10, putative
CFAC1_230041100	ABC-2 family transporter protein, putative
CFAC1_230041800	isovaleryl-coA dehydrogenase, putative
CFAC1_230042000	Aldo/keto reductase family, putative
CFAC1_230045200	hypothetical protein, conserved
CFAC1_230045400	hypothetical protein
CFAC1_230047000	Calpain family cysteine protease/Calpain large subunit, domain III, putative
CFAC1_230047500	Calpain family cysteine protease/Calpain large subunit, domain III, putative
CFAC1_230048200	glycosomal transporter (GAT3), putative
CFAC1_230049800	methylmalonyl-coenzyme a mutase, putative
CFAC1_230052800	DEAD/DEAH box helicase/Helicase conserved C-terminal domain containing protein, putative
CFAC1_240005500	phosphate-Repressible Phosphate Permease-like protein
CFAC1_240005700	Cytochrome b5-like Heme/Steroid binding domain containing protein, putative
CFAC1_240007100	hypothetical protein, conserved
CFAC1_240012000	Rab-GTPase-TBC domain containing protein, putative
CFAC1_240014600	hypothetical protein, conserved
CFAC1_240016100	hypothetical protein
CFAC1_240016200	hypothetical protein
CFAC1_240016700	protein kinase, putative
CFAC1_240016800	kinesin, putative
CFAC1_240018400	hypothetical protein
CFAC1_240019000	Protein kinase domain containing protein, putative
CFAC1_240019500	ChaC-like protein, putative
CFAC1_240022200	hypothetical protein
CFAC1_240022400	hypothetical protein
CFAC1_240022800	hypothetical protein, conserved
CFAC1_240024200	hypothetical protein, conserved
CFAC1_240025500	phosphoinositide-specific phospholipase C, putative
CFAC1_240025900	phosphatidylinositol-specific phospholipase-like protein
CFAC1_240029100	serine palmitoyltransferase, putative
CFAC1_240031300	SNF-7-like protein, conserved
CFAC1_240033600	hypothetical protein, conserved
CFAC1_240033900	aspartate aminotransferase, putative
CFAC1_240034400	hypothetical protein, conserved
CFAC1_240035400	aldose 1-epimerase-like protein
CFAC1_240036400	Zinc finger C-x8-C-x5-C-x3-H type (and similar), putative
CFAC1_240036500	protein kinase, putative
CFAC1_240039300	ATP-binding cassette protein subfamily A, member 10, putative
CFAC1_240041100	promastigote surface antigen protein PSA
CFAC1_240042700	glutamate dehydrogenase
CFAC1_240047700	hypothetical protein, conserved
CFAC1_240048300	cAMP specific phosphodiesterase, putative
CFAC1_240048400	cAMP specific phosphodiesterase, putative
CFAC1_240049400	pfkB family carbohydrate kinase, putative
CFAC1_250006000	Protein of unknown function (DUF1498), putative
CFAC1_250006200	Catalase/Catalase-related immune-responsive, putative
CFAC1_250006300	Amino acid kinase family, putative
CFAC1_250006500	Leucine Rich repeat/Leucine Rich repeats (2 copies), putative
CFAC1_250007100	L-ribulokinase, putative
CFAC1_250008700	hypothetical protein
CFAC1_250009300	xylulokinase, putative
CFAC1_250013600	Protein of unknown function (DUF3592), putative
CFAC1_250013900	hypothetical protein, conserved
CFAC1_250016000	zinc finger protein family member, putative
CFAC1_250017400	hypothetical protein, conserved
CFAC1_250018200	hypothetical protein
CFAC1_250019500	hypothetical protein, conserved
CFAC1_250019700	short chain 3-hydroxyacyl-CoA dehydrogenase, putative
CFAC1_250019800	short chain 3-hydroxyacyl-CoA dehydrogenase, putative
CFAC1_250020300	hypothetical protein, conserved
CFAC1_250021600	Iron-containing alcohol dehydrogenase, putative
CFAC1_250022900	Catalytic LigB subunit of aromatic ring-opening dioxygenase, putative
CFAC1_250026600	poly-zinc finger protein 2, putative
CFAC1_250026700	universal minicircle sequence binding protein (UMSBP), putative
CFAC1_250029800	Ring finger domain containing protein, putative
CFAC1_250034300	glucokinase
CFAC1_250034900	glyceraldehyde 3-phosphate dehydrogenase, cytosolic, putative
CFAC1_250035000	tyrosine aminotransferase
CFAC1_250038000	C-4 sterol methyl oxidase, putative
CFAC1_250038100	hypothetical protein, conserved
CFAC1_250041700	Zinc finger, C3HC4 type (RING finger) containing protein, putative
CFAC1_250043500	WD domain, G-beta repeat, putative
CFAC1_250043900	translationally controlled tumor protein (TCTP), putative
CFAC1_250045100	Glutathione S-transferase, C-terminal domain containing protein, putative
CFAC1_250045200	hypothetical protein
CFAC1_250045600	hypothetical protein
CFAC1_250045700	hypothetical protein
CFAC1_250045800	hypothetical protein
CFAC1_250050200	STOP axonemal protein, putative
CFAC1_250050700	3-oxoacyl-(acyl-carrier protein) reductase, putative
CFAC1_250052100	hypothetical protein, conserved
CFAC1_250053400	fatty-acid desaturase, putative
CFAC1_260005700	histone H4
CFAC1_260007300	serine/threonine protein kinase, putative
CFAC1_260008400	hexokinase, putative
CFAC1_260011300	hypothetical protein, conserved
CFAC1_260011400	hypothetical protein, conserved
CFAC1_260013300	metallo-beta-lactamase family-like protein
CFAC1_260017600	hypothetical protein
CFAC1_260022300	hypothetical protein, conserved
CFAC1_260031900	DHHC palmitoyltransferase, putative
CFAC1_260034400	Glycosyl hydrolase family 3 C-terminal domain/Fibronectin type III-like domain containing protein, putative
CFAC1_260034700	uncharacterized Cys-rich domain containing protein, putative
CFAC1_260035100	ama1 protein, putative
CFAC1_260035300	ama1 protein, putative
CFAC1_260037700	CRAL/TRIO domain containing protein, putative
CFAC1_260041100	3-oxoacid CoA-transferase, A subunit, putative
CFAC1_260041200	Coenzyme A transferase, putative
CFAC1_260045100	RNA-binding protein, putative
CFAC1_260045300	Zinc finger C-x8-C-x5-C-x3-H type (and similar), putative
CFAC1_260045700	hypothetical protein, conserved
CFAC1_260045800	hypothetical protein, conserved
CFAC1_260046400	Phytanoyl-CoA dioxygenase (PhyH), putative
CFAC1_260047600	hypothetical protein
CFAC1_260048100	hypothetical protein, conserved
CFAC1_260050300	hypothetical protein, conserved
CFAC1_260051800	hypothetical protein
CFAC1_260051900	hypothetical protein, conserved
CFAC1_260057300	hypothetical protein, conserved
CFAC1_260061900	CYC2-like protein, putative
CFAC1_270005900	phosphoinositide-specific phospholipase C, putative
CFAC1_270006100	Protein Associated with Differentiation, putative
CFAC1_270006300	Aquaglyceroporin 1
CFAC1_270009700	hypothetical protein, conserved
CFAC1_270010000	hypothetical protein, conserved
CFAC1_270010400	hypothetical protein, conserved
CFAC1_270012500	unspecified product
CFAC1_270013600	unspecified product
CFAC1_270016600	hypothetical protein
CFAC1_270017000	hypothetical protein, conserved
CFAC1_270017300	hypothetical protein
CFAC1_270017400	hypothetical protein
CFAC1_270017500	hypothetical protein, conserved
CFAC1_270017700	hypothetical protein
CFAC1_270017900	hypothetical protein, conserved
CFAC1_270019100	hypothetical protein, conserved
CFAC1_270019300	lipase precursor-like protein
CFAC1_270020700	amino acid permease 3
CFAC1_270021200	hypothetical protein, conserved
CFAC1_270021300	hypothetical protein, conserved
CFAC1_270021400	hypothetical protein, conserved
CFAC1_270021800	hypothetical protein, conserved
CFAC1_270021900	hypothetical protein, conserved
CFAC1_270022000	hypothetical protein
CFAC1_270022100	hypothetical protein, conserved
CFAC1_270022700	hypothetical protein, conserved
CFAC1_270023100	RNA recognition motif. (a.k.a. RRM, RBD, or RNP domain), putative
CFAC1_270024200	N-acyl-L-amino acid amidohydrolase, putative
CFAC1_270024400	N-acyl-L-amino acid amidohydrolase, putative
CFAC1_270024500	monoglyceride lipase, putative
CFAC1_270024700	hypothetical protein, conserved
CFAC1_270025000	Cytochrome b5-like Heme/Steroid binding domain containing protein, putative
CFAC1_270025400	Cytochrome b5-like Heme/Steroid binding domain containing protein, putative
CFAC1_270026000	hypothetical protein, conserved
CFAC1_270029200	Protein phosphatase 2C, putative
CFAC1_270029300	hypothetical protein, conserved
CFAC1_270029400	'Cold-shock' DNA-binding domain containing protein, putative
CFAC1_270031700	Leucine rich repeat N-terminal domain/Leucine rich repeat, putative
CFAC1_270032400	hypothetical protein, conserved
CFAC1_270033500	thiolase protein-like protein
CFAC1_270034700	hypothetical protein, conserved
CFAC1_270034900	hypothetical protein, conserved
CFAC1_270035100	hypothetical protein, conserved
CFAC1_270035400	hypothetical protein
CFAC1_270036000	hypothetical protein, conserved
CFAC1_270036100	hypothetical protein, conserved
CFAC1_270036200	hypothetical protein
CFAC1_270036300	hypothetical protein, conserved
CFAC1_270036500	hypothetical protein
CFAC1_270037700	glutamamyl carboxypeptidase, putative
CFAC1_270037800	protein kinase-like protein
CFAC1_270037900	hypothetical protein
CFAC1_270038200	protein kinase-like protein
CFAC1_270038400	hypothetical protein, conserved
CFAC1_270038600	Protein tyrosine kinase, putative
CFAC1_270039000	hypothetical protein
CFAC1_270039400	protein kinase-like protein
CFAC1_270039500	protein kinase-like protein
CFAC1_270039600	protein kinase-like protein
CFAC1_270040600	hypothetical protein, conserved
CFAC1_270041600	protein kinase-like protein
CFAC1_270041900	protein kinase-like protein
CFAC1_270042100	protein kinase-like protein
CFAC1_270042500	protein kinase-like protein
CFAC1_270043800	hypothetical protein, conserved
CFAC1_270043900	hypothetical protein, conserved
CFAC1_270044200	hypothetical protein
CFAC1_270044500	hypothetical protein
CFAC1_270044600	hypothetical protein, conserved
CFAC1_270045000	ubiquitin-fusion protein
CFAC1_270045800	tryparedoxin 3, putative
CFAC1_270047600	GP63-like protein, leishmanolysin-like protein
CFAC1_270047700	hypothetical protein, conserved
CFAC1_270047900	hypothetical protein, conserved
CFAC1_270048000	hypothetical protein, conserved
CFAC1_270048100	hypothetical protein, conserved
CFAC1_270048200	hypothetical protein, conserved
CFAC1_270048300	hypothetical protein, conserved
CFAC1_270048400	hypothetical protein, conserved
CFAC1_270048600	hypothetical protein
CFAC1_270048700	CRAL/TRIO domain containing protein, putative
CFAC1_270048900	CRAL/TRIO domain containing protein, putative
CFAC1_270049400	hypothetical protein, conserved
CFAC1_270049900	hypothetical protein
CFAC1_270050000	hypothetical protein
CFAC1_270050600	hypothetical protein
CFAC1_270051500	hypothetical protein
CFAC1_270051600	hypothetical protein, conserved
CFAC1_270052500	hypothetical protein
CFAC1_270052800	hypothetical protein, conserved
CFAC1_270052900	hypothetical protein, conserved
CFAC1_270053000	hypothetical protein, conserved
CFAC1_270053300	hypothetical protein, conserved
CFAC1_270053800	hypothetical protein, conserved
CFAC1_270054200	hypothetical protein, conserved
CFAC1_270054300	hypothetical protein, conserved
CFAC1_270054400	hypothetical protein, conserved
CFAC1_270054500	hypothetical protein, conserved
CFAC1_270054600	hypothetical protein, conserved
CFAC1_270054700	hypothetical protein, conserved
CFAC1_270054800	hypothetical protein
CFAC1_270054900	hypothetical protein
CFAC1_270056100	hypothetical protein, conserved
CFAC1_270056200	hypothetical protein, conserved
CFAC1_270056500	hypothetical protein
CFAC1_270056600	hypothetical protein, conserved
CFAC1_270056700	hypothetical protein, conserved
CFAC1_270057400	hypothetical protein
CFAC1_270057900	hypothetical protein
CFAC1_270058000	lipase, putative
CFAC1_270058900	hypothetical protein, conserved
CFAC1_270060900	Peptidase family M20/M25/M40/Peptidase dimerisation domain containing protein, putative
CFAC1_270061100	hypothetical protein, conserved
CFAC1_270061300	hypothetical protein
CFAC1_270061400	hypothetical protein
CFAC1_270061500	Mucin-like glycoprotein, putative
CFAC1_270063400	hypothetical protein
CFAC1_270063800	short chain dehydrogenase, putative
CFAC1_270064000	hypothetical protein
CFAC1_270065800	Repressor of differentiation kinase 2, putative
CFAC1_270066500	hypothetical protein, conserved
CFAC1_280006300	Protein of unknown function (DUF1498), putative
CFAC1_280006500	carboxypeptidase, putative
CFAC1_280009100	hypothetical protein, conserved
CFAC1_280010300	unspecified product
CFAC1_280010500	Sugar (and other) transporter, putative
CFAC1_280010900	unspecified product
CFAC1_280011900	heat shock protein 83
CFAC1_280013100	hypothetical protein, conserved
CFAC1_280013700	d-xylulose reductase, putative
CFAC1_280016900	5-methylthioribose kinase, putative
CFAC1_280017400	2,4-dienoyl-coa reductase fadh1, putative
CFAC1_280019100	Rhodanese-like domain containing protein, putative
CFAC1_280020500	guanylate kinase, putative
CFAC1_280021300	hypothetical protein
CFAC1_280021500	hypothetical protein, conserved
CFAC1_280025700	RNA recognition motif (a.k.a. RRM, RBD, or RNP domain), putative
CFAC1_280025800	RNA recognition motif (a.k.a. RRM, RBD, or RNP domain), putative
CFAC1_280026000	RNA recognition motif. (a.k.a. RRM, RBD, or RNP domain), putative
CFAC1_280026200	RNA-binding protein, putative
CFAC1_280029000	Major Facilitator Superfamily, putative
CFAC1_280030400	hypothetical protein, conserved
CFAC1_280032000	hypothetical protein, conserved
CFAC1_280032100	hypothetical protein, conserved
CFAC1_280032200	hypothetical protein, conserved
CFAC1_280034800	receptor-type adenylate cyclase a-like protein
CFAC1_280034900	receptor-type adenylate cyclase a-like protein
CFAC1_280035000	receptor-type adenylate cyclase a-like protein
CFAC1_280036400	hypothetical protein, conserved
CFAC1_280039800	EF-hand domain pair, putative
CFAC1_280039900	EF-hand domain pair, putative
CFAC1_280041100	hypothetical protein, conserved
CFAC1_280041600	40S ribosomal protein S27-1, putative
CFAC1_280042900	Snf7, putative
CFAC1_280043900	hypothetical protein, conserved
CFAC1_280045300	hypothetical protein
CFAC1_280046300	Amastin surface glycoprotein, putative
CFAC1_280046400	Amastin surface glycoprotein, putative
CFAC1_280052400	hypothetical protein, conserved
CFAC1_280055100	hypothetical protein, conserved
CFAC1_280056100	hypothetical protein, conserved
CFAC1_280061400	FAD dependent oxidoreductase, putative
CFAC1_280061500	FAD dependent oxidoreductase, putative
CFAC1_280062100	adiponectin receptor protein 1, putative
CFAC1_280065600	Nitroreductase family, putative
CFAC1_280066500	a44l protein-like protein
CFAC1_280067600	glycerophosphoryl diester phosphodiesterase, putative
CFAC1_280069800	hypothetical protein
CFAC1_280072800	Protein kinase domain containing protein, putative
CFAC1_280072900	methylenetetrahydrofolate reductase, putative
CFAC1_280073700	hypothetical protein, conserved
CFAC1_280074000	histidine secretory acid phosphatase, putative
CFAC1_280075300	protein-l-isoaspartate o-methyltransferase, putative
CFAC1_280079900	delta-6 fatty acid desaturase
CFAC1_280080800	hypothetical protein, conserved
CFAC1_290005300	Protein of unknown function (DUF1498), putative
CFAC1_290005800	methylmalonyl-coa epimerase-like protein
CFAC1_290006600	hypothetical protein, conserved
CFAC1_290007100	nuclear lim interactor-interacting factor-like protein
CFAC1_290009600	Regulator of Vps4 activity in the MVB pathway, putative
CFAC1_290010900	hypothetical protein
CFAC1_290012900	sphingosine kinase A, B, putative
CFAC1_290013100	hypothetical protein, conserved
CFAC1_290013200	hypothetical protein
CFAC1_290013400	Regulator of chromosome condensation (RCC1) repeat, putative
CFAC1_290014900	ATG8/AUT7/APG8/PAZ2, putative
CFAC1_290015100	hypothetical protein
CFAC1_290016000	folate/biopterin transporter, putative
CFAC1_290016100	ATG8/AUT7/APG8/PAZ2, putative
CFAC1_290018900	hypothetical protein, conserved
CFAC1_290019400	hypothetical protein, conserved
CFAC1_290021700	hypothetical protein, conserved
CFAC1_290024700	Glutathione S-transferase, N-terminal domain/Glutathione S-transferase, C-terminal domain containing protein, putative
CFAC1_290024800	Glutathione S-transferase, N-terminal domain/Glutathione S-transferase, C-terminal domain containing protein, putative
CFAC1_290025100	hypothetical protein
CFAC1_290025200	hypothetical protein, conserved
CFAC1_290025300	hypothetical protein, conserved
CFAC1_290025800	trifunctional enzyme alpha subunit, mitochondrial precursor-like protein
CFAC1_290027000	EF-hand domain pair/WD domain, G-beta repeat, putative
CFAC1_290028200	ascorbate peroxidase
CFAC1_290029200	malate dehydrogenase, putative
CFAC1_290030800	calpain-like cysteine peptidase, putative
CFAC1_290033300	beta-galactofuranosyltransferase-like protein
CFAC1_290034900	hypothetical protein
CFAC1_290037400	serine/threonine-protein phosphatase PP1, putative
CFAC1_290037800	serine/threonine-protein phosphatase PP1, putative
CFAC1_290040400	amastin-like protein
CFAC1_290043500	hypothetical protein, conserved
CFAC1_290044100	hypothetical protein, conserved
CFAC1_290044400	hypothetical protein, conserved
CFAC1_290045800	hypothetical protein, conserved
CFAC1_290046500	d-isomer specific 2-hydroxyacid dehydrogenase- like protein
CFAC1_290047500	Protein of unknown function (DUF3808), putative
CFAC1_290047700	p25-alpha, putative
CFAC1_290048600	hypothetical protein
CFAC1_290048700	Polycystin cation channel, putative
CFAC1_290049100	FtsX-like permease family, putative
CFAC1_290049300	hypothetical protein, conserved
CFAC1_290050000	transcriptional regulator, Sir2 family protein, nicotinic acid mononucleotide 5,6-dimethylbenzimidazole (cobb) protein
CFAC1_290050600	dual specificity protein phosphatase, putative
CFAC1_290054400	protein phosphatase 2C-like protein
CFAC1_290054700	hypothetical protein
CFAC1_290055800	folate/biopterin transporter, putative
CFAC1_290058300	ribosomal protein L3, putative
CFAC1_290058400	ribosomal protein L3, putative
CFAC1_290058500	Patatin-like phospholipase, putative
CFAC1_290062200	acetyl-CoA C-acetyltransferase, putative
CFAC1_290062900	cytochrome p450-like protein
CFAC1_290063600	HECT-domain (ubiquitin-transferase), putative
CFAC1_290066000	adenosine kinase-like protein
CFAC1_290066600	hypothetical protein, conserved
CFAC1_290066900	hypothetical protein, conserved
CFAC1_290069900	expression site-associated protein 5 (ESAG5), putative
CFAC1_290070300	Thiamine pyrophosphate enzyme, N-terminal TPP binding domain/Thiamine pyrophosphate enzyme, central domain/Thiamine pyrophosphate enzyme, C-terminal TPP binding domain containing protein, putative
CFAC1_290072800	Cytoplasmic dynein 2 heavy chain (DYNC2H1), putative
CFAC1_300005700	hypothetical protein, conserved
CFAC1_300006600	oxygen-sensing adenylate cyclase
CFAC1_300007700	Aminotransferase class-V, putative
CFAC1_300008100	hypothetical protein, conserved
CFAC1_300011700	Nucleoside transporter, putative
CFAC1_300011800	Nucleoside transporter, putative
CFAC1_300015800	ribonucleoside-diphosphate reductase large chain, putative
CFAC1_300016100	EF hand, putative
CFAC1_300016900	P27 protein, putative
CFAC1_300017200	Protein of unknown function (DUF1648), putative
CFAC1_300017300	Serine incorporator (Serinc), putative
CFAC1_300018500	carbohydrate kinase, thermoresistant glucokinase family, putative
CFAC1_300018700	ATP-binding cassette protein subfamily A, member 10, putative
CFAC1_300019400	long-chain-fatty-acid-CoA ligase, putative
CFAC1_300024400	haloacid dehalogenase-like hydrolase-like protein
CFAC1_300025900	Protein of unknown function (DUF423), putative
CFAC1_300026000	Protein of unknown function (DUF423), putative
CFAC1_300029400	hypothetical protein
CFAC1_300030600	Domain of unknown function (DUF4586), putative
CFAC1_300036600	unspecified product
CFAC1_300039900	subtilisin-like serine peptidase
CFAC1_300040000	subtilisin-like serine peptidase
CFAC1_300041400	acyl-CoA dehydrogenase, putative
CFAC1_300043500	unspecified product
CFAC1_300044700	heat shock 70-related protein 1, mitochondrial precursor, putative
CFAC1_300044800	heat shock 70-related protein 1, mitochondrial precursor, putative
CFAC1_300045800	Cytoplasmic dynein 2 heavy chain (DYNC2H1), putative
CFAC1_300045900	hypothetical protein, conserved
CFAC1_300047900	cAMP response protein, putative
CFAC1_300048300	SPRY domain/HECT-domain (ubiquitin-transferase), putative
CFAC1_300050800	3-hydroxyisobutyryl-coenzyme A hydrolase, putative
CFAC1_300052100	hypothetical protein, conserved
CFAC1_300053500	Alpha/beta hydrolase family, putative
CFAC1_300054800	hypothetical protein, conserved
CFAC1_300055100	glucosamine-6-phosphate isomerase, putative
CFAC1_300055200	mitogen-activated protein kinase, putative
CFAC1_300055900	hypothetical protein
CFAC1_300057200	hypothetical protein, conserved
CFAC1_300058000	Domain of unknown function DUF21, putative
CFAC1_300058800	hypothetical protein, conserved
CFAC1_300060200	Caspase domain containing protein, putative
CFAC1_300062200	hypothetical protein, conserved
CFAC1_300063200	protein kinase-like protein
CFAC1_300065600	calcium motive p-type ATPase, putative
CFAC1_300065900	alpha glucosidase II subunit, putative
CFAC1_300066200	Sugar (and other) transporter, putative
CFAC1_300066300	Glycosyl hydrolase family 3 N terminal domain/Glycosyl hydrolase family 3 C-terminal domain containing protein, putative
CFAC1_300066400	Glycosyl hydrolase family 3 N terminal domain/Glycosyl hydrolase family 3 C-terminal domain containing protein, putative
CFAC1_300066600	Glycosyl hydrolase family 3 N terminal domain containing protein, putative
CFAC1_300067500	Glycosyl hydrolase family 3 N terminal domain/Glycosyl hydrolase family 3 C-terminal domain/Fibronectin type III-like domain containing protein, putative
CFAC1_300067600	Glycosyl hydrolase family 3 N terminal domain/Glycosyl hydrolase family 3 C-terminal domain/Fibronectin type III-like domain containing protein, putative
CFAC1_300068300	Glycosyl hydrolase family 3 N terminal domain/Glycosyl hydrolase family 3 C-terminal domain/Fibronectin type III-like domain containing protein, putative
CFAC1_300068600	Glycosyl hydrolase family 3 C-terminal domain/Fibronectin type III-like domain containing protein, putative
CFAC1_300068700	Glycosyl hydrolase family 3 N terminal domain/Glycosyl hydrolase family 3 C-terminal domain containing protein, putative
CFAC1_300068900	hypothetical protein
CFAC1_300069400	IPT/TIG domain/G8 domain containing protein, putative
CFAC1_300069900	Protein kinase domain containing protein, putative
CFAC1_300071400	hypothetical protein, conserved
CFAC1_300072100	protein kinase, putative
CFAC1_300073500	Fumarylacetoacetate (FAA) hydrolase family, putative
CFAC1_300073600	ubiquitin-protein ligase, putative
CFAC1_300076500	acyl-CoA dehydrogenase, putative
CFAC1_300076700	galactokinase-like protein
CFAC1_300077300	hypothetical protein
CFAC1_300077400	hypothetical protein, conserved
CFAC1_300080800	hypothetical protein
CFAC1_300090200	protein kinase A catalytic subunit isoform 2
CFAC1_300093200	hypothetical protein, conserved
CFAC1_300093600	hypothetical protein, conserved
CFAC1_300094100	hypothetical protein, conserved
CFAC1_300095400	Snf7, putative
CFAC1_300095600	mitochondrial phosphate transporter, putative
CFAC1_300096300	hypothetical protein, conserved
CFAC1_300102600	hypothetical protein, conserved
CFAC1_300102800	folate/biopterin transporter, putative
CFAC1_300102900	folate/biopterin transporter, putative
CFAC1_300103200	folate/biopterin transporter, putative
CFAC1_300103400	folate/biopterin transporter, putative
