# Supplementary material for: Dramatic changes in gene expression in different forms of Crithidia fasciculata reveal potential mechanisms for insect-specific adhesion in kinetoplastid parasites
Source: PLoS Negl Trop Dis. 2019 Jul 29;13(7):e0007570. doi: 10.1371/journal.pntd.0007570 (PMC6687205; doi:10.1371/journal.pntd.0007570)
Supplement: S3 Table — Gene IDs from TriTrypDB for C. fasciculata transcripts significantly upregulated in parasites isolated from infected hindguts compared to cultured swimming cells across nine samples (three cultured swimming, three cultured adherent, and three from infected hindguts). Shown is the annotation from TriTrypDB (Product Description). Genes are listed in order of accession number. These genes are described in Fig 6D. (XLSX) [file pntd.0007570.s011.xlsx]

## Sheet: Sheet1
Crithidia genes up in isolated from female mosquito hindgut relative to cultured swimming (Log2 Fold Change > 1; Adjusted P value < 0.01)
Gene ID	Product Description
CFAC1_010005600	translation initiation factor EIF-2b alpha subunit, putative
CFAC1_010005700	PITH domain containing protein, putative
CFAC1_010006400	kinetoplastid kinetochore protein 6, putative
CFAC1_010006500	hypothetical protein, conserved
CFAC1_010007100	hypothetical protein, conserved
CFAC1_010007400	hypothetical protein, conserved
CFAC1_010007500	hypothetical protein, conserved
CFAC1_010009700	hypothetical protein, conserved
CFAC1_010010500	hypothetical protein, conserved
CFAC1_010012200	hypothetical protein
CFAC1_010012300	vacuolar ATP synthase subunit, putative
CFAC1_010014500	Ydr279p protein family (RNase H2 complex component), putative
CFAC1_010016700	hypothetical protein, conserved
CFAC1_010017600	Acetyltransferase (GNAT) family, putative
CFAC1_010018300	hypothetical protein, conserved
CFAC1_010018400	MYND finger/SET domain containing protein, putative
CFAC1_010019000	Putative methyltransferase, putative
CFAC1_010019100	hypothetical protein, conserved
CFAC1_010019200	hypothetical protein, conserved
CFAC1_020005900	hypothetical protein, conserved
CFAC1_020006100	hypothetical protein, conserved
CFAC1_020006200	hypothetical protein, conserved
CFAC1_020006300	hypothetical protein, conserved
CFAC1_020006900	Rrp15p, putative
CFAC1_020009100	hypothetical protein, conserved
CFAC1_020010100	ATP-dependent RNA helicase, putative
CFAC1_020013000	hypothetical protein, conserved
CFAC1_020015500	MYND zinc finger (ZnF) domain-like protein
CFAC1_020019300	prefoldin subunit, putative
CFAC1_020019700	hypothetical protein
CFAC1_020020700	ATPase, putative
CFAC1_020020800	hypothetical protein, conserved
CFAC1_020021200	methyltransferase-like protein
CFAC1_020021700	protein kinase, putative
CFAC1_020022600	hypothetical protein, conserved
CFAC1_020023200	hypothetical protein, conserved
CFAC1_030005500	hypothetical protein, conserved
CFAC1_030006700	hypothetical protein, conserved
CFAC1_030007100	hypothetical protein, conserved
CFAC1_030007200	exosome complex exonuclease RRP40, putative
CFAC1_030007300	hypothetical protein, conserved
CFAC1_030009400	Tetratricopeptide repeat, putative
CFAC1_030011100	hypothetical protein, conserved
CFAC1_030011800	anaphase promoting complex, subunit 10-like protein
CFAC1_030013200	hypothetical protein, conserved
CFAC1_030013800	hypothetical protein, conserved
CFAC1_030015100	hypothetical protein, conserved
CFAC1_030016300	hypothetical protein, conserved
CFAC1_030019400	adenylate kinase, putative
CFAC1_030019600	hypothetical protein, conserved
CFAC1_030020000	Domain of unknown function (DUF947), putative
CFAC1_030020400	hypothetical protein, conserved
CFAC1_030020800	HAD ATPase, P-type, family IC, putative
CFAC1_030021300	hypothetical protein, conserved
CFAC1_030021500	Methyltransferase FkbM domain containing protein, putative
CFAC1_030022300	Actin, putative
CFAC1_030022500	actin
CFAC1_040005200	folate/biopterin transporter, putative
CFAC1_040005500	Gryzun, putative trafficking through Golgi, putative
CFAC1_040005700	thymidylate kinase-like protein
CFAC1_040005900	hypothetical protein, conserved
CFAC1_040006200	NADH pyrophosphatase zinc ribbon domain/NUDIX domain containing protein, putative
CFAC1_040008100	hypothetical protein, conserved
CFAC1_040008600	Pterin 4 alpha carbinolamine dehydratase, putative
CFAC1_040009600	hypothetical protein, conserved
CFAC1_040009900	folate/biopterin transporter, putative
CFAC1_040011100	Zinc finger, C3HC4 type (RING finger) containing protein, putative
CFAC1_040011500	GP63, leishmanolysin
CFAC1_040011600	GP63, leishmanolysin
CFAC1_040011700	GP63, leishmanolysin
CFAC1_040011900	GP63, leishmanolysin
CFAC1_040012000	GP63, leishmanolysin
CFAC1_040013300	zinc binding dehydrogenase-like protein
CFAC1_040013400	zinc-binding dehydrogenase-like protein
CFAC1_040013600	hypothetical protein, conserved
CFAC1_040013700	Tat (twin-arginine translocation) pathway signal sequence, putative
CFAC1_040015400	deaminase, putative
CFAC1_040016600	nuclear transport factor 2, putative
CFAC1_040016700	Ribosome biogenesis protein Nop16, putative
CFAC1_040017100	FKBP-type peptidyl-prolyl cis-trans isomerase, putative
CFAC1_040019300	hypothetical protein, conserved
CFAC1_040020500	hypothetical protein, conserved
CFAC1_040020900	hypothetical protein, conserved
CFAC1_040021000	Spinocerebellar ataxia type 10 protein domain containing protein, putative
CFAC1_040021200	hypothetical protein
CFAC1_040021300	hypothetical protein, conserved
CFAC1_040021700	Methyltransferase domain containing protein, putative
CFAC1_040022200	Protein of unknown function (DUF1861), putative
CFAC1_040022500	phosphate-Repressible Phosphate Permease-like protein
CFAC1_050005500	hypothetical protein, conserved
CFAC1_050005900	hypothetical protein, conserved
CFAC1_050006600	hypothetical protein, conserved
CFAC1_050007500	hypothetical protein, conserved
CFAC1_050008250	acidocalcisomal exopolyphosphatase, putative
CFAC1_050008300	hypothetical protein, conserved
CFAC1_050008400	poly(A) export protein, putative
CFAC1_050008500	hypothetical protein, conserved
CFAC1_050008700	hypothetical protein, conserved
CFAC1_050008900	hypothetical protein, conserved
CFAC1_050009000	Protein of unknown function (DUF788), putative
CFAC1_050009300	hypothetical protein, conserved
CFAC1_050010300	NUDIX domain containing protein, putative
CFAC1_050011600	zinc finger containing protein, putative
CFAC1_050013400	ubiquitin activating enzyme, putative
CFAC1_050013900	hypothetical protein, conserved
CFAC1_050015200	hypothetical protein, conserved
CFAC1_050016500	Prefoldin subunit, putative
CFAC1_050016600	ATPase family associated with various cellular activities (AAA), putative
CFAC1_050016900	ras family protein-like protein
CFAC1_050017600	calmodulin, putative
CFAC1_050017700	calmodulin, putative
CFAC1_050017800	calmodulin, putative
CFAC1_050018000	SLA/LP autoantigen-like protein
CFAC1_050020900	DNA-directed RNA polymerase III subunit, putative
CFAC1_050021700	hypothetical protein, conserved
CFAC1_050024100	hypothetical protein, conserved
CFAC1_050024700	hypothetical protein, conserved
CFAC1_050024800	hypothetical protein, conserved
CFAC1_050026500	hypothetical protein, conserved
CFAC1_050026800	EF-hand domain containing protein, putative
CFAC1_050026900	hypothetical protein, conserved
CFAC1_050027000	hypothetical protein, conserved
CFAC1_060005700	Leucine-rich repeat - CC (cysteine-containing) subfamily, putative
CFAC1_060005800	Leucine rich repeat, putative
CFAC1_060006300	Met-10+ like-protein, putative
CFAC1_060006800	hypothetical protein, conserved
CFAC1_060007000	acetyltransferase, putative
CFAC1_060007500	zinc-finger of acetyl-transferase ESCO, putative
CFAC1_060008300	hypothetical protein, conserved
CFAC1_060010400	60S acidic ribosomal protein P2, putative
CFAC1_060011200	phosphate-Repressible Phosphate Permease-like protein
CFAC1_060012300	quinone oxidoreductase, putative
CFAC1_060012400	hypothetical protein, conserved
CFAC1_060014700	hypothetical protein, conserved
CFAC1_060015500	Signal peptidase subunit, putative
CFAC1_060017900	hypothetical protein, conserved
CFAC1_060020100	WD domain, G-beta repeat, putative
CFAC1_060020200	hypothetical protein, conserved
CFAC1_060020300	protein phosphatase 1 catalitic subunit, putative
CFAC1_060020400	hypothetical protein, conserved
CFAC1_060020500	hypothetical protein, conserved
CFAC1_060020700	hypothetical protein, conserved
CFAC1_060021100	protein phosphatase 2C, putative
CFAC1_060021600	mitochondrial carrier protein, putative
CFAC1_060021800	Flavin-binding monooxygenase-like, putative
CFAC1_060022100	hypothetical protein, conserved
CFAC1_060022400	Possible lysine decarboxylase, putative
CFAC1_060022500	ATP diphosphohydrolase
CFAC1_060022600	Leucine rich repeat/Leucine Rich repeat, putative
CFAC1_070010100	tetratricopeptide repeat (TPR) protein
CFAC1_070011000	unspecified product
CFAC1_070013900	hypothetical protein, conserved
CFAC1_070014700	Leucine Rich Repeat, putative
CFAC1_070016300	HIT zinc finger containing protein, putative
CFAC1_070019700	tatD related deoxyribonuclease, putative
CFAC1_070019900	hypothetical protein, conserved
CFAC1_070020100	hypothetical protein, conserved
CFAC1_070020400	small GTP-binding protein domain containing protein, putative
CFAC1_070020500	hypothetical protein, conserved
CFAC1_070020900	tRNA pseudouridine synthase D (TruD), putative
CFAC1_070021500	hypothetical protein, conserved
CFAC1_080005500	hypothetical protein, conserved
CFAC1_080005800	FAD dependent oxidoreductase, putative
CFAC1_080006000	Isy1-like splicing family, putative
CFAC1_080006400	hypothetical protein, conserved
CFAC1_080008400	protein phosphatase 2A, regulatory subunit B, putative
CFAC1_080008600	hypothetical protein, conserved
CFAC1_080009100	homoserine dehydrogenase-like protein
CFAC1_080010500	Protein of unknown function (DUF1674), putative
CFAC1_080012300	hypothetical protein, conserved
CFAC1_080013800	Molybdopterin guanine dinucleotide synthesis protein B, putative
CFAC1_080016200	centrin, putative
CFAC1_080016300	hypothetical protein
CFAC1_080018100	Cytochrome b5-like Heme/Steroid binding domain containing protein, putative
CFAC1_080018700	Cytochrome b5-like Heme/Steroid binding domain containing protein, putative
CFAC1_080021300	hypothetical protein
CFAC1_080021500	hypothetical protein, conserved
CFAC1_080021800	lipoate-protein ligase-like
CFAC1_080022000	hypothetical protein, conserved
CFAC1_080022200	hypothetical protein, conserved
CFAC1_090005600	hypothetical protein, conserved
CFAC1_090006000	DnaJ domain containing protein, putative
CFAC1_090009000	hypothetical protein, conserved
CFAC1_090009200	hypothetical protein, conserved
CFAC1_090009300	hypothetical protein
CFAC1_090009700	Qa-SNARE protein, putative
CFAC1_090012600	Acyl CoA binding protein, putative
CFAC1_090013200	hypothetical protein, conserved
CFAC1_090014800	Putative methyltransferase, putative
CFAC1_090015400	RNA-binding protein, putative
CFAC1_090015900	hypothetical protein, conserved
CFAC1_090016200	hypothetical protein, conserved
CFAC1_090017800	hydrolase, alpha/beta fold family-like protein
CFAC1_090018400	Amastin surface glycoprotein, putative
CFAC1_090019100	hypothetical protein, conserved
CFAC1_090020100	hypothetical protein, conserved
CFAC1_090020800	Tetratricopeptide repeat, putative
CFAC1_090021600	hypothetical protein
CFAC1_090022500	myo-inositol-1(or 4)-monophosphatase 1, putative
CFAC1_090022600	otubain cysteine peptidase, Clan CA, family C65, putative
CFAC1_090022900	hypothetical protein
CFAC1_090023000	hypothetical protein, conserved
CFAC1_090023300	Rab-GTPase-TBC domain containing protein, putative
CFAC1_100005600	Leucine rich repeat/Leucine Rich repeats (2 copies), putative
CFAC1_100006200	hypothetical protein, conserved
CFAC1_100006600	hypothetical protein, conserved
CFAC1_100006800	N-acetyl-D-acetylglucosaminylphosphatidylinositol deacetylase
CFAC1_100007700	hypothetical protein, conserved
CFAC1_100008200	ATG8/AUT7/APG8/PAZ2, putative
CFAC1_100008300	ATG8/AUT7/APG8/PAZ2, putative
CFAC1_100008700	ATG8/AUT7/APG8/PAZ2, putative
CFAC1_100009200	ATG8/AUT7/APG8/PAZ2, putative
CFAC1_100010000	NRDE protein, putative
CFAC1_100010600	G10 protein, putative
CFAC1_100011000	hypothetical protein, conserved
CFAC1_100011500	hypothetical protein, conserved
CFAC1_100011800	Ankyrin repeats (many copies), putative
CFAC1_100012100	hypothetical protein, conserved
CFAC1_100014000	hypothetical protein, conserved
CFAC1_100014600	Leucine rich repeat N-terminal domain containing protein, putative
CFAC1_100014800	Leucine rich repeat N-terminal domain/Leucine Rich Repeat, putative
CFAC1_100015000	Leucine rich repeat N-terminal domain/PT repeat, putative
CFAC1_100015100	Leucine rich repeat N-terminal domain/Leucine Rich Repeat/Leucine Rich repeat, putative
CFAC1_100016200	Methyltransferase TYW3, putative
CFAC1_100016300	prefoldin subunit 2, putative
CFAC1_100016500	hypothetical protein, conserved
CFAC1_100017000	hypothetical protein, conserved
CFAC1_100017300	Cytochrome b5-like Heme/Steroid binding domain containing protein, putative
CFAC1_100017700	hypothetical protein, conserved
CFAC1_100019000	hypothetical protein
CFAC1_100021000	Exonuclease, putative
CFAC1_100021400	hypothetical protein, conserved
CFAC1_100021800	hypothetical protein, conserved
CFAC1_100022400	hypothetical protein, conserved
CFAC1_100023300	Putative GTPase activating protein for Arf, putative
CFAC1_100023600	hypothetical protein, conserved
CFAC1_100024800	hypothetical protein, conserved
CFAC1_100025300	hypothetical protein, conserved
CFAC1_100026100	hypothetical protein, conserved
CFAC1_100026800	Phytanoyl-CoA dioxygenase (PhyH), putative
CFAC1_100027100	nucleobase transporter
CFAC1_110005300	exosome complex exonuclease, putative
CFAC1_110005800	ADP-ribosylation factor family, putative
CFAC1_110006600	histone acetyltransferase, putative
CFAC1_110006800	hypothetical protein, conserved
CFAC1_110007600	Carboxypeptidase Taq (M32) metallopeptidase, putative
CFAC1_110007800	carboxypeptidase, putative
CFAC1_110008300	Bardet-Biedl syndrome 10 protein homolog (BBS10-like protein 10), putative
CFAC1_110009400	hypothetical protein, conserved
CFAC1_110014100	hypothetical protein
CFAC1_110018100	folate/biopterin transporter, putative
CFAC1_110018300	BT1 family, putative
CFAC1_110020100	hypothetical protein, conserved
CFAC1_110020800	hypothetical protein, conserved
CFAC1_110020900	SET domain containing protein, putative
CFAC1_110021000	COQ9, putative
CFAC1_110021300	hypothetical protein, conserved
CFAC1_110024700	NLI interacting factor-like phosphatase, putative
CFAC1_110025300	hypothetical protein, conserved
CFAC1_110025800	hypothetical protein, conserved
CFAC1_110027000	BT1 family, putative
CFAC1_110027900	hypothetical protein, conserved
CFAC1_110028200	Vacuolar 14 Fab1-binding region/Vacuolar protein 14 C-terminal Fig4p binding, putative
CFAC1_110028800	Leucine Rich repeat, putative
CFAC1_120006700	AAA domain/Adenylate kinase, putative
CFAC1_120006800	arginine N-methyltransferase, type I
CFAC1_120007400	hypothetical protein, conserved
CFAC1_120008400	hypothetical protein, conserved
CFAC1_120008500	Las1-like, putative
CFAC1_120008800	hypothetical protein, conserved
CFAC1_120009400	proteasome 26S non-ATPase subunit 9, putative
CFAC1_120009500	protein kinase, putative
CFAC1_120010500	hypothetical protein, conserved
CFAC1_120011800	hypothetical protein
CFAC1_120012000	hypothetical protein, conserved
CFAC1_120012100	hypothetical protein, conserved
CFAC1_120012200	Amastin surface glycoprotein, putative
CFAC1_120012300	Amastin surface glycoprotein, putative
CFAC1_120012400	hypothetical protein
CFAC1_120013600	AAA domain containing protein, putative
CFAC1_120014200	Type IIB DNA topoisomerase, putative
CFAC1_120014300	Cyclophilin type peptidyl-prolyl cis-trans isomerase/CLD/RNA recognition motif. (a.k.a. RRM, RBD, or RNP domain), putative
CFAC1_120014400	RING-H2 zinc finger containing protein, putative
CFAC1_120014800	apurinic/apyrimidinic endonuclease-redox protein
CFAC1_120015500	hypothetical protein, conserved
CFAC1_120016500	hypothetical protein, conserved
CFAC1_120016600	COP9 signalosome complex subunit 5, putative
CFAC1_120016700	hypothetical protein, conserved
CFAC1_120017000	hypothetical protein, conserved
CFAC1_120017200	flagellar calcium-binding protein, putative
CFAC1_120017300	flagellar calcium-binding protein, putative
CFAC1_120017500	Snf7, putative
CFAC1_120019100	ubiquitin fold modifier protein, putative
CFAC1_120020000	hypothetical protein, conserved
CFAC1_120020800	hypothetical protein, conserved
CFAC1_120021600	Arrestin (or S-antigen), N-terminal domain containing protein, putative
CFAC1_120022000	Arrestin (or S-antigen), N-terminal domain containing protein, putative
CFAC1_120022800	hypothetical protein, conserved
CFAC1_120024600	hypothetical protein, conserved
CFAC1_120024900	EMG1/NEP1 methyltransferase, putative
CFAC1_120025000	trafficking protein particle complex subunit- like protein
CFAC1_120025900	hypothetical protein, conserved
CFAC1_120026900	hypothetical protein, conserved
CFAC1_120027700	hypothetical protein, conserved
CFAC1_120028200	WD domain, G-beta repeat, putative
CFAC1_130005000	hypothetical protein, conserved
CFAC1_130006200	cyclin-dependent protein kinase, putative
CFAC1_130007200	Leucine Rich repeat, putative
CFAC1_130007300	hypothetical protein, conserved
CFAC1_130007500	hypothetical protein
CFAC1_130007800	recA bacterial DNA recombination protein/Rad51, putative
CFAC1_130008800	Sec20, putative
CFAC1_130009400	hypothetical protein, conserved
CFAC1_130011300	hypothetical protein, conserved
CFAC1_130011700	ras-related protein Rab21, putative
CFAC1_130013100	metallo-peptidase, Clan MG, Family M24
CFAC1_130013900	Zinc finger domain containing protein, putative
CFAC1_130014500	hypothetical protein, conserved
CFAC1_130015100	hypothetical protein, conserved
CFAC1_130015300	Core histone H2A/H2B/H3/H4, putative
CFAC1_130015500	histone H2A, putative
CFAC1_130015700	hypothetical protein, conserved
CFAC1_130015800	Programmed cell death protein 2, C-terminal putative domain containing protein, putative
CFAC1_130016800	dynein arm light chain, putative
CFAC1_130018200	U4/U6 small nuclear ribonuclear protein, putative
CFAC1_130018300	hypothetical protein, conserved
CFAC1_130018400	hypothetical protein, conserved
CFAC1_130018900	hypothetical protein, conserved
CFAC1_130019500	hypothetical protein, conserved
CFAC1_130019700	Ribosomal protein L1p/L10e family, putative
CFAC1_130019800	DNA repair and recombination helicase protein PIF6, putative
CFAC1_130020000	hypothetical protein, conserved
CFAC1_130021600	hypothetical protein, conserved
CFAC1_130022400	palmitoyl acyltransferase 3, putative
CFAC1_130022500	Protein of unknown function (DUF971), putative
CFAC1_130022600	hypothetical protein, conserved
CFAC1_130023700	hypothetical protein, conserved
CFAC1_130024200	hypothetical protein, conserved
CFAC1_130025100	hypothetical protein, conserved
CFAC1_130025700	hypothetical protein, conserved
CFAC1_130026800	Protein of unknown function, DUF607, putative
CFAC1_130027300	hypothetical protein, conserved
CFAC1_130028100	GPI transamidase component GAA1, putative
CFAC1_130029600	hypothetical protein, conserved
CFAC1_140006000	hypothetical protein
CFAC1_140006300	major facilitator superfamily protein (MFS), putative
CFAC1_140006900	hypothetical protein, conserved
CFAC1_140008800	hypothetical protein, conserved
CFAC1_140009000	hypothetical protein, conserved
CFAC1_140009900	Domain of unknown function (DUF4475), putative
CFAC1_140010000	ATP12 chaperone protein, putative
CFAC1_140010200	tubulin tyrosine ligase protein, putative
CFAC1_140010700	hypothetical protein, conserved
CFAC1_140010900	phosphatidic acid phosphatase protein-like protein
CFAC1_140011300	serine carboxypeptidase (CBP1), putative
CFAC1_140011500	serine carboxypeptidase (CBP1), putative
CFAC1_140012800	BTB/POZ domain containing protein, putative
CFAC1_140013100	hypothetical protein, conserved
CFAC1_140013400	hypothetical protein, conserved
CFAC1_140015800	Dynein light chain Tctex-type, putative
CFAC1_140018100	Actin-related protein 2/3 complex subunit 1, putative
CFAC1_140018700	hypothetical protein, conserved
CFAC1_140020400	Ankyrin repeats (3 copies)/Ankyrin repeat, putative
CFAC1_140022500	Acetyltransferase (GNAT) family, putative
CFAC1_140024000	EF-hand domain/EF-hand domain pair, putative
CFAC1_140024700	chaperone protein DNAj, putative
CFAC1_140028000	Kinesin motor domain containing protein, putative
CFAC1_140028300	Got1/Sft2-like family, putative
CFAC1_140028400	hypothetical protein, conserved
CFAC1_140028600	hypothetical protein, conserved
CFAC1_140029100	GP63, leishmanolysin
CFAC1_150006100	hypothetical protein, conserved
CFAC1_150006200	beta propeller protein, putative
CFAC1_150006400	cyclophilin 11, putative
CFAC1_150006800	Domain of unknown function (DUF1767), putative
CFAC1_150007200	cyclophilin 3, putative
CFAC1_150007500	Leucine rich repeat, ribonuclease inhibitor type, putative
CFAC1_150007900	hypothetical protein, conserved
CFAC1_150009200	argininosuccinate lyase, putative
CFAC1_150010100	Arginosuccinate synthase, putative
CFAC1_150010700	Checkpoint protein HUS1
CFAC1_150011000	hypothetical protein, conserved
CFAC1_150011400	hypothetical protein, conserved
CFAC1_150011500	hypothetical protein
CFAC1_150013600	ribosomal RNA methyltransferase-like protein
CFAC1_150014300	oxidoreductase-like protein
CFAC1_150014500	hypothetical protein, conserved
CFAC1_150014600	hypothetical protein, conserved
CFAC1_150016200	metallo-beta-lactamase family protein-like protein
CFAC1_150017100	hypothetical protein, conserved
CFAC1_150017700	spliceosomal U5 snRNP-specific protein, putative
CFAC1_150019400	hypothetical protein
CFAC1_150019900	hypothetical protein, conserved
CFAC1_150020100	SET domain containing protein, putative
CFAC1_150021000	hypothetical protein, conserved
CFAC1_150023600	hypothetical protein, conserved
CFAC1_150025300	hypothetical protein, conserved
CFAC1_150025400	hypothetical protein
CFAC1_150026100	Uncharacterised protein family UPF0546, putative
CFAC1_150028500	hypothetical protein
CFAC1_150029600	hypothetical protein, conserved
CFAC1_150029700	Ran-binding protein, putative
CFAC1_150030400	hypothetical protein, conserved
CFAC1_150030500	Meckel syndrome type 1 protein, putative
CFAC1_150031200	Csl4p homologue, putative
CFAC1_150031500	hypothetical protein
CFAC1_150033100	neutral sphingomyelinase activation associated factor-like protein
CFAC1_150033200	Nucleoside 2-deoxyribosyltransferase, putative
CFAC1_160006100	hypothetical protein, conserved
CFAC1_160006700	aminopeptidase P1, putative
CFAC1_160007200	hypothetical protein, conserved
CFAC1_160007300	hypothetical protein, conserved
CFAC1_160014700	FtsJ-like methyltransferase, putative
CFAC1_160016200	hypothetical protein, conserved
CFAC1_160016300	hypothetical protein, conserved
CFAC1_160018000	hypothetical protein
CFAC1_160018300	hypothetical protein, conserved
CFAC1_160018400	hypothetical protein, conserved
CFAC1_160018900	Histone acetyltransferase subunit NuA4, putative
CFAC1_160021700	hypothetical protein, conserved
CFAC1_160023100	hypothetical protein, conserved
CFAC1_160023300	hypothetical protein, conserved
CFAC1_160024900	GDP-mannose 4,6 dehydratase, putative
CFAC1_160027900	Lys-63-specific deubiquitinase BRCC36, putative
CFAC1_160028200	hypothetical protein, conserved
CFAC1_160028400	hypothetical protein, conserved
CFAC1_160029300	hypothetical protein
CFAC1_160029500	hypothetical protein
CFAC1_160029800	hypothetical protein, conserved
CFAC1_160030300	CSL zinc finger containing protein, putative
CFAC1_160031100	CAAX prenyl protease 2, putative
CFAC1_170006100	Leucine Rich repeats (2 copies), putative
CFAC1_170006400	hypothetical protein, conserved
CFAC1_170007600	QA-SNARE protein putative
CFAC1_170007700	Der1-like family, putative
CFAC1_170010700	Vesicle-trafficking protein SEC22, putative
CFAC1_170010800	Proteasome maturation factor UMP1, putative
CFAC1_170010900	DNA-directed RNA polymerase III subunit C11, putative
CFAC1_170011300	Predicted coiled-coil domain-containing protein (DUF2360), putative
CFAC1_170011400	nuclear cap binding complex subunit CBP30, putative
CFAC1_170013500	U3 snoRNA-associated protein UTP11, putative
CFAC1_170015900	Ankyrin repeats (3 copies), putative
CFAC1_170016000	Vacuolar protein sorting protein 36 Vps36/EAP30/Vps36 family, putative
CFAC1_170016300	transporter, putative
CFAC1_170016500	hypothetical protein, conserved
CFAC1_170018800	dynein light chain, putative
CFAC1_170019000	hypothetical protein, conserved
CFAC1_170019100	hypothetical protein, conserved
CFAC1_170019900	N-terminal domain of CBF1 interacting co-repressor CIR, putative
CFAC1_170020600	hypothetical protein, conserved
CFAC1_170021700	actin-related protein 2, putative
CFAC1_170021800	Fcf1, putative
CFAC1_170022500	hypothetical protein, conserved
CFAC1_170024300	transcription initiation factor-like protein (TFIID-like protein)
CFAC1_170027300	hypothetical protein, conserved
CFAC1_170027500	RNasePH-like protein
CFAC1_170031300	N-acyl-L-amino acid amidohydrolase, putative
CFAC1_170031600	hypothetical protein, conserved
CFAC1_170031800	hypothetical protein, conserved
CFAC1_170031900	CHORD, putative
CFAC1_180005700	Uroporphyrinogen-III synthase HemD, putative
CFAC1_180006000	WD domain, G-beta repeat, putative
CFAC1_180006600	hypothetical protein, conserved
CFAC1_180007700	leucine-rich repeat-containing protein
CFAC1_180007900	hypothetical protein, conserved
CFAC1_180008200	hypothetical protein, conserved
CFAC1_180008500	deoxyhypusine synthase, putative
CFAC1_180008700	hypothetical protein, conserved
CFAC1_180008800	Enkuring domain-containig protein
CFAC1_180009300	Leucine Rich repeats (2 copies)/Leucine rich repeat, putative
CFAC1_180011900	unspecified product
CFAC1_180012000	zeta tubulin, putative
CFAC1_180012100	kinetoplast ribosomal PPR-repeat containing protein 3, putative
CFAC1_180012200	DNA-directed RNA polymerase 2, RPB12 subunit, putative
CFAC1_180012600	MORN repeat, putative
CFAC1_180012900	chaperone protein DNAJ-like protein
CFAC1_180014100	Protein of unknown function (DUF775), putative
CFAC1_180014600	Tubulin/FtsZ family, putative
CFAC1_180014700	tubulin-tyrosine ligase, putative
CFAC1_180014800	hypothetical protein, conserved
CFAC1_180015400	hypothetical protein, conserved
CFAC1_180015500	phosphopantetheinyl transferase-like protein
CFAC1_180015800	hypothetical protein, conserved
CFAC1_180015900	ATP-dependent RNA helicase, putative
CFAC1_180016000	transcription elongation factor 1 homolog
CFAC1_180021000	Zinc finger C-x8-C-x5-C-x3-H type (and similar), putative
CFAC1_180025000	hypothetical protein, conserved
CFAC1_180026500	Qb-SNARE protein, putative
CFAC1_180026700	hypothetical protein, conserved
CFAC1_180027300	hypothetical protein, conserved
CFAC1_180028600	hypothetical protein, conserved
CFAC1_180028700	SET domain/MYND finger containing protein, putative
CFAC1_180029000	kinesin, putative
CFAC1_180029700	Staphylococcal nuclease homologue, putative
CFAC1_180030300	WD domain, G-beta repeat, putative
CFAC1_180030400	hypothetical protein, conserved
CFAC1_180030600	hypothetical protein, conserved
CFAC1_180030700	nuclear transport factor 2 protein(NFT2), putative
CFAC1_180030900	Thioredoxin, putative
CFAC1_180031600	Transcription factor e(y)2, putative
CFAC1_180031700	hypothetical protein, conserved
CFAC1_180031900	Leucine Rich repeats (2 copies), putative
CFAC1_190006500	hypothetical protein, conserved
CFAC1_190006900	Clathrin adaptor complex small chain, putative
CFAC1_190007700	U2 small nuclear ribonucleoprotein 40K, putative
CFAC1_190008800	b9 domain-containing protein 1
CFAC1_190009200	hypothetical protein, conserved
CFAC1_190010900	Rtf2 RING-finger containing protein, putative
CFAC1_190011000	hypothetical protein, conserved
CFAC1_190011100	hypothetical protein, conserved
CFAC1_190011200	Ras-related protein Rab4, putative
CFAC1_190011300	hypothetical protein, conserved
CFAC1_190011400	LEM3 (ligand-effect modulator 3) family / CDC50 family, putative
CFAC1_190012100	hypothetical protein, conserved
CFAC1_190012400	WD domain, G-beta repeat, putative
CFAC1_190012900	centrin, putative
CFAC1_190013200	hypothetical protein, conserved
CFAC1_190013500	Mut7-C RNAse domain containing protein, putative
CFAC1_190013600	U6 snRNA-associated Sm-like protein LSm4p
CFAC1_190014200	cyclin 9, putative
CFAC1_190014500	hypothetical protein, conserved
CFAC1_190015400	hypothetical protein, conserved
CFAC1_190018500	hypothetical protein, conserved
CFAC1_190018600	Alpha/beta hydrolase family, putative
CFAC1_190019800	Tyrosine phosphatase family, putative
CFAC1_190020000	Maf-like protein, putative
CFAC1_190020200	vacuolar sorting-like protein
CFAC1_190020400	small nuclear ribonucleoprotein, putative
CFAC1_190020900	mitochondrial carrier protein, putative
CFAC1_190021600	hypothetical protein, conserved
CFAC1_190021800	hypothetical protein, conserved
CFAC1_190023400	WLM domain containing protein, putative
CFAC1_190025400	Microtubule-binding protein MIP-T3, putative
CFAC1_190025600	rRNA processing, putative
CFAC1_190026300	YqaJ-like viral recombinase domain containing protein, putative
CFAC1_190026600	PSP1 C-terminal conserved region containing protein, putative
CFAC1_190027000	DNA repair and recombination protein, mitochondrial precursor, putative
CFAC1_190027100	hypothetical protein, conserved
CFAC1_190027600	chromosomal passenger protein, putative
CFAC1_190028700	coatomer epsilon subunit, putative
CFAC1_190029300	hypothetical protein, conserved
CFAC1_190029600	hypothetical protein, conserved
CFAC1_190030300	hypothetical protein, conserved
CFAC1_190030800	hypothetical protein, conserved
CFAC1_190031700	ribosome biogenesis protein TSR3, putative
CFAC1_190032600	hypothetical protein, conserved
CFAC1_190033200	Acetyltransferase (GNAT) family, putative
CFAC1_190033900	RNA recognition motif containing protein, putative
CFAC1_190034000	hypothetical protein, conserved
CFAC1_190034300	hypothetical protein, conserved
CFAC1_190034700	hypothetical protein, conserved
CFAC1_190036100	hypothetical protein, conserved
CFAC1_190036400	hypothetical protein, conserved
CFAC1_190037100	hypothetical protein, conserved
CFAC1_190037500	NOL1/NOP2/sun family, putative
CFAC1_190038600	Cyclic nucleotide-binding domain containing protein, putative
CFAC1_190039200	WD40 repeats, putative
CFAC1_190040500	ribosomal protein L27, putative
CFAC1_190040700	ribosomal protein L27, putative
CFAC1_190041000	As/Sb Reductase
CFAC1_190042600	hypothetical protein, conserved
CFAC1_190043500	DNA replication licensing factor MCM7, putative
CFAC1_190043600	tubulin binding cofactor A-like protein
CFAC1_190043700	ATP binding protein-like protein
CFAC1_200006000	hypothetical protein, conserved
CFAC1_200006200	hypothetical protein, conserved
CFAC1_200006400	phosphoglycerate mutase protein, putative
CFAC1_200008400	hypothetical protein, conserved
CFAC1_200009000	mitochondrial associated ribonuclease, putative
CFAC1_200010300	signal peptidase type I, putative
CFAC1_200010800	hypothetical protein
CFAC1_200014000	hypothetical protein, conserved
CFAC1_200015300	Eukaryotic protein of unknown function (DUF914), putative
CFAC1_200015400	IPP transferase/Zinc-finger of C2H2 type, putative
CFAC1_200015500	signal peptide peptidase, putative
CFAC1_200017900	tryparedoxin-like protein
CFAC1_200018200	hypothetical protein, conserved
CFAC1_200019000	hypothetical protein, conserved
CFAC1_200021100	hypothetical protein, conserved
CFAC1_200022700	glutamamyl carboxypeptidase, putative
CFAC1_200023100	hypothetical protein, conserved
CFAC1_200023400	unspecified product
CFAC1_200024200	Thioesterase superfamily, putative
CFAC1_200024500	MutS-like protein
CFAC1_200024700	histone H2A, putative
CFAC1_200025500	unspecified product
CFAC1_200025600	Tob55, putative
CFAC1_200026600	hypothetical protein, conserved
CFAC1_200026800	hypothetical protein, conserved
CFAC1_200026900	hypothetical protein, conserved
CFAC1_200027000	hypothetical protein, conserved
CFAC1_200027600	hypothetical protein, conserved
CFAC1_200029800	hypothetical protein
CFAC1_200031400	Nucleosome assembly protein (NAP), putative
CFAC1_200031600	aspartyl aminopeptidase, putative
CFAC1_200033100	MIZ/SP-RING zinc finger containing protein, putative
CFAC1_200034000	hypothetical protein, conserved
CFAC1_200035100	serine/threonine protein kinase, putative
CFAC1_200035300	actin-like protein, putative
CFAC1_200035600	hypothetical protein, conserved
CFAC1_200036100	hypothetical protein, conserved
CFAC1_200036300	hypothetical protein, conserved
CFAC1_200036400	hypothetical protein, conserved
CFAC1_200036800	GP63, leishmanolysin
CFAC1_210007300	protein kinase, putative
CFAC1_210007400	WD repeat protein
CFAC1_210011700	hypothetical protein, conserved
CFAC1_210011800	hypothetical protein
CFAC1_210011900	hypothetical protein, conserved
CFAC1_210013000	ubiquitin-activating enzyme, putative
CFAC1_210013400	hypothetical protein, conserved
CFAC1_210013500	hypothetical protein, conserved
CFAC1_210015700	hypothetical protein, conserved
CFAC1_210016000	hypothetical protein, conserved
CFAC1_210017000	hypothetical protein, conserved
CFAC1_210017100	hypothetical protein, conserved
CFAC1_210017200	hypothetical protein, conserved
CFAC1_210018700	hypothetical protein, conserved
CFAC1_210018800	Rab-GTPase-TBC domain containing protein, putative
CFAC1_210019400	Mnd1 family, putative
CFAC1_210021600	Surfeit locus protein 6, putative
CFAC1_210024000	hypothetical protein, conserved
CFAC1_210024100	mitogen activated protein kinase 4, putative
CFAC1_210024300	ACT domain containing protein, putative
CFAC1_210024400	hypothetical protein, conserved
CFAC1_210024600	eukaryotic translation initiation factor 4e, putative
CFAC1_210025500	hypothetical protein, conserved
CFAC1_210025800	protein kinase, putative
CFAC1_210026200	PGAP1-like protein, putative
CFAC1_210027100	hypothetical protein
CFAC1_210028100	WD domain, G-beta repeat, putative
CFAC1_210028700	hypothetical protein, conserved
CFAC1_210029100	protein kinase, putative
CFAC1_210029300	3-oxoacyl-ACP reductase, putative
CFAC1_210029900	hypothetical protein, conserved
CFAC1_210030000	hypothetical protein, conserved
CFAC1_210030100	hypothetical protein, conserved
CFAC1_210030200	R-SNARE protein, putative
CFAC1_210030400	hypothetical protein, conserved
CFAC1_210030500	GTP binding protein, putative
CFAC1_210030600	protein phosphatase-like protein
CFAC1_210030800	MORN repeat, putative
CFAC1_210031500	UV radiation resistance protein and autophagy-related subunit 14, putative
CFAC1_210031900	dual specificity protein phosphatase, putative
CFAC1_210032000	Thioredoxin, putative
CFAC1_210032100	Vitamin K epoxide reductase family, putative
CFAC1_210033100	hypothetical protein
CFAC1_210033300	hypothetical protein, conserved
CFAC1_210034400	small nuclear ribonucleoprotein protein, putative
CFAC1_210034900	hypothetical protein, conserved
CFAC1_210036500	hypothetical protein, conserved
CFAC1_210039600	Tyrosine phosphatase family/Tyrosine phosphatase family C-terminal region containing protein, putative
CFAC1_210042800	tyrosyl-DNA phosphodiesterase 1
CFAC1_210044300	small nuclear ribonucleoprotein SmD2
CFAC1_210045900	Leucine Rich repeat, putative
CFAC1_220006900	Leucine rich repeat/Leucine Rich repeats (2 copies), putative
CFAC1_220007200	n-terminal acetyltransferase complex ard1 subunit homolog, putative
CFAC1_220007300	Domain of unknown function (DUF2431), putative
CFAC1_220007600	Got1/Sft2-like family, putative
CFAC1_220007700	hypothetical protein, conserved
CFAC1_220008100	Qc-SNARE protein, putative
CFAC1_220008300	hypothetical protein, conserved
CFAC1_220008600	DNA-directed RNA polymerase I subunit, putative
CFAC1_220008700	hypothetical protein, conserved
CFAC1_220008800	hypothetical protein, conserved
CFAC1_220009500	Dual specificity phosphatase, catalytic domain containing protein, putative
CFAC1_220009800	Dynein light chain 1, cytoplasmic, putative
CFAC1_220010200	MJ0570-related uncharacterized domain containing protein, putative
CFAC1_220010300	hypothetical protein, conserved
CFAC1_220010500	B9 domain-containing protein 2
CFAC1_220011000	Fcf2 pre-rRNA processing, putative
CFAC1_220011200	hypothetical protein, conserved
CFAC1_220011800	50S ribosome-binding GTPase, putative
CFAC1_220012600	hypothetical protein
CFAC1_220013000	hypothetical protein, conserved
CFAC1_220013300	hypothetical protein, conserved
CFAC1_220013500	hypothetical protein
CFAC1_220014700	hypothetical protein, conserved
CFAC1_220015900	hypothetical protein, conserved
CFAC1_220017400	protein kinase, putative
CFAC1_220018000	Ankyrin repeats (many copies), putative
CFAC1_220018200	hypothetical protein, conserved
CFAC1_220021300	hypothetical protein, conserved
CFAC1_220021600	PT repeat, putative
CFAC1_220021800	PT repeat, putative
CFAC1_220022400	hypothetical protein, conserved
CFAC1_220023300	hypothetical protein, conserved
CFAC1_220023400	Conserved hypothetical ATP binding protein, putative
CFAC1_220023600	DNA polymerase delta subunit 2, putative
CFAC1_220024500	cyclin
CFAC1_220024700	hypothetical protein, conserved
CFAC1_220025400	ribonuclease H1, putative
CFAC1_220025500	hypothetical protein, conserved
CFAC1_220026300	FHA domain containing protein, putative
CFAC1_220026900	Trm112p-like protein, putative
CFAC1_220027100	hypothetical protein, conserved
CFAC1_220027500	hypothetical protein, conserved
CFAC1_220028000	hypothetical protein, conserved
CFAC1_220028100	hypothetical protein, conserved
CFAC1_220029100	hypothetical protein, conserved
CFAC1_220030500	hypothetical protein, conserved
CFAC1_220031900	hypothetical protein, conserved
CFAC1_220033000	hypothetical protein, conserved
CFAC1_220033300	Histidine phosphatase superfamily (branch 1), putative
CFAC1_220033600	Protein of unknown function (DUF1014), putative
CFAC1_220034400	Protein of unknown function, DUF607, putative
CFAC1_220034600	hypothetical protein, conserved
CFAC1_220035700	oxidoreductase-like protein
CFAC1_220036200	Dual specificity phosphatase, catalytic domain containing protein, putative
CFAC1_220036900	Complex1_LYR-like, putative
CFAC1_220037700	hypothetical protein, conserved
CFAC1_220038000	glycosyltransferase family-like protein
CFAC1_220038300	katanin-like protein
CFAC1_220038600	hypothetical protein, conserved
CFAC1_220038700	hypothetical protein, conserved
CFAC1_220038800	hypothetical protein, conserved
CFAC1_220039000	hypothetical protein, conserved
CFAC1_220042000	XPA-interacting protein, putative
CFAC1_220042900	Sin-like protein conserved region containing protein, putative
CFAC1_220043000	unspecified product
CFAC1_220043900	hypothetical protein, conserved
CFAC1_220044400	Ran-binding protein 1, putative
CFAC1_220044800	hypothetical protein
CFAC1_220046500	pyrroline-5-carboxylate reductase
CFAC1_230007500	Leucine Rich repeat, putative
CFAC1_230007600	histone H4
CFAC1_230008200	Arv1-like family, putative
CFAC1_230008800	hypothetical protein, conserved
CFAC1_230009000	MORN repeat/Vacuolar sorting protein 9 (VPS9) domain containing protein, putative
CFAC1_230009100	hypothetical protein, conserved
CFAC1_230009500	palmitoyl acyltransferase 10, putative
CFAC1_230009800	hypothetical protein, conserved
CFAC1_230010000	hypothetical protein, conserved
CFAC1_230010100	hypothetical protein, conserved
CFAC1_230010300	hypothetical protein, conserved
CFAC1_230010400	PCI domain containing protein, putative
CFAC1_230010800	hypothetical protein, conserved
CFAC1_230011000	hypothetical protein, conserved
CFAC1_230011400	hypothetical protein, conserved
CFAC1_230011600	Helical region found in SNAREs, putative
CFAC1_230011700	Tetratricopeptide repeat, putative
CFAC1_230011800	RNA triphosphatase, putative
CFAC1_230013300	acylphosphatase, putative
CFAC1_230013500	hypothetical protein, conserved
CFAC1_230013800	DNA repair REX1-B, putative
CFAC1_230014100	Vacuolar protein sorting 55, putative
CFAC1_230014300	hypothetical protein, conserved
CFAC1_230015900	pyruvate dehydrogenase E1 beta subunit, putative
CFAC1_230018200	hypothetical protein, conserved
CFAC1_230019300	macrophage migration inhibitory factor-like protein
CFAC1_230020400	hypothetical protein, conserved
CFAC1_230020500	hypothetical protein, conserved
CFAC1_230021200	Histone methylation protein DOT1, putative
CFAC1_230021300	Der1-like family, putative
CFAC1_230021400	hypothetical protein, conserved
CFAC1_230021500	hypothetical protein, conserved
CFAC1_230021700	hypothetical protein
CFAC1_230021900	hypothetical protein, conserved
CFAC1_230022200	hypothetical protein, conserved
CFAC1_230023200	hypothetical protein
CFAC1_230023700	hypothetical protein, conserved
CFAC1_230025100	hypothetical protein, conserved
CFAC1_230025800	hypothetical protein
CFAC1_230026500	hypothetical protein, conserved
CFAC1_230026800	hypothetical protein, conserved
CFAC1_230027000	hypothetical protein, conserved
CFAC1_230027300	MYND finger containing protein, putative
CFAC1_230028500	diphthamide biosynthesis enzyme Dph1/Dph2 domain containing protein, putative
CFAC1_230029600	hypothetical protein, conserved
CFAC1_230029700	recombinase rad51, putative
CFAC1_230031200	hypothetical protein, conserved
CFAC1_230031700	hypothetical protein, conserved
CFAC1_230032200	hypothetical protein, conserved
CFAC1_230032700	molybdopterin synthase sulphurylase-like protein, putative
CFAC1_230034000	hypothetical protein, conserved
CFAC1_230034500	DNA-directed RNA polymerase II-like protein
CFAC1_230034800	hypothetical protein, conserved
CFAC1_230035800	hypothetical protein, conserved
CFAC1_230035900	hypothetical protein, conserved
CFAC1_230037200	hypothetical protein, conserved
CFAC1_230037500	hypothetical protein, conserved
CFAC1_230038000	carboxypeptidase, putative
CFAC1_230038800	hypothetical protein, conserved
CFAC1_230039400	hypothetical protein, conserved
CFAC1_230039500	hypothetical protein, conserved
CFAC1_230040300	hypothetical protein, conserved
CFAC1_230040400	hypothetical protein, conserved
CFAC1_230040800	TatD related DNase, putative
CFAC1_230041300	hypothetical protein
CFAC1_230042600	hypothetical protein, conserved
CFAC1_230042900	hypothetical protein, conserved
CFAC1_230043600	Leucine Rich repeat, putative
CFAC1_230043800	calcium uniporter protein, mitochondrial, putative
CFAC1_230044300	Stress responsive A/B Barrel Domain, putative
CFAC1_230045600	hypothetical protein, conserved
CFAC1_230045800	hypothetical protein, conserved
CFAC1_230045900	hypothetical protein, conserved
CFAC1_230046600	replication factor C, subunit 4, putative
CFAC1_230048500	hypothetical protein, conserved
CFAC1_230050500	hypothetical protein, conserved
CFAC1_230052000	hypothetical protein, conserved
CFAC1_230052100	hypothetical protein, conserved
CFAC1_230052500	tRNA-guanine family transglycosylase, putative
CFAC1_240005400	folate/biopterin transporter, putative
CFAC1_240005600	Leucine rich repeat, putative
CFAC1_240006000	coproporphyrinogen III oxidase
CFAC1_240006200	hypothetical protein, conserved
CFAC1_240007700	Uncharacterized conserved protein (DUF2036), putative
CFAC1_240008800	phosphoinositide phosphatase
CFAC1_240010000	hypothetical protein, conserved
CFAC1_240010200	hypothetical protein, conserved
CFAC1_240011400	Putative tRNA binding domain containing protein, putative
CFAC1_240011900	hypothetical protein, conserved
CFAC1_240012200	peptidyl-prolyl cis-trans isomerase, putative
CFAC1_240012800	Acetyltransferase (GNAT) domain containing protein, putative
CFAC1_240013800	prefoldin 5-like protein
CFAC1_240014800	hypothetical protein, conserved
CFAC1_240015600	hypothetical protein, conserved
CFAC1_240017500	hypothetical protein, conserved
CFAC1_240020100	hypothetical protein, conserved
CFAC1_240021700	centrin, putative
CFAC1_240021800	aquaporin, putative
CFAC1_240021900	fk506-binding protein 1-like protein
CFAC1_240023200	Mitochondrial glycoprotein, putative
CFAC1_240023300	Serine-threonin protein phosphatase, putative
CFAC1_240023600	60S ribosomal protein L14, putative
CFAC1_240023700	dephospho-CoA kinase, putative
CFAC1_240024100	60S ribosomal protein L14, putative
CFAC1_240026800	unspecified product
CFAC1_240026900	ADP-ribosylation factor-like 2, arl2, putative
CFAC1_240027200	hypothetical protein, conserved
CFAC1_240027300	hypothetical protein, conserved
CFAC1_240027400	hypothetical protein, conserved
CFAC1_240027500	NLI interacting factor-like phosphatase, putative
CFAC1_240028100	hypothetical protein, conserved
CFAC1_240028200	GTP-ase activating protein, putative
CFAC1_240029000	Ankyrin repeats (3 copies), putative
CFAC1_240029200	3-keto-dihydrosphingosine reductase
CFAC1_240029300	hypothetical protein, conserved
CFAC1_240031800	Nup53/35/40-type RNA recognition motif containing protein, putative
CFAC1_240032800	hypothetical protein, conserved
CFAC1_240033500	actin-like protein, putative
CFAC1_240034100	hypothetical protein, conserved
CFAC1_240034300	hypothetical protein, conserved
CFAC1_240034500	hypothetical protein, conserved
CFAC1_240036300	zinc finger protein family member, putative
CFAC1_240037000	hypothetical protein, conserved
CFAC1_240038400	Putative methyltransferase, putative
CFAC1_240039600	hypothetical protein
CFAC1_240040200	Putative methyltransferase/GDP dissociation inhibitor, putative
CFAC1_240041200	myo-inositol-1 phosphatase, putative
CFAC1_240042100	Nucleotide-sugar transporter, putative
CFAC1_240042200	FAD-linked sulfhydryl oxidase, putative
CFAC1_240044900	E2-like ubiquitin-conjugation enzyme, putative
CFAC1_240046500	hypothetical protein, conserved
CFAC1_240047100	Putative papain-like cysteine peptidase (DUF1796), putative
CFAC1_240048700	hypothetical protein, conserved
CFAC1_240048800	presenilin-like aspartic peptidase, clan AD, family A22A, putative
CFAC1_240049000	hypothetical protein, conserved
CFAC1_240049600	hypothetical protein, conserved
CFAC1_240049700	GP63, leishmanolysin
CFAC1_250005900	hypothetical protein, conserved
CFAC1_250006400	hypothetical protein, conserved
CFAC1_250006700	Rhodanese-like domain/Methyltransferase domain containing protein, putative
CFAC1_250006800	hypothetical protein, conserved
CFAC1_250007300	stress-inducible protein STI1 homolog
CFAC1_250007600	DNA damage repair protein, putative
CFAC1_250007900	mRNA capping methyltransferase, putative
CFAC1_250008100	hypothetical protein, conserved
CFAC1_250009000	peptidyl-prolyl cis-trans isomerase, putative
CFAC1_250009100	hypothetical protein, conserved
CFAC1_250009500	Transcription factor S-II (TFIIS), central domain containing protein, putative
CFAC1_250009600	hypothetical protein, conserved
CFAC1_250010100	ribonuclease HII, putative
CFAC1_250010900	hypothetical protein
CFAC1_250011100	hypothetical protein, conserved
CFAC1_250011300	transcription factor IIa, putative
CFAC1_250011700	dihydrouridine synthase domain protein-like protein
CFAC1_250012400	U2 small nuclear ribonucleoprotein 16.5K, putative
CFAC1_250012500	hypothetical protein, conserved
CFAC1_250014300	KREPA4, putative
CFAC1_250015500	hypothetical protein, conserved
CFAC1_250015600	TFIIH basal transcription factor subunit, putative
CFAC1_250015800	ADP-ribosylation factor-like protein
CFAC1_250019400	HORMA domain containing protein, putative
CFAC1_250020300	hypothetical protein, conserved
CFAC1_250020500	hypothetical protein, conserved
CFAC1_250022100	hypothetical protein, conserved
CFAC1_250023600	hypothetical protein, conserved
CFAC1_250025800	hypothetical protein, conserved
CFAC1_250027000	Protein of unknown function (DUF2419), putative
CFAC1_250028300	hypothetical protein, conserved
CFAC1_250028700	DEAD box RNA helicase, putative
CFAC1_250028800	DEAD box RNA helicase, putative
CFAC1_250030200	TLD, putative
CFAC1_250030400	2OG-Fe(II) oxygenase superfamily, putative
CFAC1_250030600	hypothetical protein, conserved
CFAC1_250031600	TPR repeat/Tetratricopeptide repeat, putative
CFAC1_250031900	hypothetical protein, conserved
CFAC1_250032100	hypothetical protein, conserved
CFAC1_250032700	dynein light chain, putative
CFAC1_250033200	hypothetical protein, conserved
CFAC1_250034100	hypothetical protein, conserved
CFAC1_250037600	chromatin assembly factor 1 subunit b-like protein
CFAC1_250039900	Methyltransferase domain containing protein, putative
CFAC1_250040200	Calcineurin-like phosphoesterase superfamily domain containing protein, putative
CFAC1_250040400	Pentapeptide repeats (9 copies), putative
CFAC1_250041000	hypothetical protein, conserved
CFAC1_250041100	cyclophilin 8, putative
CFAC1_250041200	Transport protein particle (TRAPP) component, putative
CFAC1_250041300	hypothetical protein, conserved
CFAC1_250041700	Zinc finger, C3HC4 type (RING finger) containing protein, putative
CFAC1_250042100	hypothetical protein, conserved
CFAC1_250042200	hypothetical protein, conserved
CFAC1_250042700	hypothetical protein, conserved
CFAC1_250043400	hypothetical protein, conserved
CFAC1_250044000	ERCC4 domain containing protein, putative
CFAC1_250044300	adaptor complex AP-3 small subunit, putative
CFAC1_250046800	hypothetical protein, conserved
CFAC1_250048500	hypothetical protein, conserved
CFAC1_250049400	hypothetical protein, conserved
CFAC1_250049500	hypothetical protein, conserved
CFAC1_250049600	hypothetical protein, conserved
CFAC1_250050000	hypothetical protein, conserved
CFAC1_250050300	hypothetical protein, conserved
CFAC1_250050400	Phosphorylated CTD interacting factor 1 WW domain containing protein, putative
CFAC1_250050800	BolA-like protein, putative
CFAC1_250050900	Opioid growth factor receptor (OGFr) conserved region containing protein, putative
CFAC1_250051600	hypothetical protein, conserved
CFAC1_250051900	ubiquitin-conjugating enzyme E2, putative
CFAC1_250052600	hypothetical protein, conserved
CFAC1_250053500	notchless homolog, putative
CFAC1_250053900	hypothetical protein, conserved
CFAC1_250054000	hypothetical protein, conserved
CFAC1_250054100	mitogen-activated protein kinase
CFAC1_250054200	hypothetical protein, conserved
CFAC1_260005700	histone H4
CFAC1_260005800	Methyltransferase domain containing protein, putative
CFAC1_260005900	ring-box protein 1, putative
CFAC1_260006000	hypothetical protein, conserved
CFAC1_260006200	hypothetical protein, conserved
CFAC1_260006300	Qb-SNARE protein, putative
CFAC1_260006400	hypothetical protein, conserved
CFAC1_260006800	hypothetical protein, conserved
CFAC1_260008200	calmodulin-like protein
CFAC1_260009300	U1 small nuclear ribonucleoprotein C, putative
CFAC1_260009800	Rtr1/RPAP2 family, putative
CFAC1_260010000	PD-(D/E)XK nuclease superfamily, putative
CFAC1_260010600	hypothetical protein, conserved
CFAC1_260011000	hypothetical protein, conserved
CFAC1_260011500	hypothetical protein, conserved
CFAC1_260012200	Qc-SNARE protein, putative
CFAC1_260012400	hypothetical protein, conserved
CFAC1_260013800	hypothetical protein, conserved
CFAC1_260014100	ATP-dependent RNA helicase-like protein
CFAC1_260014200	Degradation arginine-rich protein for mis-folding, putative
CFAC1_260014300	short chain dehydrogenase, putative
CFAC1_260014500	hypothetical protein
CFAC1_260014900	hypothetical protein, conserved
CFAC1_260015100	hypothetical protein, conserved
CFAC1_260015800	hypothetical protein
CFAC1_260017900	cyclophilin 9, putative
CFAC1_260019000	hypothetical protein, conserved
CFAC1_260019600	hypothetical protein
CFAC1_260019700	2-hydroxy-3-oxopropionate reductase, putative
CFAC1_260020100	ribosomal RNA adenine dimethylase family protein, putative
CFAC1_260020500	hypothetical protein, conserved
CFAC1_260022200	Rab-GTPase-TBC domain containing protein, putative
CFAC1_260022500	dolichyl pyrophosphate phosphatase, putative
CFAC1_260022900	Ribosome recycling factor, putative
CFAC1_260023800	glycosyltransferase family 28 protein, putative
CFAC1_260024100	hypothetical protein, conserved
CFAC1_260025800	nuclear movement protein, putative
CFAC1_260025900	hypothetical protein, conserved
CFAC1_260026100	CDC16, putative
CFAC1_260026200	hypothetical protein, conserved
CFAC1_260026400	heat shock protein grpe
CFAC1_260026500	hypothetical protein, conserved
CFAC1_260026600	hypothetical protein, conserved
CFAC1_260026700	4-methyl-5(beta-hydroxyethyl)-thiazole monophosphate synthesis protein, putative
CFAC1_260027200	hypothetical protein, conserved
CFAC1_260027400	hypothetical protein, conserved
CFAC1_260027500	hypothetical protein, conserved
CFAC1_260030500	Mitochondrial carrier protein, putative
CFAC1_260030600	RF-1 domain containing protein, putative
CFAC1_260031500	hypothetical protein, conserved
CFAC1_260032800	hypothetical protein, conserved
CFAC1_260033800	hypothetical protein, conserved
CFAC1_260035400	hypothetical protein, conserved
CFAC1_260036600	hypothetical protein, conserved
CFAC1_260036700	hypothetical protein, conserved
CFAC1_260038200	hypothetical protein, conserved
CFAC1_260038300	hypothetical protein, conserved
CFAC1_260039000	hypothetical protein, conserved
CFAC1_260040300	hypothetical protein, conserved
CFAC1_260040800	AAA domain containing protein, putative
CFAC1_260041800	hypothetical protein
CFAC1_260042100	hypothetical protein, conserved
CFAC1_260042300	hypothetical protein, conserved
CFAC1_260043600	Domain of unknown function (DUF814), putative
CFAC1_260043800	hypothetical protein, conserved
CFAC1_260044200	hypothetical protein, conserved
CFAC1_260044600	WD domain, G-beta repeat, putative
CFAC1_260044700	hypothetical protein, conserved
CFAC1_260046000	zinc-finger protein, conserved
CFAC1_260046900	SET domain containing protein, putative
CFAC1_260047500	hypothetical protein, conserved
CFAC1_260048200	pre-mRNA cleavage complex II Clp1 protein, putative
CFAC1_260049100	hypothetical protein, conserved
CFAC1_260049200	hypothetical protein, conserved
CFAC1_260049300	AAA family ATPase-like protein
CFAC1_260050500	replication factor C, subunit 2, putative
CFAC1_260050600	hypothetical protein, conserved
CFAC1_260051100	SH3 domain protein-like protein
CFAC1_260052200	Eukaryotic protein of unknown function (DUF872), putative
CFAC1_260052600	hypothetical protein, conserved
CFAC1_260052700	GTPase activator-like protein
CFAC1_260053000	FUN14 family, putative
CFAC1_260053100	hypothetical protein, conserved
CFAC1_260053200	hypothetical protein, conserved
CFAC1_260053800	hypothetical protein, conserved
CFAC1_260053900	hypothetical protein, conserved
CFAC1_260054600	hypothetical protein, conserved
CFAC1_260055100	hypothetical protein, conserved
CFAC1_260056600	hypothetical protein, conserved
CFAC1_260057800	hypothetical protein, conserved
CFAC1_260059400	hypothetical protein, conserved
CFAC1_260059900	DNA ligase N terminus/ATP dependent DNA ligase domain containing protein, putative
CFAC1_260060100	tRNA intron endonuclease, catalytic C-terminal domain containing protein, putative
CFAC1_260060200	TPR repeat, putative
CFAC1_260060300	zinc-binding protein (Yippee), putative
CFAC1_260061200	mago nashi-like protein, putative
CFAC1_260061700	Protein of unknown function (DUF773), putative
CFAC1_260062300	SnoaL-like domain containing protein, putative
CFAC1_260063100	60S acidic ribosomal protein P2, putative
CFAC1_260063300	hypothetical protein, conserved
CFAC1_270005600	Leucine rich repeat, putative
CFAC1_270006600	hypothetical protein, conserved
CFAC1_270007000	O-sialoglycoprotein endopeptidase, putative
CFAC1_270007300	hypothetical protein, conserved
CFAC1_270007600	hypothetical protein, conserved
CFAC1_270007800	hypothetical protein
CFAC1_270008000	hypothetical protein, conserved
CFAC1_270008900	Sucrase/ferredoxin-like, putative
CFAC1_270009000	DnaJ domain containing protein, putative
CFAC1_270011800	hypothetical protein, conserved
CFAC1_270012500	unspecified product
CFAC1_270015200	FtsJ-like methyltransferase, putative
CFAC1_270016900	Leucine Rich repeat, putative
CFAC1_270017100	Tir chaperone protein (CesT) family, putative
CFAC1_270018000	hypothetical protein
CFAC1_270019200	lipase, putative
CFAC1_270021100	KIAA1430 homologue, putative
CFAC1_270022800	hypothetical protein, conserved
CFAC1_270025000	Cytochrome b5-like Heme/Steroid binding domain containing protein, putative
CFAC1_270025100	Cytochrome b5-like Heme/Steroid binding domain containing protein, putative
CFAC1_270025200	hypothetical protein
CFAC1_270025400	Cytochrome b5-like Heme/Steroid binding domain containing protein, putative
CFAC1_270028200	hypothetical protein
CFAC1_270029600	hypothetical protein, conserved
CFAC1_270030600	Leucine Rich Repeat, putative
CFAC1_270033000	hypothetical protein, conserved
CFAC1_270033300	diphthine synthase-like protein
CFAC1_270033400	Protein of unknown function DUF84, putative
CFAC1_270033800	GINS complex subunit Psf3, putative
CFAC1_270044400	hypothetical protein
CFAC1_270045300	dihydrouridine synthase (Dus), putative
CFAC1_270045700	tryparedoxin 3, putative
CFAC1_270045800	tryparedoxin 3, putative
CFAC1_270045900	Thioredoxin-like, putative
CFAC1_270046400	Thioredoxin-like, putative
CFAC1_270046600	tryparedoxin 4, putative
CFAC1_270046700	hypothetical protein, conserved
CFAC1_270047000	Peptidase family M20/M25/M40/Peptidase dimerisation domain containing protein, putative
CFAC1_270047200	GP63, leishmanolysin
CFAC1_270047300	GP63, leishmanolysin
CFAC1_270047400	hypothetical protein
CFAC1_270048800	CRAL/TRIO domain containing protein, putative
CFAC1_270049200	PIN domain containing protein, putative
CFAC1_270050300	Aldo/keto reductase family, putative
CFAC1_270051800	aminopeptidase, putative
CFAC1_270051900	hypothetical protein, conserved
CFAC1_270052300	3'-nucleotidase/nuclease precursor, putative
CFAC1_270053900	hypothetical protein, conserved
CFAC1_270054000	hypothetical protein, conserved
CFAC1_270054100	hypothetical protein
CFAC1_270054300	hypothetical protein, conserved
CFAC1_270056500	hypothetical protein
CFAC1_270056800	hypothetical protein, conserved
CFAC1_270057100	hypothetical protein, conserved
CFAC1_270057300	hypothetical protein, conserved
CFAC1_270057600	hypothetical protein
CFAC1_270058800	ferredoxin, 2fe-2s-like protein
CFAC1_270060700	Peptidase family M20/M25/M40/Peptidase dimerisation domain containing protein, putative
CFAC1_270060800	Peptidase family M20/M25/M40/Peptidase dimerisation domain containing protein, putative
CFAC1_270062800	hypothetical protein
CFAC1_270063000	Peptidase family M20/M25/M40/Peptidase dimerisation domain containing protein, putative
CFAC1_270063100	Peptidase family M20/M25/M40/Peptidase dimerisation domain containing protein, putative
CFAC1_270063700	Enoyl-(Acyl carrier protein) reductase, putative
CFAC1_270064700	hypothetical protein, conserved
CFAC1_270065500	hypothetical protein, conserved
CFAC1_270066800	hypothetical protein, conserved
CFAC1_270067100	mu-adaptin 4, putative (pseudogene)
CFAC1_270067300	Putative cyclase, putative
CFAC1_270067500	ZIP Zinc transporter, putative
CFAC1_270067800	ZIP Zinc transporter, putative
CFAC1_270068000	hypothetical protein
CFAC1_270068100	hypothetical protein, conserved
CFAC1_270068400	autophagy protein 10 (ATG10)
CFAC1_270068900	dynein-associated protein, putative
CFAC1_280006200	folate/biopterin transporter, putative
CFAC1_280006800	hypothetical protein, conserved
CFAC1_280007100	PrimPol-like protein 1, putative
CFAC1_280007300	hypothetical protein, conserved
CFAC1_280007800	ZIP Zinc transporter, putative
CFAC1_280007900	peptidyl dipeptidase, putative
CFAC1_280008300	trans-splicing factor, putative
CFAC1_280008500	hypothetical protein, conserved
CFAC1_280008700	hypothetical protein, conserved
CFAC1_280011000	autophagocytosis protein, putative
CFAC1_280011500	hypothetical protein
CFAC1_280011600	beta-galactofuranosyltransferase-like protein
CFAC1_280013000	hypothetical protein, conserved
CFAC1_280013300	hypothetical protein, conserved
CFAC1_280013500	hypothetical protein, conserved
CFAC1_280013700	d-xylulose reductase, putative
CFAC1_280014100	Scaffold protein Nfu/NifU N terminal/NifU-like domain containing protein, putative
CFAC1_280014600	Ras-induced vulval development antagonist, putative
CFAC1_280014700	hypothetical protein, conserved
CFAC1_280014900	hypothetical protein, conserved
CFAC1_280015000	RNA-binding protein, putative
CFAC1_280015100	hypothetical protein, conserved
CFAC1_280015400	hypothetical protein, conserved
CFAC1_280015500	EF-hand domain pair, putative
CFAC1_280016100	hypothetical protein, conserved
CFAC1_280016400	WD domain, G-beta repeat, putative
CFAC1_280016500	hypothetical protein, conserved
CFAC1_280016700	hypothetical protein, conserved
CFAC1_280018000	hypothetical protein, conserved
CFAC1_280018200	hypothetical protein, conserved
CFAC1_280019200	carboxypeptidase, putative
CFAC1_280020400	YEATS family, putative
CFAC1_280021900	Axonemal inner arm dynein light chain, putative
CFAC1_280023200	Major Facilitator Superfamily, putative
CFAC1_280023600	hypothetical protein, conserved
CFAC1_280024100	QA-SNARE protein putative
CFAC1_280024200	Putative RNA-binding Domain in PseudoUridine synthase and Archaeosine transglycosylase, putative
CFAC1_280024500	hypothetical protein
CFAC1_280024600	hypothetical protein, conserved
CFAC1_280025500	hypothetical protein, conserved
CFAC1_280027800	hypothetical protein
CFAC1_280028600	D-tyrosyl-tRNA deacylase, putative
CFAC1_280029300	hypothetical protein
CFAC1_280030300	hypothetical protein, conserved
CFAC1_280030900	hypothetical protein, conserved
CFAC1_280031200	PHF5-like protein, putative
CFAC1_280031600	hypothetical protein, conserved
CFAC1_280031700	hypothetical protein, conserved
CFAC1_280032200	hypothetical protein, conserved
CFAC1_280032300	hypothetical protein, conserved
CFAC1_280032800	exosome complex exonuclease RRP41, putative
CFAC1_280033100	pre-mRNA branch site protein p14, putative
CFAC1_280033300	cullin-like protein
CFAC1_280033500	lipoate protein ligase, putative
CFAC1_280033900	hypothetical protein
CFAC1_280034000	hypothetical protein, conserved
CFAC1_280034600	Tubulin binding cofactor C, putative
CFAC1_280035100	hypothetical protein
CFAC1_280035900	hypothetical protein, conserved
CFAC1_280037800	short chain dehydrogenase-like protein
CFAC1_280038600	Protein of unknown function (DUF2870), putative
CFAC1_280039000	Domain of unknown function (DUF3846)/TPR repeat, putative
CFAC1_280039600	hypothetical protein, conserved
CFAC1_280040100	hypothetical protein, conserved
CFAC1_280040200	WD domain, G-beta repeat, putative
CFAC1_280040400	hypothetical protein
CFAC1_280040600	nudix hydrolase-like protein
CFAC1_280040700	hypothetical protein, conserved
CFAC1_280041200	hypothetical protein, conserved
CFAC1_280041400	tRNA intron endonuclease, catalytic C-terminal domain containing protein, putative
CFAC1_280042100	hypothetical protein
CFAC1_280043400	hypothetical protein, conserved
CFAC1_280043600	hypothetical protein, conserved
CFAC1_280044300	hypothetical protein
CFAC1_280044800	hypothetical protein, conserved
CFAC1_280044900	Qb-SNARE protein, putative
CFAC1_280045200	TatD related DNase, putative
CFAC1_280045500	phosphoglycerate mutase family member 5, putative
CFAC1_280047300	hypothetical protein, conserved
CFAC1_280048300	SET domain containing protein, putative
CFAC1_280049000	alternative oxidase, putative
CFAC1_280050300	Protein of unknown function (DUF2870), putative
CFAC1_280051100	hypothetical protein, conserved
CFAC1_280051400	unspecified product
CFAC1_280051700	Ham1 family, putative
CFAC1_280053300	PIG-P, putative
CFAC1_280053900	pentatricopeptide repeat domain containing protein, putative
CFAC1_280054000	WD domain, G-beta repeat, putative
CFAC1_280054800	hypothetical protein, conserved
CFAC1_280054900	exosome-associated protein 4, putative
CFAC1_280055500	Got1/Sft2-like family, putative
CFAC1_280055600	Uncharacterized protein family UPF0029, putative
CFAC1_280056200	delta tubulin, putative
CFAC1_280056600	hypothetical protein, conserved
CFAC1_280056800	32 kDa ER-associated protein, putative
CFAC1_280058000	Pre-mRNA-splicing factor CWC22, putative
CFAC1_280058800	hypothetical protein, conserved
CFAC1_280058900	hypothetical protein, conserved
CFAC1_280059800	hypothetical protein, conserved
CFAC1_280060400	hypothetical protein, conserved
CFAC1_280061000	branch point binding protein, putative
CFAC1_280061100	Macrocin-O-methyltransferase (TylF), putative
CFAC1_280061300	hypothetical protein, conserved
CFAC1_280061800	hypothetical protein, conserved
CFAC1_280062200	Phosphorylated CTD interacting factor 1 WW domain containing protein, putative
CFAC1_280062300	AAA domain containing protein, putative
CFAC1_280062800	CAP/Srv2p, putative
CFAC1_280063300	hypothetical protein, conserved
CFAC1_280063900	hypothetical protein, conserved
CFAC1_280064300	phosphoprotein lepp12
CFAC1_280064800	tRNA pseudouridine synthase D (TruD), putative
CFAC1_280065100	Gcd10p family, putative
CFAC1_280065200	leucine-rich repeat protein (LRRP), putative
CFAC1_280065400	hypothetical protein, conserved
CFAC1_280066700	ras-like small GTPases, putative
CFAC1_280067300	hypothetical protein, conserved
CFAC1_280067500	hypothetical protein, conserved
CFAC1_280068200	OTU-like cysteine protease, putative
CFAC1_280068900	rab-like GTPase activating protein, putative
CFAC1_280069300	centrin, putative
CFAC1_280069500	TIGR00269 family protein, putative
CFAC1_280069600	hypothetical protein, conserved
CFAC1_280070600	ADP-ribosylation factor-like protein 3b, putative
CFAC1_280071800	hypothetical protein, conserved
CFAC1_280072400	Protein of unknown function (DUF2962), putative
CFAC1_280073900	mitogen-activated protein kinase
CFAC1_280074500	cop9 signalosome complex subunit, putative
CFAC1_280074900	SANT SWI3, ADA2, N-CoR and TFIIIB'' DNA-binding domains, putative
CFAC1_280075200	Dienelactone hydrolase family, putative
CFAC1_280075400	Acyl CoA binding protein, putative
CFAC1_280076000	hypothetical protein, conserved
CFAC1_280076500	methyltransferase, putative
CFAC1_280076600	Cytochrome b5-like Heme/Steroid binding domain containing protein, putative
CFAC1_280076900	hypothetical protein, conserved
CFAC1_280077000	hypothetical protein
CFAC1_280078900	EVE domain containing protein, putative
CFAC1_280079000	DNA-binding protein, putative
CFAC1_280079100	hypothetical protein
CFAC1_280079500	Ribosomal protein L1p/L10e family, putative
CFAC1_280079700	hypothetical protein, conserved
CFAC1_280081500	hypothetical protein, conserved
CFAC1_290005600	Lsm7p protein, putative
CFAC1_290006000	protein kinase, putative
CFAC1_290006100	hypothetical protein, conserved
CFAC1_290006300	hypothetical protein, conserved
CFAC1_290006400	hypothetical protein, conserved
CFAC1_290007900	hypothetical protein, conserved
CFAC1_290008500	Nucleotide hydrolase, putative
CFAC1_290011800	pentatricopeptide repeat domain containing protein, putative
CFAC1_290012500	Thioredoxin, putative
CFAC1_290012800	Pentapeptide repeats (9 copies), putative
CFAC1_290013500	RNA recognition motif. (a.k.a. RRM, RBD, or RNP domain), putative
CFAC1_290013850	hypothetical protein
CFAC1_290015300	hypothetical protein
CFAC1_290015800	CAP-Gly domain containing protein, putative
CFAC1_290016700	hypothetical protein, conserved
CFAC1_290016800	hypothetical protein, conserved
CFAC1_290020400	aldo/keto reductase, putative
CFAC1_290026200	Leucine Rich repeat, putative
CFAC1_290026300	hypothetical protein, conserved
CFAC1_290026400	40S ribosomal protein S33, putative
CFAC1_290026500	40S ribosomal protein S33, putative
CFAC1_290026800	U-box domain containing protein, putative
CFAC1_290027100	hypothetical protein, conserved
CFAC1_290027600	Leucine Rich repeats (2 copies), putative
CFAC1_290028000	hypothetical protein
CFAC1_290028500	HPP family, putative
CFAC1_290030000	CS domain containing protein, putative
CFAC1_290030100	emp24/gp25L/p24 family/GOLD, putative
CFAC1_290032000	hypothetical protein, conserved
CFAC1_290032400	hypothetical protein, conserved
CFAC1_290032500	hypothetical protein, conserved
CFAC1_290032800	hypothetical protein, conserved
CFAC1_290035200	hypothetical protein
CFAC1_290036500	Uncharacterized conserved protein (DUF2039), putative
CFAC1_290037300	hypothetical protein, conserved
CFAC1_290038900	hypothetical protein, conserved
CFAC1_290039700	amastin-like protein
CFAC1_290039800	amastin-like protein
CFAC1_290039900	amastin-like protein
CFAC1_290040000	amastin-like protein
CFAC1_290042900	Dihydrouridine synthase (Dus), putative
CFAC1_290043600	hypothetical protein, conserved
CFAC1_290044300	hypothetical protein
CFAC1_290044400	hypothetical protein, conserved
CFAC1_290045700	hypothetical protein, conserved
CFAC1_290046000	d-isomer specific 2-hydroxyacid dehydrogenase- like protein
CFAC1_290046100	d-isomer specific 2-hydroxyacid dehydrogenase- like protein
CFAC1_290046300	d-isomer specific 2-hydroxyacid dehydrogenase- like protein
CFAC1_290046400	d-isomer specific 2-hydroxyacid dehydrogenase- like protein
CFAC1_290047100	EAP30/Vps36 family, putative
CFAC1_290048000	ubiquitin-conjugating enzyme, putative
CFAC1_290048200	pyroglutamyl-peptidase I (C15 family)
CFAC1_290049200	hypothetical protein
CFAC1_290049800	ubiquitin-like protein
CFAC1_290050200	hypothetical protein, conserved
CFAC1_290051200	hypothetical protein, conserved
CFAC1_290051700	hypothetical protein, conserved
CFAC1_290051900	hypothetical protein, conserved
CFAC1_290052100	hypothetical protein, conserved
CFAC1_290052200	clathrin coat assembly protein AP17, putative
CFAC1_290052600	Histone-like transcription factor (CBF/NF-Y) and archaeal histone, putative
CFAC1_290054200	Leucine Rich repeat, putative
CFAC1_290056300	NADPH-cytochrome p450 reductase-like protein
CFAC1_290056400	WD domain, G-beta repeat, putative
CFAC1_290056700	hypothetical protein, conserved
CFAC1_290057900	ubiquitin related modifier (urm1)-like protein
CFAC1_290058000	selenocysteine-specific elongation factor, putative
CFAC1_290058200	hypothetical protein, conserved
CFAC1_290058900	hypothetical protein, conserved
CFAC1_290059100	hypothetical protein, conserved
CFAC1_290059200	hypothetical protein, conserved
CFAC1_290059300	Nucleoside diphosphate kinase, putative
CFAC1_290059600	Rhodanese-like domain containing protein, putative
CFAC1_290060600	AAA domain containing protein, putative
CFAC1_290060900	zinc finger containing protein, putative
CFAC1_290061000	hypothetical protein, conserved
CFAC1_290061100	hypothetical protein, conserved
CFAC1_290061200	Ubiquitin family/Tir chaperone protein (CesT) family, putative
CFAC1_290061600	hypothetical protein, conserved
CFAC1_290062300	Domain of unknown function (DUF4379), putative
CFAC1_290062400	Zn-finger in ubiquitin-hydrolases and other protein, putative
CFAC1_290062500	hypothetical protein, conserved
CFAC1_290063000	hypothetical protein, conserved
CFAC1_290063100	ATPase-like protein
CFAC1_290063200	D-Tyr-tRNA(Tyr) deacylase, putative
CFAC1_290063300	hypothetical protein, conserved
CFAC1_290063700	Metallo-beta-lactamase superfamily, putative
CFAC1_290064300	amidinotransferase, putative
CFAC1_290064600	ruvb-like 1 DNA helicase, putative
CFAC1_290065400	LicD family, putative
CFAC1_290065500	Programmed cell death protein 2, C-terminal putative domain containing protein, putative
CFAC1_290065800	hypothetical protein, conserved
CFAC1_290066300	hypothetical protein, conserved
CFAC1_290066400	Calcineurin-like phosphoesterase, putative
CFAC1_290066600	hypothetical protein, conserved
CFAC1_290066800	hypothetical protein, conserved
CFAC1_290067800	hypothetical protein, conserved
CFAC1_290068200	actin-like protein, putative
CFAC1_290068900	TPR repeat, putative
CFAC1_290069000	hypothetical protein, conserved
CFAC1_290069600	Histidine kinase-, DNA gyrase B-, and HSP90-like ATPase, putative
CFAC1_290070400	hypothetical protein, conserved
CFAC1_290070700	hypothetical protein
CFAC1_290071100	hypothetical protein, conserved
CFAC1_290071400	hypothetical protein, conserved
CFAC1_290071500	geranylgeranyltransferase, putative
CFAC1_290072600	hypothetical protein, conserved
CFAC1_290072900	Zinc knuckle, putative
CFAC1_290073300	hypothetical protein, conserved
CFAC1_290073400	hypothetical protein, conserved
CFAC1_290073500	FHA domain containing protein, putative
CFAC1_290073600	Armadillo/beta-catenin-like repeats, putative
CFAC1_290073800	Cullin binding, putative
CFAC1_290074100	DHHC palmitoyltransferase, putative
CFAC1_290075000	sjogren s syndrome nuclear autoantigen 1, putative
CFAC1_290075300	hypothetical protein, conserved
CFAC1_290075400	WD domain, G-beta repeat, putative
CFAC1_290076000	hypothetical protein, conserved
CFAC1_290076600	Leucine rich repeat/Leucine Rich repeat, putative
CFAC1_300005400	folate/biopterin transporter, putative
CFAC1_300005800	cell division cycle 6 (CDC6), putative
CFAC1_300006500	diaminopimelate epimerase, putative
CFAC1_300007300	RNA binding protein, putative
CFAC1_300008800	hypothetical protein, conserved
CFAC1_300008900	hypothetical protein, conserved
CFAC1_300009550	ThiF family, putative
CFAC1_300010100	hypothetical protein, conserved
CFAC1_300011100	hypothetical protein, conserved
CFAC1_300012200	hypothetical protein, conserved
CFAC1_300012300	hypothetical protein, conserved
CFAC1_300012800	protein transport protein SEC13, putative
CFAC1_300012900	hypothetical protein
CFAC1_300013200	Ankyrin repeats (3 copies), putative
CFAC1_300013400	hypothetical protein, conserved
CFAC1_300013500	Domain of unknown function (DUF4539), putative
CFAC1_300014200	hypothetical protein, conserved
CFAC1_300014300	hypothetical protein, conserved
CFAC1_300014500	putative dual-specificity protein phosphatase, putative
CFAC1_300014600	calmodulin-like protein
CFAC1_300014700	RNA polymerase B subunit RPB8, putative
CFAC1_300015200	hypothetical protein, conserved
CFAC1_300015500	hypothetical protein
CFAC1_300015700	hypothetical protein, conserved
CFAC1_300015900	hypothetical protein, conserved
CFAC1_300016600	Tctex-1 family, putative
CFAC1_300020500	Leucine Rich repeat, putative
CFAC1_300020600	AN1-like Zinc finger containing protein, putative
CFAC1_300021200	copine i-like protein
CFAC1_300022300	hypothetical protein, conserved
CFAC1_300022400	zinc-RING finger domain containing protein, putative
CFAC1_300023700	Cof-like hydrolase/HAD hydrolase, family IIB, putative
CFAC1_300023900	haloacid dehalogenase-like hydrolase-like protein
CFAC1_300024200	HAD hydrolase, family IIB, putative
CFAC1_300024700	amastin-like protein
CFAC1_300025400	hypothetical protein, conserved
CFAC1_300025500	Cell division control protein 48, putative
CFAC1_300025700	Syntaxin/SNARE domain containing protein, putative
CFAC1_300026100	Protein of unknown function (DUF423), putative
CFAC1_300026300	hypothetical protein, conserved
CFAC1_300027300	Kelch motif containing protein, putative
CFAC1_300027500	hypothetical protein, conserved
CFAC1_300029200	hypothetical protein
CFAC1_300029800	ATPase-like protein
CFAC1_300033900	hypothetical protein, conserved
CFAC1_300034100	DPCD protein family, putative
CFAC1_300034700	CEP76 C2 domain containing protein, putative
CFAC1_300034800	Uncharacterised protein family (UPF0220), putative
CFAC1_300034900	Glycerophosphoryl diester phosphodiesterase family, putative
CFAC1_300035400	Dynein light chain LC6, flagellar outer arm, putative
CFAC1_300035500	A/G-specific adenine glycosylase, putative
CFAC1_300035700	Methyltransferase domain containing protein, putative
CFAC1_300036500	hd phosphohydrolase family protein
CFAC1_300037100	hypothetical protein, conserved
CFAC1_300037400	hypothetical protein
CFAC1_300037900	Leucine rich repeat N-terminal domain/Leucine Rich Repeat, putative
CFAC1_300038000	Leucine rich repeat N-terminal domain/Leucine Rich Repeat, putative
CFAC1_300038100	Leucine rich repeat N-terminal domain/Leucine Rich Repeat, putative
CFAC1_300039100	Leucine rich repeat N-terminal domain/Leucine Rich Repeat, putative
CFAC1_300039200	Leucine rich repeat N-terminal domain/Leucine Rich Repeat, putative
CFAC1_300039700	hypothetical protein, conserved
CFAC1_300040300	tRNA methyltransferase complex GCD14 subunit, putative
CFAC1_300040800	Putative serine esterase (DUF676), putative
CFAC1_300041100	hypothetical protein, conserved
CFAC1_300041200	hypothetical protein, conserved
CFAC1_300042200	hypothetical protein, conserved
CFAC1_300042900	hypothetical protein
CFAC1_300043100	unspecified product
CFAC1_300043200	unspecified product
CFAC1_300043300	unspecified product
CFAC1_300043400	unspecified product
CFAC1_300044200	hypothetical protein, conserved
CFAC1_300044900	hypothetical protein
CFAC1_300045700	hypothetical protein, conserved
CFAC1_300046000	oligomeric golgi complex component 8, putative
CFAC1_300046300	hypothetical protein, conserved
CFAC1_300046500	hypothetical protein, conserved
CFAC1_300047200	protein kinase, putative
CFAC1_300047300	glucosamine 6-phosphate n-acetyltransferase, putative
CFAC1_300047800	Gar1/Naf1 RNA binding region containing protein, putative
CFAC1_300049200	Cornichon protein, putative
CFAC1_300049400	hypothetical protein, conserved
CFAC1_300049600	TPR repeat/Tetratricopeptide repeat, putative
CFAC1_300049800	kinetoplast-associated protein 3, putative
CFAC1_300050300	unspecified product
CFAC1_300050500	hypothetical protein, conserved
CFAC1_300051000	hypothetical protein, conserved
CFAC1_300051100	hypothetical protein, conserved
CFAC1_300051200	Pleckstrin homology domain, putative
CFAC1_300051400	hypothetical protein
CFAC1_300051500	hypothetical protein, conserved
CFAC1_300051700	hypothetical protein, conserved
CFAC1_300051800	Roadblock/LC7 domain containing protein, putative
CFAC1_300051900	hypothetical protein
CFAC1_300052500	hypothetical protein, conserved
CFAC1_300055300	hypothetical protein, conserved
CFAC1_300056700	Serine hydrolase (FSH1)/RWD domain/50S ribosome-binding GTPase/GTPase of unknown function C-terminal, putative
CFAC1_300056800	hypothetical protein, conserved
CFAC1_300057900	Domain of unknown function DUF21, putative
CFAC1_300058100	Rab5-interacting protein (Rab5ip), putative
CFAC1_300058300	hypothetical protein
CFAC1_300058400	hypothetical protein, conserved
CFAC1_300058500	N-terminal glutamine amidase, putative
CFAC1_300059500	hypothetical protein, conserved
CFAC1_300061100	hypothetical protein, conserved
CFAC1_300061300	mismatch repair protein PMS1, putative
CFAC1_300061500	hypothetical protein, conserved
CFAC1_300061600	Leucine rich repeat/Leucine Rich repeat, putative
CFAC1_300061700	RNA 3'-terminal phosphate cyclase, putative
CFAC1_300062300	Proteasome complex subunit Rpn13 ubiquitin receptor, putative
CFAC1_300062500	DNA polymerase epsilon subunit b, putative
CFAC1_300062600	DTW domain containing protein, putative
CFAC1_300063100	unspecified product
CFAC1_300064000	hypothetical protein, conserved
CFAC1_300064100	hypothetical protein, conserved
CFAC1_300064500	UBX domain containing protein, putative
CFAC1_300064800	hypothetical protein, conserved
CFAC1_300065400	Variant SH3 domain containing protein, putative
CFAC1_300069800	hypothetical protein, conserved
CFAC1_300072500	Eukaryotic protein of unknown function (DUF1764), putative
CFAC1_300073700	hypothetical protein, conserved
CFAC1_300074000	hypothetical protein, conserved
CFAC1_300074100	Yos1-like, putative
CFAC1_300074200	Ring finger domain/IQ calmodulin-binding motif containing protein, putative
CFAC1_300074300	hypothetical protein, conserved
CFAC1_300074500	hypothetical protein
CFAC1_300074600	Double RNA binding domain protein 9
CFAC1_300075000	DHHC palmitoyltransferase, putative
CFAC1_300075100	Tyrosine phosphatase family/Tyrosine phosphatase family C-terminal region containing protein, putative
CFAC1_300075500	hypothetical protein, conserved
CFAC1_300075600	hypothetical protein, conserved
CFAC1_300075800	ankyrin repeat protein, putative
CFAC1_300076200	hypothetical protein, conserved
CFAC1_300076800	hypothetical protein
CFAC1_300076900	hypothetical protein, conserved
CFAC1_300078200	hypothetical protein, conserved
CFAC1_300078300	aminotransferase, putative
CFAC1_300078500	hypothetical protein, conserved
CFAC1_300079000	dynein light chain, putative
CFAC1_300079800	hypothetical protein
CFAC1_300080100	hypothetical protein, conserved
CFAC1_300081800	class I transcription factor A, subunit 2, putative
CFAC1_300081900	hypothetical protein, conserved
CFAC1_300082000	riboflavin kinase/fmn adenylyltransferase-like protein
CFAC1_300082200	hypothetical protein, conserved
CFAC1_300082600	hypothetical protein, conserved
CFAC1_300083600	transport protein particle (TRAPP) subunit, putative
CFAC1_300083900	Tetrapyrrole (Corrin/Porphyrin) Methylases, putative
CFAC1_300084300	hypothetical protein, conserved
CFAC1_300084500	hypothetical protein, conserved
CFAC1_300084600	hypothetical protein, conserved
CFAC1_300084700	hypothetical protein, conserved
CFAC1_300084800	Replication factor A protein 3, putative
CFAC1_300085400	zinc finger protein, putative
CFAC1_300086400	cyclophilin 7, putative
CFAC1_300086700	hypothetical protein, conserved
CFAC1_300087700	hypothetical protein, conserved
CFAC1_300087900	Cullin family, putative
CFAC1_300088700	hypothetical protein, conserved
CFAC1_300089300	WD domain, G-beta repeat/Sof1-like domain containing protein, putative
CFAC1_300089900	unc-50 related protein homolog
CFAC1_300091800	Tetratricopeptide repeat, putative
CFAC1_300092000	Splicing factor 3B subunit 10 (SF3b10), putative
CFAC1_300092100	hypothetical protein, conserved
CFAC1_300092700	elongation factor 1-alpha, putative
CFAC1_300092900	RNA polymerase III RPC4, putative
CFAC1_300093100	hypothetical protein, conserved
CFAC1_300094200	hypothetical protein
CFAC1_300094400	hypothetical protein, conserved
CFAC1_300095100	Zinc-binding domain containing protein, putative
CFAC1_300095800	hypothetical protein, conserved
CFAC1_300096600	hypothetical protein, conserved
CFAC1_300097200	hypothetical protein, conserved
CFAC1_300097300	unspecified product
CFAC1_300097600	hypothetical protein, conserved
CFAC1_300097700	protein kinase, putative
CFAC1_300097900	hypothetical protein, conserved
CFAC1_300098300	hypothetical protein, conserved
CFAC1_300098800	hypothetical protein, conserved
CFAC1_300098900	hypothetical protein, conserved
CFAC1_300100200	meiotic recombination protein DMC1, putative
CFAC1_300100400	DNA replication licensing factor MCM9, putative
CFAC1_300101900	hypothetical protein, conserved
CFAC1_300104200	hypothetical protein, conserved
CFAC1_300104300	tRNA (guanine-N(7)-)-methyltransferase, putative
CFAC1_300105300	ribosome-interacting GTPase 2, putative
CFAC1_300106000	hypothetical protein, conserved
