# Supplementary material for: Dramatic changes in gene expression in different forms of Crithidia fasciculata reveal potential mechanisms for insect-specific adhesion in kinetoplastid parasites
Source: PLoS Negl Trop Dis. 2019 Jul 29;13(7):e0007570. doi: 10.1371/journal.pntd.0007570 (PMC6687205; doi:10.1371/journal.pntd.0007570)
Supplement: S4 Table — Gene IDs from TriTrypDB for C. fasciculata transcripts significantly upregulated in parasites isolated from infected hindguts and cultured adherent cells compared to cultured swimming cells in our nine-sample analysis. Shown is the annotation from TriTrypDB (Product Description). Genes are listed in order of accession number. These genes are described in Fig 6D. (XLSX) [file pntd.0007570.s012.xlsx]

## Sheet: Sheet1
Overlap of Crithidia genes up in both cultured adherent and female mosquito hindgut from 9 sample analysis
Gene ID	Product Description
CFAC1_010014500	Ydr279p protein family (RNase H2 complex component), putative
CFAC1_020006900	Rrp15p, putative
CFAC1_020010100	ATP-dependent RNA helicase, putative
CFAC1_020013000	hypothetical protein, conserved
CFAC1_020019300	prefoldin subunit, putative
CFAC1_020021200	methyltransferase-like protein
CFAC1_030007200	exosome complex exonuclease RRP40, putative
CFAC1_030011100	hypothetical protein, conserved
CFAC1_030013200	hypothetical protein, conserved
CFAC1_030019600	hypothetical protein, conserved
CFAC1_030020000	Domain of unknown function (DUF947), putative
CFAC1_040005700	thymidylate kinase-like protein
CFAC1_040009900	folate/biopterin transporter, putative
CFAC1_040011500	GP63, leishmanolysin
CFAC1_040011600	GP63, leishmanolysin
CFAC1_040011700	GP63, leishmanolysin
CFAC1_040011900	GP63, leishmanolysin
CFAC1_040012000	GP63, leishmanolysin
CFAC1_040013300	zinc binding dehydrogenase-like protein
CFAC1_040016600	nuclear transport factor 2, putative
CFAC1_040016700	Ribosome biogenesis protein Nop16, putative
CFAC1_050011600	zinc finger containing protein, putative
CFAC1_050026900	hypothetical protein, conserved
CFAC1_060006300	Met-10+ like-protein, putative
CFAC1_060006800	hypothetical protein, conserved
CFAC1_060007000	acetyltransferase, putative
CFAC1_060007500	zinc-finger of acetyl-transferase ESCO, putative
CFAC1_060020200	hypothetical protein, conserved
CFAC1_060021100	protein phosphatase 2C, putative
CFAC1_060022400	Possible lysine decarboxylase, putative
CFAC1_070020100	hypothetical protein, conserved
CFAC1_070021500	hypothetical protein, conserved
CFAC1_080006400	hypothetical protein, conserved
CFAC1_080009100	homoserine dehydrogenase-like protein
CFAC1_080013800	Molybdopterin guanine dinucleotide synthesis protein B, putative
CFAC1_080016300	hypothetical protein
CFAC1_080021800	lipoate-protein ligase-like
CFAC1_080022000	hypothetical protein, conserved
CFAC1_090014800	Putative methyltransferase, putative
CFAC1_090015900	hypothetical protein, conserved
CFAC1_090019100	hypothetical protein, conserved
CFAC1_090020800	Tetratricopeptide repeat, putative
CFAC1_090023000	hypothetical protein, conserved
CFAC1_100015100	Leucine rich repeat N-terminal domain/Leucine Rich Repeat/Leucine Rich repeat, putative
CFAC1_100017700	hypothetical protein, conserved
CFAC1_100021400	hypothetical protein, conserved
CFAC1_100021800	hypothetical protein, conserved
CFAC1_100025300	hypothetical protein, conserved
CFAC1_110005300	exosome complex exonuclease, putative
CFAC1_120016700	hypothetical protein, conserved
CFAC1_120024600	hypothetical protein, conserved
CFAC1_120024900	EMG1/NEP1 methyltransferase, putative
CFAC1_120028200	WD domain, G-beta repeat, putative
CFAC1_130011300	hypothetical protein, conserved
CFAC1_130013100	metallo-peptidase, Clan MG, Family M24
CFAC1_130015800	Programmed cell death protein 2, C-terminal putative domain containing protein, putative
CFAC1_130019700	Ribosomal protein L1p/L10e family, putative
CFAC1_130019800	DNA repair and recombination helicase protein PIF6, putative
CFAC1_130025100	hypothetical protein, conserved
CFAC1_130025700	hypothetical protein, conserved
CFAC1_140010000	ATP12 chaperone protein, putative
CFAC1_140013100	hypothetical protein, conserved
CFAC1_140018700	hypothetical protein, conserved
CFAC1_150006400	cyclophilin 11, putative
CFAC1_150009200	argininosuccinate lyase, putative
CFAC1_150014500	hypothetical protein, conserved
CFAC1_150021000	hypothetical protein, conserved
CFAC1_150023600	hypothetical protein, conserved
CFAC1_150030500	Meckel syndrome type 1 protein, putative
CFAC1_150031200	Csl4p homologue, putative
CFAC1_160016200	hypothetical protein, conserved
CFAC1_160021700	hypothetical protein, conserved
CFAC1_160023100	hypothetical protein, conserved
CFAC1_160031100	CAAX prenyl protease 2, putative
CFAC1_170010700	Vesicle-trafficking protein SEC22, putative
CFAC1_170013500	U3 snoRNA-associated protein UTP11, putative
CFAC1_170021800	Fcf1, putative
CFAC1_170027500	RNasePH-like protein
CFAC1_170031300	N-acyl-L-amino acid amidohydrolase, putative
CFAC1_180005700	Uroporphyrinogen-III synthase HemD, putative
CFAC1_180006000	WD domain, G-beta repeat, putative
CFAC1_180008500	deoxyhypusine synthase, putative
CFAC1_180009300	Leucine Rich repeats (2 copies)/Leucine rich repeat, putative
CFAC1_180011900	unspecified product
CFAC1_180012000	zeta tubulin, putative
CFAC1_180014600	Tubulin/FtsZ family, putative
CFAC1_180030600	hypothetical protein, conserved
CFAC1_180030700	nuclear transport factor 2 protein(NFT2), putative
CFAC1_190012100	hypothetical protein, conserved
CFAC1_190025600	rRNA processing, putative
CFAC1_190026300	YqaJ-like viral recombinase domain containing protein, putative
CFAC1_190027100	hypothetical protein, conserved
CFAC1_190030800	hypothetical protein, conserved
CFAC1_190033200	Acetyltransferase (GNAT) family, putative
CFAC1_190037500	NOL1/NOP2/sun family, putative
CFAC1_200006000	hypothetical protein, conserved
CFAC1_200006400	phosphoglycerate mutase protein, putative
CFAC1_200026800	hypothetical protein, conserved
CFAC1_200029800	hypothetical protein
CFAC1_200031400	Nucleosome assembly protein (NAP), putative
CFAC1_200031600	aspartyl aminopeptidase, putative
CFAC1_210007300	protein kinase, putative
CFAC1_210007400	WD repeat protein
CFAC1_210013400	hypothetical protein, conserved
CFAC1_210017200	hypothetical protein, conserved
CFAC1_210021600	Surfeit locus protein 6, putative
CFAC1_210024300	ACT domain containing protein, putative
CFAC1_210024600	eukaryotic translation initiation factor 4e, putative
CFAC1_210025800	protein kinase, putative
CFAC1_210030100	hypothetical protein, conserved
CFAC1_220008600	DNA-directed RNA polymerase I subunit, putative
CFAC1_220008800	hypothetical protein, conserved
CFAC1_220010200	MJ0570-related uncharacterized domain containing protein, putative
CFAC1_220011000	Fcf2 pre-rRNA processing, putative
CFAC1_220013500	hypothetical protein
CFAC1_220021600	PT repeat, putative
CFAC1_220021800	PT repeat, putative
CFAC1_220023600	DNA polymerase delta subunit 2, putative
CFAC1_220024500	cyclin
CFAC1_220026300	FHA domain containing protein, putative
CFAC1_220026900	Trm112p-like protein, putative
CFAC1_220038600	hypothetical protein, conserved
CFAC1_220038700	hypothetical protein, conserved
CFAC1_220038800	hypothetical protein, conserved
CFAC1_220039000	hypothetical protein, conserved
CFAC1_220042000	XPA-interacting protein, putative
CFAC1_220044400	Ran-binding protein 1, putative
CFAC1_230008800	hypothetical protein, conserved
CFAC1_230010100	hypothetical protein, conserved
CFAC1_230010300	hypothetical protein, conserved
CFAC1_230011000	hypothetical protein, conserved
CFAC1_230011400	hypothetical protein, conserved
CFAC1_230011800	RNA triphosphatase, putative
CFAC1_230019300	macrophage migration inhibitory factor-like protein
CFAC1_230028500	diphthamide biosynthesis enzyme Dph1/Dph2 domain containing protein, putative
CFAC1_230032200	hypothetical protein, conserved
CFAC1_230034500	DNA-directed RNA polymerase II-like protein
CFAC1_230034800	hypothetical protein, conserved
CFAC1_230038800	hypothetical protein, conserved
CFAC1_230040800	TatD related DNase, putative
CFAC1_230042900	hypothetical protein, conserved
CFAC1_230046600	replication factor C, subunit 4, putative
CFAC1_230052100	hypothetical protein, conserved
CFAC1_240006000	coproporphyrinogen III oxidase
CFAC1_240007700	Uncharacterized conserved protein (DUF2036), putative
CFAC1_240011400	Putative tRNA binding domain containing protein, putative
CFAC1_240021700	centrin, putative
CFAC1_240027200	hypothetical protein, conserved
CFAC1_240027400	hypothetical protein, conserved
CFAC1_240029200	3-keto-dihydrosphingosine reductase
CFAC1_240034100	hypothetical protein, conserved
CFAC1_240037000	hypothetical protein, conserved
CFAC1_240039600	hypothetical protein
CFAC1_240040200	Putative methyltransferase/GDP dissociation inhibitor, putative
CFAC1_240042200	FAD-linked sulfhydryl oxidase, putative
CFAC1_240048700	hypothetical protein, conserved
CFAC1_240049000	hypothetical protein, conserved
CFAC1_250006700	Rhodanese-like domain/Methyltransferase domain containing protein, putative
CFAC1_250007300	stress-inducible protein STI1 homolog
CFAC1_250009000	peptidyl-prolyl cis-trans isomerase, putative
CFAC1_250010100	ribonuclease HII, putative
CFAC1_250023600	hypothetical protein, conserved
CFAC1_250028300	hypothetical protein, conserved
CFAC1_250028700	DEAD box RNA helicase, putative
CFAC1_250028800	DEAD box RNA helicase, putative
CFAC1_250042100	hypothetical protein, conserved
CFAC1_250044000	ERCC4 domain containing protein, putative
CFAC1_250051900	ubiquitin-conjugating enzyme E2, putative
CFAC1_250053500	notchless homolog, putative
CFAC1_260005800	Methyltransferase domain containing protein, putative
CFAC1_260006800	hypothetical protein, conserved
CFAC1_260009800	Rtr1/RPAP2 family, putative
CFAC1_260011500	hypothetical protein, conserved
CFAC1_260014100	ATP-dependent RNA helicase-like protein
CFAC1_260014300	short chain dehydrogenase, putative
CFAC1_260019700	2-hydroxy-3-oxopropionate reductase, putative
CFAC1_260020100	ribosomal RNA adenine dimethylase family protein, putative
CFAC1_260020500	hypothetical protein, conserved
CFAC1_260024100	hypothetical protein, conserved
CFAC1_260026100	CDC16, putative
CFAC1_260027500	hypothetical protein, conserved
CFAC1_260036600	hypothetical protein, conserved
CFAC1_260039000	hypothetical protein, conserved
CFAC1_260040800	AAA domain containing protein, putative
CFAC1_260043600	Domain of unknown function (DUF814), putative
CFAC1_260049100	hypothetical protein, conserved
CFAC1_260049300	AAA family ATPase-like protein
CFAC1_260050500	replication factor C, subunit 2, putative
CFAC1_260050600	hypothetical protein, conserved
CFAC1_260051100	SH3 domain protein-like protein
CFAC1_260052600	hypothetical protein, conserved
CFAC1_260053800	hypothetical protein, conserved
CFAC1_260054600	hypothetical protein, conserved
CFAC1_260060200	TPR repeat, putative
CFAC1_270025100	Cytochrome b5-like Heme/Steroid binding domain containing protein, putative
CFAC1_270030600	Leucine Rich Repeat, putative
CFAC1_270033300	diphthine synthase-like protein
CFAC1_270033800	GINS complex subunit Psf3, putative
CFAC1_270046700	hypothetical protein, conserved
CFAC1_270051900	hypothetical protein, conserved
CFAC1_270052300	3'-nucleotidase/nuclease precursor, putative
CFAC1_270060800	Peptidase family M20/M25/M40/Peptidase dimerisation domain containing protein, putative
CFAC1_280013300	hypothetical protein, conserved
CFAC1_280013500	hypothetical protein, conserved
CFAC1_280015000	RNA-binding protein, putative
CFAC1_280016100	hypothetical protein, conserved
CFAC1_280016500	hypothetical protein, conserved
CFAC1_280018000	hypothetical protein, conserved
CFAC1_280018200	hypothetical protein, conserved
CFAC1_280023600	hypothetical protein, conserved
CFAC1_280024200	Putative RNA-binding Domain in PseudoUridine synthase and Archaeosine transglycosylase, putative
CFAC1_280028600	D-tyrosyl-tRNA deacylase, putative
CFAC1_280029300	hypothetical protein
CFAC1_280031600	hypothetical protein, conserved
CFAC1_280032800	exosome complex exonuclease RRP41, putative
CFAC1_280035900	hypothetical protein, conserved
CFAC1_280039000	Domain of unknown function (DUF3846)/TPR repeat, putative
CFAC1_280039600	hypothetical protein, conserved
CFAC1_280040100	hypothetical protein, conserved
CFAC1_280040400	hypothetical protein
CFAC1_280041200	hypothetical protein, conserved
CFAC1_280042100	hypothetical protein
CFAC1_280044800	hypothetical protein, conserved
CFAC1_280051400	unspecified product
CFAC1_280056200	delta tubulin, putative
CFAC1_280056600	hypothetical protein, conserved
CFAC1_280058000	Pre-mRNA-splicing factor CWC22, putative
CFAC1_280058900	hypothetical protein, conserved
CFAC1_280064800	tRNA pseudouridine synthase D (TruD), putative
CFAC1_280065100	Gcd10p family, putative
CFAC1_280067300	hypothetical protein, conserved
CFAC1_280068200	OTU-like cysteine protease, putative
CFAC1_280069600	hypothetical protein, conserved
CFAC1_280072400	Protein of unknown function (DUF2962), putative
CFAC1_280076000	hypothetical protein, conserved
CFAC1_280076900	hypothetical protein, conserved
CFAC1_280078900	EVE domain containing protein, putative
CFAC1_280079500	Ribosomal protein L1p/L10e family, putative
CFAC1_290006000	protein kinase, putative
CFAC1_290016700	hypothetical protein, conserved
CFAC1_290016800	hypothetical protein, conserved
CFAC1_290028500	HPP family, putative
CFAC1_290030000	CS domain containing protein, putative
CFAC1_290032000	hypothetical protein, conserved
CFAC1_290035200	hypothetical protein
CFAC1_290036500	Uncharacterized conserved protein (DUF2039), putative
CFAC1_290038900	hypothetical protein, conserved
CFAC1_290046000	d-isomer specific 2-hydroxyacid dehydrogenase- like protein
CFAC1_290046100	d-isomer specific 2-hydroxyacid dehydrogenase- like protein
CFAC1_290046300	d-isomer specific 2-hydroxyacid dehydrogenase- like protein
CFAC1_290046400	d-isomer specific 2-hydroxyacid dehydrogenase- like protein
CFAC1_290050200	hypothetical protein, conserved
CFAC1_290054200	Leucine Rich repeat, putative
CFAC1_290058000	selenocysteine-specific elongation factor, putative
CFAC1_290061200	Ubiquitin family/Tir chaperone protein (CesT) family, putative
CFAC1_290064600	ruvb-like 1 DNA helicase, putative
CFAC1_290065500	Programmed cell death protein 2, C-terminal putative domain containing protein, putative
CFAC1_290066300	hypothetical protein, conserved
CFAC1_290067800	hypothetical protein, conserved
CFAC1_290070400	hypothetical protein, conserved
CFAC1_300007300	RNA binding protein, putative
CFAC1_300012200	hypothetical protein, conserved
CFAC1_300013200	Ankyrin repeats (3 copies), putative
CFAC1_300015500	hypothetical protein
CFAC1_300015700	hypothetical protein, conserved
CFAC1_300023700	Cof-like hydrolase/HAD hydrolase, family IIB, putative
CFAC1_300027500	hypothetical protein, conserved
CFAC1_300029200	hypothetical protein
CFAC1_300034100	DPCD protein family, putative
CFAC1_300034700	CEP76 C2 domain containing protein, putative
CFAC1_300035700	Methyltransferase domain containing protein, putative
CFAC1_300037100	hypothetical protein, conserved
CFAC1_300040300	tRNA methyltransferase complex GCD14 subunit, putative
CFAC1_300041200	hypothetical protein, conserved
CFAC1_300042900	hypothetical protein
CFAC1_300043200	unspecified product
CFAC1_300043300	unspecified product
CFAC1_300046300	hypothetical protein, conserved
CFAC1_300047800	Gar1/Naf1 RNA binding region containing protein, putative
CFAC1_300049400	hypothetical protein, conserved
CFAC1_300049800	kinetoplast-associated protein 3, putative
CFAC1_300051100	hypothetical protein, conserved
CFAC1_300061600	Leucine rich repeat/Leucine Rich repeat, putative
CFAC1_300061700	RNA 3'-terminal phosphate cyclase, putative
CFAC1_300062500	DNA polymerase epsilon subunit b, putative
CFAC1_300062600	DTW domain containing protein, putative
CFAC1_300072500	Eukaryotic protein of unknown function (DUF1764), putative
CFAC1_300073700	hypothetical protein, conserved
CFAC1_300074000	hypothetical protein, conserved
CFAC1_300074600	Double RNA binding domain protein 9
CFAC1_300075800	ankyrin repeat protein, putative
CFAC1_300076800	hypothetical protein
CFAC1_300076900	hypothetical protein, conserved
CFAC1_300078500	hypothetical protein, conserved
CFAC1_300081900	hypothetical protein, conserved
CFAC1_300084300	hypothetical protein, conserved
CFAC1_300085400	zinc finger protein, putative
CFAC1_300086700	hypothetical protein, conserved
CFAC1_300087900	Cullin family, putative
CFAC1_300089300	WD domain, G-beta repeat/Sof1-like domain containing protein, putative
CFAC1_300091800	Tetratricopeptide repeat, putative
CFAC1_300092700	elongation factor 1-alpha, putative
CFAC1_300097300	unspecified product
CFAC1_300097900	hypothetical protein, conserved
CFAC1_300098900	hypothetical protein, conserved
CFAC1_300100400	DNA replication licensing factor MCM9, putative
CFAC1_300104200	hypothetical protein, conserved
