# Supplementary material for: Dramatic changes in gene expression in different forms of Crithidia fasciculata reveal potential mechanisms for insect-specific adhesion in kinetoplastid parasites
Source: PLoS Negl Trop Dis. 2019 Jul 29;13(7):e0007570. doi: 10.1371/journal.pntd.0007570 (PMC6687205; doi:10.1371/journal.pntd.0007570)
Supplement: S5 Table — 134 gene sets and associated KEGG pathway number available for C. fasciculata genes on TriTrypDB. Two additional gene sets, GP63 proteins and putative Paraflagellar Rod Proteins were manually generated. 96 lists had sufficient numbers of members to be included in the analysis after restricting the list based on presence in the dataset (Yes). Lists in italics were excluded due to an insufficient number of genes with data in the dataset. Total number of genes in each set are shown as well as the number of genes per set contributing to the analysis. Sets not analyzed are listed as “No” with number of genes indicated as “na”. (XLSX) [file pntd.0007570.s013.xlsx]

## Sheet: Sheet1
Gene Set Enrichment Analysis list info
Name	KEGG Pathway ID	Members from TriTrypDB	Members after restricting to data	Included for analysis
GP63	n/a	19	18	Yes
Paraflagellar Rod Proteins	n/a	52	46	Yes
Glycolysis Gluconeogenesis	ec00010	73	60	Yes
Citrate cycle (TCAcycle)	ec00020	38	36	Yes
Pentose phosphate pathway	ec00030	35	31	Yes
Pentose and glucuronate interconversions	ec00040	39	37	Yes
Fructose and mannose metabolism	ec00051	92	76	Yes
Galactose metabolism	ec00052	34	29	Yes
Ascorbate and aldarate metabolism	ec00053	67	58	Yes
Fatty acid biosynthesis	ec00061	36	31	Yes
Fatty acid elongation	ec00062	22	20	Yes
Fatty acid degradation	ec00071	40	36	Yes
Ubiquinone and other terpenoid-quinone biosynthesis	ec00130	88	79	Yes
Steroid hormone biosynthesis	ec00140	34	31	Yes
Oxidative phosphorylation	ec00190	61	55	Yes
Photosynthesis	ec00195	26	23	Yes
Purine metabolism	ec00230	129	115	Yes
Puromycin biosynthesis	ec00231	34	27	Yes
Pyrimidine metabolism	ec00240	112	106	Yes
Alanine aspartate and glutamate metabolism	ec00250	28	21	Yes
Tetracycline biosynthesis	ec00253	100	93	Yes
Glycine serine and threonine metabolism	ec00260	71	69	Yes
Cysteine and methionine metabolism	ec00270	102	96	Yes
Valine leucine and isoleucine degradation	ec00280	35	33	Yes
Lysine biosynthesis	ec00300	63	59	Yes
Lysine degradation	ec00310	48	44	Yes
Arginine and proline metabolism	ec00330	80	67	Yes
Histidine metabolism	ec00340	73	68	Yes
Tyrosine metabolism	ec00350	87	80	Yes
Phenylalanine metabolism	ec00360	87	79	Yes
Chlorocyclohexane and chlorobenzene degradation	ec00361	23	21	Yes
Benzoate degradation	ec00362	67	62	Yes
Bisphenol degradation	ec00363	46	42	Yes
Tryptophan metabolism	ec00380	111	105	Yes
Phenylalanine tyrosine and tryptophan biosynthesis	ec00400	42	38	Yes
beta-Alanine metabolism	ec00410	16	15	Yes
Selenocompound metabolism	ec00450	53	51	Yes
Glutathione metabolism	ec00480	43	39	Yes
Starch and sucrose metabolism	ec00500	50	28	Yes
Various types of N-glycan biosynthesis	ec00513	21	17	Yes
Amino sugar and nucleotide sugar metabolism	ec00520	62	59	Yes
Biosynthesis of 12- 14 -and 16-membered macrolides	ec00522	62	56	Yes
Polyketide sugar unit biosynthesis	ec00523	28	26	Yes
Glycosamino glycan degradation	ec00531	20	16	Yes
Lipopolysaccharide biosynthesis	ec00540	90	72	Yes
Peptidoglycan biosynthesis	ec00550	23	19	Yes
Glycerolipid metabolism	ec00561	44	39	Yes
Inositol phosphate metabolism	ec00562	33	28	Yes
Glycosylphosphatidyl inositol (GPI)-anchor biosynthesis	ec00563	39	32	Yes
Glycerophospholipid metabolism	ec00564	63	55	Yes
Ether lipid metabolism	ec00565	46	39	Yes
Linoleic acid metabolism	ec00591	30	28	Yes
alpha-Linolenic acid metabolism	ec00592	43	35	Yes
Sphingolipid metabolism	ec00600	48	40	Yes
Glycosphingo lipid biosynthesis-ganglio series	ec00604	37	30	Yes
Pyruvate metabolism	ec00620	53	48	Yes
Xylene degradation	ec00622	33	31	Yes
Toluene degradation	ec00623	36	31	Yes
Polycyclic aromatic hydrocarbon degradation	ec00624	59	55	Yes
Chloroalkane and chloroalkene degradation	ec00625	47	44	Yes
Naphthalene degradation	ec00626	41	36	Yes
Amino benzoate degradation	ec00627	87	81	Yes
Glyoxylate and dicarboxylate metabolism	ec00630	37	34	Yes
Nitrotoluene degradation	ec00633	55	46	Yes
Propanoate metabolism	ec00640	56	50	Yes
Ethylbenzene degradation	ec00642	24	20	Yes
Butanoate metabolism	ec00650	69	64	Yes
Methane metabolism	ec00680	128	102	Yes
Carbon fixation in photosynthetic organisms	ec00710	46	39	Yes
Carbon fixation pathways in prokaryotes	ec00720	66	60	Yes
Nicotinate and nicotinamide metabolism	ec00760	28	23	Yes
Biotin metabolism	ec00780	35	28	Yes
Retinol metabolism	ec00830	41	38	Yes
Porphyrin and chlorophyll metabolism	ec00860	87	80	Yes
Terpenoid backbone biosynthesis	ec00900	72	58	Yes
Limonene and pinene degradation	ec00903	43	38	Yes
Diterpenoid biosynthesis	ec00904	35	30	Yes
Carotenoid biosynthesis	ec00906	43	35	Yes
Sulfur metabolism	ec00920	40	36	Yes
Caprolactam degradation	ec00930	16	15	Yes
Phenylpropanoid biosynthesis	ec00940	101	77	Yes
Flavonoid biosynthesis	ec00941	60	55	Yes
Anthocyanin biosynthesis	ec00942	79	71	Yes
Stilbenoid diaryl heptanoid and gingerol biosynthesis	ec00945	64	58	Yes
Isoquinoline alkaloid biosynthesis	ec00950	126	113	Yes
Tropanepiperidine and pyridine alkaloid biosynthesis	ec00960	37	29	Yes
Betalain biosynthesis	ec00965	37	30	Yes
Glucosinolate biosynthesis	ec00966	35	32	Yes
Aminoacyl-tRNA biosynthesis	ec00970	32	31	Yes
Insect hormone biosynthesis	ec00981	96	87	Yes
Drug metabolism - other enzymes	ec00983	28	24	Yes
Biosynthesis of unsaturated fatty acids	ec01040	24	22	Yes
Biosynthesis of ansamycins	ec01051	60	55	Yes
Biosynthesis of siderophore group non-ribosomal peptides	ec01053	37	33	Yes
Biosynthesis of type II polyketide backbone	ec01056	52	47	Yes
Biosynthesis of type II polyketide products	ec01057	117	105	Yes
Synthesisanddegradationofketonebodies	ec00072	6	na	No
Steroidbiosynthesis	ec00100	16	na	No
Primarybileacidbiosynthesis	ec00120	3	na	No
Caffeinemetabolism	ec00232	9	na	No
Geranioldegradation	ec00281	10	na	No
Valineleucineandisoleucinebiosynthesis	ec00290	5	na	No
DDTdegradation	ec00351	7	na	No
Fluorobenzoatedegradation	ec00364	10	na	No
Novobiocinbiosynthesis	ec00401	11	na	No
Taurineandhypotaurinemetabolism	ec00430	3	na	No
Phosphonateandphosphinatemetabolism	ec00440	9	na	No
Cyanoaminoacidmetabolism	ec00460	30	na	No
D-Alaninemetabolism	ec00473	3	na	No
N-Glycanbiosynthesis	ec00510	10	na	No
MucintypeO-Glycanbiosynthesis	ec00512	16	na	No
Streptomycinbiosynthesis	ec00521	11	na	No
Butirosinandneomycinbiosynthesis	ec00524	4	na	No
Arachidonicacidmetabolism	ec00590	15	na	No
Glycosphingolipidbiosynthesis-lactoandneolactoseries	ec00601	17	na	No
Glycosphingolipidbiosynthesis-globoseries	ec00603	17	na	No
Dioxindegradation	ec00621	4	na	No
Styrenedegradation	ec00643	3	na	No
C5-Brancheddibasicacidmetabolism	ec00660	4	na	No
Onecarbonpoolbyfolate	ec00670	13	na	No
Thiaminemetabolism	ec00730	10	na	No
Riboflavinmetabolism	ec00740	18	na	No
VitaminB6metabolism	ec00750	4	na	No
PantothenateandCoAbiosynthesis	ec00770	11	na	No
Lipoicacidmetabolism	ec00785	3	na	No
Folatebiosynthesis	ec00790	12	na	No
Atrazinedegradation	ec00791	2	na	No
Brassinosteroidbiosynthesis	ec00905	7	na	No
Zeatinbiosynthesis	ec00908	17	na	No
Sesquiterpenoidandtriterpenoidbiosynthesis	ec00909	2	na	No
Nitrogenmetabolism	ec00910	9	na	No
Isoflavonoidbiosynthesis	ec00943	3	na	No
Flavoneandflavonolbiosynthesis	ec00944	16	na	No
MetabolismofxenobioticsbycytochromeP450	ec00980	16	na	No
Drugmetabolism-cytochromeP450	ec00982	14	na	No
Biosynthesisofvancomycingroupantibiotics	ec01055	2	na	No
