# Supplementary material for: Dramatic changes in gene expression in different forms of Crithidia fasciculata reveal potential mechanisms for insect-specific adhesion in kinetoplastid parasites
Source: PLoS Negl Trop Dis. 2019 Jul 29;13(7):e0007570. doi: 10.1371/journal.pntd.0007570 (PMC6687205; doi:10.1371/journal.pntd.0007570)
Supplement: S6 Table — (XLSX) [file pntd.0007570.s014.xlsx]

## Sheet: Sheet1
Genes up in C. fasciculata infected Ae. aegypti hindguts (LFC>0.59, p<0.05)
Gene ID	Product Description	Putative function
AAEL000206	Ninjurin A	Adhesion
AAEL000242	Voltage-gated potassium channel	Potassium channel
AAEL000246	GPCR Starry night	Signaling (Planar polarity)
AAEL001009	Dab2-interacting protein	Signaling
AAEL001207	Zinc finger containing
AAEL001242	Ribosomal pseudouridine synthase	Protein synthesis
AAEL001524	Rab23	Vesicular traffic
AAEL001839	Zinc carboxypeptidase	Digestion Carboxypeptidase A (digestive), metalloexopeptidase
AAEL002317	Insulin-like Receptor (InR)	Signaling (insulin signaling)
AAEL002472	Zinc finger containing protien
AAEL002684	Dachshund	Transcriptional Cofactor
AAEL002903	Phosphatidylinositol 3-kinase catalytic subunit (Pi3K92E)	Signaling (insulin signaling)
AAEL002967	Serine aminopeptidase
AAEL003060	Female-specific chymotrypsin	Digestion
AAEL003343	RING finger and SPRY domain-containing protein
AAEL003391	Tankyrase	Signaling (Wnt)
AAEL003424	Zinc carboxypeptidase	Digestion Carboxypeptidase A (digestive), metalloexopeptidase
AAEL003832	DEFC defensin anti-microbial peptide	Immunity
AAEL003841	DEFA defensin anti-microbial peptide	Immunity
AAEL003853	Nephrin	Immunoglobulin-like and Fibronectin-like domains
AAEL003857	DEFD defensin anti-microbial peptide	Immunity
AAEL004211	PDZ containing	Signaling
AAEL004269	Hippocalcin	Calcium binding
AAEL004572	Eip93F Ecdysone-induced protein 93F	Signaling (20E), Transcription Factor
AAEL004669	PTB containing	Signaling
AAEL004881	Adam metalloprotease	Signaling
AAEL005284	Receptor tyrosine phosphatase type r2a	Signaling
AAEL005440
AAEL005599	Defective proboscis extension response
AAEL005643	Guanine nucleotide exchange factor	Signaling
AAEL005720	Nucleotide binding, WD40 domain
AAEL006032	OTU domain and Zinc finger
AAEL006109	Odorant binding protein OBP23	binding odorants
AAEL006425	Trypsin	Digestion
AAEL007268	Kibra	Signaling (Hippo)
AAEL007447	Gawky	miRNA gene silencing
AAEL007521	Importin beta-2
AAEL007805	Ataxin domain
AAEL008117	Ion channel nompc	Ion channel
AAEL008428	EF hand	Calcium binding
AAEL008467	Cysteine synthase	amino acid production
AAEL008579	Zinc finger protein
AAEL008617	Hairless	Signaling (Notch)
AAEL008673	Ras-related protein Rab-9	Signaling
AAEL008823	Rac serine/threonine kinase (Akt1)	Signaling (insulin signaling)
AAEL008894
AAEL008916
AAEL009180	GTP-binding protein rit
AAEL009189	Encore protein
AAEL009235	Cold shock protiein	DNA binding, function
AAEL009280	T-snare	Vesicular traffic and fusion
AAEL009442	AP1/ATF transcription factor DmAtf3	Transcription Factor
AAEL009473	HMG domain
AAEL009755	Dampened	Development
AAEL009843	Serine-type enodpeptidase
AAEL010171	Peptidoglycan recognition protein PGRPLB	Immunity
AAEL010226	Daughterless	Transcription factor
AAEL010669	Olfactory receptor	Olfaction
AAEL010881	Netrin receptor (unc5)
AAEL010933	Ataxin domain
AAEL011172	Calcineurin phosphatase
AAEL011397	Secreted ptoein
AAEL011501	Cuticle protein; chitin binding
AAEL011645
AAEL011900	N-acetyllactosaminide beta-1,3-N-acetylglucosaminyltransferase
AAEL011950
AAEL012168	zinc finger protein
AAEL012212
AAEL012371
AAEL012421	cadherin
AAEL012519	actin binding protein, putative
AAEL012778	APN1 protease m1 zinc metalloprotease	protease
AAEL012823	n-acetylgalactosaminyltransferase
AAEL012916
AAEL013258
AAEL013263	high affinity copper transporter, putative	copper uptake
AAEL013277	Voltage-gated sodium channel
AAEL013349	Heat-shock protein 20	Chaperone
AAEL013473	cAMP-specific 3,5-cyclic phosphodiesterase	PDE; degrade cAMP cGMP
AAEL013539	SH2/SH3 adaptor protein
AAEL013546	estrogen-related receptor (ERR)
AAEL013596	phosphatidylinositol 3-kinase regulatory subunit
AAEL013703	trypsin
AAEL013847	Diacylglycerol kinase	Signaling (PKC)
AAEL013939	ERK1/2	Signaling (MAPK)
AAEL014046	sex-determining protein fem-1	Ubiquitination
AAEL014347	EGF domain containing protein	Adhesion, Calcium binding
AAEL014357	C-type lectin CCP domain containing	Immunity
AAEL015118
AAEL015285
AAEL017080	DNA binding Zinc finger containing protien with SET domain
AAEL018039	Kinase	Signaling (Hippo)
AAEL018125
AAEL018163
AAEL019417
AAEL019431	EcR	Signaling (20E), Transcription Factor
AAEL019440
AAEL019444	RNA binding protein Dm Pumilio	RNA binding
AAEL019458
AAEL019501
AAEL019505
AAEL019531
AAEL019553	bHLH TF, Dm cropped (cell growth, organ size, survival)	Transcription factor
AAEL019595
AAEL019596	Insulin receptor substrate phosphotyrosine binding domains	Signaling (insulin signaling)
AAEL019605
AAEL019609	Gawky	miRNA gene silencing
AAEL019625
AAEL019626
AAEL019690
AAEL019702	Ig and Fibronectin containing (Fred)	Adhesion
AAEL019709	Diacyl glycerol kinase	Signaling
AAEL019732	Methyltransferase
AAEL019733	Rho GTPase Activating Protein (RhoGAP)	Signaling
AAEL019766	GPCR	Signaling
AAEL019863	Ftz-f1
AAEL019866	EGF ligand	Signaling
AAEL019928	Adenylate cyclase	Signaling
AAEL019934	RNA binding protein
AAEL019951	PKC Protein kinase C	Signaling (PKC)
AAEL019974	Tweety	Chloride channel
AAEL019977	Rho GEF	Signaling
AAEL019997
AAEL020132
AAEL020488	RNA binding protein (Bruno 3)	RNA binding
AAEL020558
AAEL020631	Ankyrin repeat domain-containing protein	protein-protein interaction
AAEL020650	lncRNA
AAEL020672
AAEL020803	lncRNA
AAEL020830
AAEL021006	Cyclic nucleotide phosphodiesterases	Signaling
AAEL021022
AAEL021072	lncRNA
AAEL021092
AAEL021365	Tay	Signaling (MAPK)
AAEL021387	Polycomb-like protein, Dm Pcl	DNA binding
AAEL021463	lncRNA
AAEL021479
AAEL021530	lncRNA
AAEL021750
AAEL021853
AAEL021963
AAEL022079	lncRNA
AAEL022245	lncRNA
AAEL022328
AAEL022402
AAEL022464	lncRNA
AAEL022611	Transcription factor AF4/FMR2 (Lilliputian)	Transcription Factor
AAEL022689
AAEL022914	Glutaredoxin domain
AAEL022927	lncRNA
AAEL023044
AAEL023182	PP2A regulatory subunit	Signaling
AAEL023428	lncRNA
AAEL023512
AAEL023651
AAEL023694	lncRNA
AAEL023773	lncRNA
AAEL023866	lncRNA
AAEL023908
AAEL023985
AAEL024153
AAEL024188	lncRNA
AAEL024236
AAEL024429
AAEL024454	HMG domain	DNA binding
AAEL024532
AAEL024641
AAEL024713
AAEL024949	lncRNA
AAEL025040	lncRNA
AAEL025123
AAEL025387	lncRNA
AAEL025417	lncRNA
AAEL025808
AAEL025923	lncRNA
AAEL025975	lncRNA
AAEL026010	RICTOR rapamycin-insensitive companion of mTOR
AAEL026331	lncRNA
AAEL026486	Adenylate cyclase	cAMP production
AAEL026589
AAEL026710	Dm Plum, Ig TM protein	Adhesion
AAEL026776	lncRNA
AAEL026884
AAEL026917	Zinc finger containing
AAEL027184
AAEL027371
AAEL027474	lncRNA
AAEL027527
AAEL027566
AAEL027597	Kinase, DmCenterDivider	Signaling
AAEL027709	GPCR	Gustatory receptor
AAEL027754	Claspin	Cell cycle
AAEL027783
AAEL028081	lncRNA
AAEL028659	rRNA	Protein synthesis
