# Supplementary material for: Dramatic changes in gene expression in different forms of Crithidia fasciculata reveal potential mechanisms for insect-specific adhesion in kinetoplastid parasites
Source: PLoS Negl Trop Dis. 2019 Jul 29;13(7):e0007570. doi: 10.1371/journal.pntd.0007570 (PMC6687205; doi:10.1371/journal.pntd.0007570)
Supplement: S7 Table — (XLSX) [file pntd.0007570.s015.xlsx]

## Sheet: Sheet1
Genes down in C. fasciculata infected Ae. aegypti hindguts (LFC>0.59, p<0.05)
Gene ID	Product Description	Putative function
AAEL000316	Unknown secreted protein
AAEL000642	Alpha-amylase	Carbohydrate metabolism
AAEL001316	Secreted protein JH binding protein	Signaling
AAEL001373	Lim homeobox protein	Transcription factor
AAEL001402	Leucine-rich immune protein LRIM10B	Immunity
AAEL001417	Leucine-rich immune protein LRIM7	Immunity
AAEL001835	Sodium/solute symporter
AAEL001929	Spaetzle-like SPZ5	Immunity
AAEL002022	protein serine/threonine kinase, putative	Signaling
AAEL002564	Unknown secreted protein
AAEL002880	Serine protease
AAEL002959	brain chitinase and chia
AAEL002969	brain chitinase and chia
AAEL002972	brain chitinase and chia
AAEL003000	Insulin-like peptide	Signaling (insulin signaling)
AAEL003184	mfs transporter
AAEL003457	Conserved secreted protein with DUF1397 domain	Hemolymph glycoprotein
AAEL004359
AAEL004750	Nonmuscle myosin heavy chain-A, putative	Adhesion
AAEL004836	Sialin, Sodium/sialic acid cotransporter, putative
AAEL006537
AAEL006818	glutathione S-transferase, putative
AAEL007381
AAEL007576	Uncharacterized protein family UPF0640, small integral membrane protein
AAEL007879
AAEL008013	Odorant binding protein OBP38	binding odorants
AAEL009513	adenylate cyclase
AAEL010172	Leucokinins Precursor [Contains Leucokinin-1;Leucokinin-3;Leucokinin-2]
AAEL011126	alcohol dehydrogenase
AAEL011407	C-Type Lectin, CTL20	Immunity
AAEL011455	C-Type Lectin, CTLMA12	Immunity
AAEL012248	Histamine-gated chloride channel subunit [Source:UniProtKB/TrEMBL;Acc:A0A1S4FVK1]
AAEL013001
AAEL014419
AAEL014437
AAEL014617	CYP9J28
AAEL014893	CYP6BB2
AAEL015430	CLIP domain serine protease	Immunity
AAEL017366	Cytochrome P450
AAEL017380	Small secreted glycine-rich protein
AAEL019492
AAEL019494
AAEL019941
AAEL019955
AAEL019981
AAEL020147	lncRNA
AAEL020284	lncRNA
AAEL020410	lncRNA
AAEL020918	lncRNA
AAEL020990	Reeler domain, ECM protein, nodule formation, melanization	Immunity
AAEL021099
AAEL021929
AAEL021964	lncRNA
AAEL022314	Myb/SANT-like DNA-binding domain-containing protein	DNA binding, unknown function
AAEL022557
AAEL022684	lncRNA
AAEL022695
AAEL023330
AAEL023443	lncRNA
AAEL023769	Ribosomal protein S21	Protein synthesis
AAEL024066
AAEL024241
AAEL024722	Maf TF, (CNC)	Transcription factor
AAEL024933	lncRNA
AAEL025126
AAEL025143
AAEL025368	CARMIL domain containing
AAEL025531
AAEL025641
AAEL025663
AAEL025743	lncRNA
AAEL025838	lncRNA
AAEL025862	lncRNA
AAEL026107	lncRNA
AAEL026476	lncRNA
AAEL026600	Programmed cell death 6 interacting protien X (ALiX)	cell death
AAEL026716
AAEL026964	lncRNA
AAEL027012	lncRNA
AAEL027155
AAEL027478
AAEL028241	lncRNA
AAEL028665	rRNA	Protein synthesis
