# Supplementary material for: Dramatic changes in gene expression in different forms of Crithidia fasciculata reveal potential mechanisms for insect-specific adhesion in kinetoplastid parasites
Source: PLoS Negl Trop Dis. 2019 Jul 29;13(7):e0007570. doi: 10.1371/journal.pntd.0007570 (PMC6687205; doi:10.1371/journal.pntd.0007570)
Supplement: S8 Table — (XLSX) [file pntd.0007570.s016.xlsx]

## Sheet: Sheet1
Cloning primers
Name	Primer
rDNA HindIII F	TATTATAAGCTTctgggttatagggggatgct
rDNA HindIII R	TATTATAAGCTTatcaatcaagtgccgactcc
qPCR primers C. fasciculata
Name	Primer
Ank (CFAC1_300013200) F	CACGTGTGCAAGAGAAAACG
Ank (CFAC1_300013200) R	CGACGGAAGCAGAACCTAAC
PPC2 (CFAC1_060021100) F	CACGACATCAACTTCGAGGA
PPC2 (CFAC1_060021100) R	TCCTCAGGGGAGACGTACAC
TPR (CFAC1_090020800) F	GGTGTGGTGGAGAAAGGCTA
TPR (CFAC1_090020800) R	CAGCAGACGTTGGAGAAACA
Craltrio (CFAC1_190022700) F	TCCAGTACTACCCCGACTGC
Craltrio (CFAC1_190022700) R	GGATGAGCTTGTAGCCGAAG
Hyp544 (CFAC1_270054400) F	CACCGATTCAGATGATGTGG
Hyp544 (CFAC1_270054400) R	GCGTCCTCTTCAGTCCATTC
GP63-11800 (CFAC1_040011800) F	GTGCGGTGCGGTCGGTGGTGA
GP63-11800 (CFAC1_040011800) R	CGCTACTCTCTGCCAGTGC
GP63-47600 (CFAC1_270047600) F	AGTGCCCTTATCATCCCAGG
GP63-47600 (CFAC1_270047600) R	CCGTCGCATAGGTTGTCTTG
GP63-13400 (CFAC1_150013400) F	CTTCGACAGAGGCACCATCA
GP63-13400 (CFAC1_150013400) R	AGGGCGATGTACTCCTGGTA
GP63-11600 (CFAC1_040011600) F	CTTCTTGGACTACTGCCCCT
GP63-11600 (CFAC1_040011600) R	AGACGTTGAAGTTCTGCAC
GP63-11700 (CFAC1_040011700) F	CATGGAGAACGGCGTGACA
GP63-11700 (CFAC1_040011700) R	TCCACAGGCAGCGAGATTAA
GP63-12000 (CFAC1_040012000) F	CTACTGCCCCTACATCGTCCGC
GP63-12000 (CFAC1_040012000) R	GTGTTGAAGGCGCTCACGAAG
GP63-47200 (CFAC1_270047200) F	TGCACAATACACCAAAGCCC
GP63-47200 (CFAC1_270047200) R	GGTCGCGTTGATTTCCCTTTC
