# Supplementary material for: Dramatic changes in gene expression in different forms of Crithidia fasciculata reveal potential mechanisms for insect-specific adhesion in kinetoplastid parasites
Source: PLoS Negl Trop Dis. 2019 Jul 29;13(7):e0007570. doi: 10.1371/journal.pntd.0007570 (PMC6687205; doi:10.1371/journal.pntd.0007570)
Supplement: S1 File — (TXT) [file pntd.0007570.s017.txt]

>GP63
CFAC1_040011500
CFAC1_040011600
CFAC1_040011700
CFAC1_040011800
CFAC1_040011900
CFAC1_040012000
CFAC1_140005700
CFAC1_140029100
CFAC1_150013400
CFAC1_200036800
CFAC1_240049700
CFAC1_260005400
CFAC1_270047100
CFAC1_270047200
CFAC1_270047300
CFAC1_270047500
CFAC1_270047600
CFAC1_300073300

>PFR_genes_putative
CFAC1_200024800
CFAC1_120025300
CFAC1_120025400
CFAC1_120025500
CFAC1_120025700
CFAC1_050024200
CFAC1_020006500
CFAC1_210035600
CFAC1_020017200
CFAC1_050017600
CFAC1_050017700
CFAC1_050017800
CFAC1_130020700
CFAC1_220018300
CFAC1_300070800
CFAC1_300070900
CFAC1_300071000
CFAC1_300071100
CFAC1_300048900
CFAC1_240048300
CFAC1_240048400
CFAC1_190030900
CFAC1_100023100
CFAC1_190025100
CFAC1_250044500
CFAC1_040007500
CFAC1_080009900
CFAC1_260052900
CFAC1_200018600
CFAC1_260047600
CFAC1_190028100
CFAC1_210038800
CFAC1_160013800
CFAC1_220029200
CFAC1_280047500
CFAC1_170011900
CFAC1_280015200
CFAC1_300045900
CFAC1_280066600
CFAC1_280053600
CFAC1_090006500
CFAC1_090006600
CFAC1_090006700
CFAC1_090006800
CFAC1_090007500
CFAC1_090007800
CFAC1_120017200
CFAC1_120017300
CFAC1_100021500
CFAC1_200031200
CFAC1_040012200

>ec00010:Glycolysis/Gluconeogenesis
CFAC1_010010400
CFAC1_010012400
CFAC1_030021400
CFAC1_110022600
CFAC1_110022700
CFAC1_110022800
CFAC1_110023600
CFAC1_110023700
CFAC1_110023900
CFAC1_110024000
CFAC1_110024100
CFAC1_110024200
CFAC1_140023300
CFAC1_150011700
CFAC1_150012200
CFAC1_150013700
CFAC1_150018300
CFAC1_160025500
CFAC1_160025600
CFAC1_160025700
CFAC1_180006900
CFAC1_180007000
CFAC1_180007100
CFAC1_180021200
CFAC1_180021300
CFAC1_200025700
CFAC1_200032900
CFAC1_200033000
CFAC1_210017700
CFAC1_210017800
CFAC1_210036000
CFAC1_210036100
CFAC1_220020200
CFAC1_230015900
CFAC1_230025000
CFAC1_230031900
CFAC1_240025700
CFAC1_240025800
CFAC1_240035400
CFAC1_240035500
CFAC1_240035600
CFAC1_250021000
CFAC1_250021100
CFAC1_250021200
CFAC1_250021300
CFAC1_250021400
CFAC1_250021500
CFAC1_250021700
CFAC1_250027900
CFAC1_250034300
CFAC1_250034900
CFAC1_250036000
CFAC1_250040100
CFAC1_260008400
CFAC1_260008500
CFAC1_260012100
CFAC1_260013000
CFAC1_260043900
CFAC1_260053600
CFAC1_260054300
CFAC1_260054400
CFAC1_260059100
CFAC1_270060300
CFAC1_290029200
CFAC1_290062000
CFAC1_290063400
CFAC1_290068400
CFAC1_290070100
CFAC1_290070200
CFAC1_290070300
CFAC1_300050000
CFAC1_300054400

>ec00020:Citratecycle(TCAcycle)
CFAC1_040009000
CFAC1_050005600
CFAC1_140013000
CFAC1_140015100
CFAC1_140023300
CFAC1_150029900
CFAC1_170014200
CFAC1_170014400
CFAC1_170014600
CFAC1_170015100
CFAC1_170015400
CFAC1_170015600
CFAC1_200025700
CFAC1_200027300
CFAC1_210011400
CFAC1_210036000
CFAC1_210036100
CFAC1_230011200
CFAC1_230011300
CFAC1_230015900
CFAC1_230030700
CFAC1_230042500
CFAC1_240042500
CFAC1_250040100
CFAC1_250045900
CFAC1_260012100
CFAC1_270060200
CFAC1_270060300
CFAC1_270068700
CFAC1_280031500
CFAC1_280038400
CFAC1_290029000
CFAC1_290029100
CFAC1_290029300
CFAC1_300040500
CFAC1_300045600
CFAC1_300054400

>ec00030:Pentosephosphatepathway
CFAC1_010012400
CFAC1_020023700
CFAC1_030021400
CFAC1_110017900
CFAC1_120015600
CFAC1_160031200
CFAC1_180021200
CFAC1_180021300
CFAC1_180029400
CFAC1_180029500
CFAC1_200010900
CFAC1_200032900
CFAC1_200033000
CFAC1_230022800
CFAC1_230048700
CFAC1_250021000
CFAC1_250021100
CFAC1_250021200
CFAC1_250021300
CFAC1_250021400
CFAC1_250021500
CFAC1_250021700
CFAC1_250051100
CFAC1_250051200
CFAC1_260013000
CFAC1_280027700
CFAC1_280060700
CFAC1_290028300
CFAC1_290068400
CFAC1_300018500
CFAC1_300021600
CFAC1_300033100
CFAC1_300083800
CFAC1_300087200

>ec00040:Pentoseandglucuronateinterconversions
CFAC1_010009900
CFAC1_040006600
CFAC1_090019900
CFAC1_140018800
CFAC1_170014100
CFAC1_170014300
CFAC1_170014500
CFAC1_170014700
CFAC1_170015200
CFAC1_170015500
CFAC1_190010700
CFAC1_200029100
CFAC1_210029600
CFAC1_220020200
CFAC1_230042000
CFAC1_250007100
CFAC1_250009300
CFAC1_250027900
CFAC1_250050700
CFAC1_260053600
CFAC1_270050200
CFAC1_270050300
CFAC1_270063500
CFAC1_270063700
CFAC1_270064800
CFAC1_280027700
CFAC1_290020400
CFAC1_290027500
CFAC1_290046000
CFAC1_290046100
CFAC1_290046200
CFAC1_290046300
CFAC1_290046400
CFAC1_290046500
CFAC1_290061400
CFAC1_300070100
CFAC1_300070200
CFAC1_300087200

>ec00051:Fructoseandmannosemetabolism
CFAC1_010009100
CFAC1_010009900
CFAC1_030021400
CFAC1_040006600
CFAC1_070007600
CFAC1_080017200
CFAC1_120010900
CFAC1_120011100
CFAC1_140007500
CFAC1_140018500
CFAC1_150007000
CFAC1_160009300
CFAC1_160009600
CFAC1_160009900
CFAC1_160010000
CFAC1_160011300
CFAC1_160011400
CFAC1_160011900
CFAC1_160012900
CFAC1_170014100
CFAC1_170014300
CFAC1_170014500
CFAC1_170014700
CFAC1_170015200
CFAC1_170015500
CFAC1_170024900
CFAC1_170025000
CFAC1_180021200
CFAC1_180021300
CFAC1_190010700
CFAC1_190012700
CFAC1_190015900
CFAC1_190016000
CFAC1_190016100
CFAC1_190016700
CFAC1_190016800
CFAC1_190016900
CFAC1_190017100
CFAC1_190017300
CFAC1_190017500
CFAC1_190017700
CFAC1_190017800
CFAC1_190017900
CFAC1_190018000
CFAC1_190018300
CFAC1_190018400
CFAC1_190018600
CFAC1_190026900
CFAC1_190036000
CFAC1_200028800
CFAC1_200032900
CFAC1_200033000
CFAC1_210017700
CFAC1_210017800
CFAC1_210029600
CFAC1_210031900
CFAC1_230042000
CFAC1_250008200
CFAC1_250020400
CFAC1_250021000
CFAC1_250021100
CFAC1_250021200
CFAC1_250021300
CFAC1_250021400
CFAC1_250021500
CFAC1_250021700
CFAC1_250030300
CFAC1_250050700
CFAC1_260008400
CFAC1_260008500
CFAC1_260017800
CFAC1_260023800
CFAC1_260042900
CFAC1_260044500
CFAC1_270050200
CFAC1_270050300
CFAC1_270064800
CFAC1_290007100
CFAC1_290020400
CFAC1_290027500
CFAC1_290046000
CFAC1_290046100
CFAC1_290046200
CFAC1_290046300
CFAC1_290046400
CFAC1_290046500
CFAC1_290061400
CFAC1_300007400
CFAC1_300033100
CFAC1_300070100
CFAC1_300070200

>ec00052:Galactosemetabolism
CFAC1_030009900
CFAC1_030010000
CFAC1_030010100
CFAC1_030010200
CFAC1_030010300
CFAC1_030010400
CFAC1_030010500
CFAC1_030010600
CFAC1_140006800
CFAC1_140008300
CFAC1_140018800
CFAC1_150012200
CFAC1_150021300
CFAC1_150021400
CFAC1_200032900
CFAC1_200033000
CFAC1_210030300
CFAC1_230007800
CFAC1_230027400
CFAC1_240031900
CFAC1_240035400
CFAC1_240035500
CFAC1_240035600
CFAC1_250034300
CFAC1_260008400
CFAC1_260008500
CFAC1_260013000
CFAC1_280031800
CFAC1_280045900
CFAC1_290068400
CFAC1_300065900
CFAC1_300076700
CFAC1_300087100

>ec00053:Ascorbateandaldaratemetabolism
CFAC1_010009100
CFAC1_010009900
CFAC1_040006600
CFAC1_090019900
CFAC1_100015100
CFAC1_100015200
CFAC1_130018800
CFAC1_130019300
CFAC1_130019600
CFAC1_140007500
CFAC1_150024100
CFAC1_150024400
CFAC1_160017700
CFAC1_160017800
CFAC1_160020700
CFAC1_170014100
CFAC1_170014300
CFAC1_170014500
CFAC1_170014700
CFAC1_170015200
CFAC1_170015500
CFAC1_180011000
CFAC1_190010700
CFAC1_190012700
CFAC1_190018600
CFAC1_190036000
CFAC1_210029600
CFAC1_210031900
CFAC1_220020200
CFAC1_220021700
CFAC1_230042000
CFAC1_230051900
CFAC1_240030900
CFAC1_250027900
CFAC1_250042600
CFAC1_250050700
CFAC1_260017800
CFAC1_260044500
CFAC1_260053600
CFAC1_260061100
CFAC1_270009600
CFAC1_270031600
CFAC1_270050200
CFAC1_270050300
CFAC1_270064800
CFAC1_280059000
CFAC1_290007100
CFAC1_290020400
CFAC1_290027500
CFAC1_290046000
CFAC1_290046100
CFAC1_290046200
CFAC1_290046300
CFAC1_290046400
CFAC1_290046500
CFAC1_290061400
CFAC1_300007400
CFAC1_300021600
CFAC1_300027200
CFAC1_300037900
CFAC1_300038000
CFAC1_300038100
CFAC1_300039100
CFAC1_300039200
CFAC1_300070100
CFAC1_300070200

>ec00061:Fattyacidbiosynthesis
CFAC1_020007900
CFAC1_020009400
CFAC1_060007000
CFAC1_080011300
CFAC1_080011400
CFAC1_090020900
CFAC1_100016000
CFAC1_120024800
CFAC1_130005200
CFAC1_150030000
CFAC1_170023100
CFAC1_170023200
CFAC1_170023300
CFAC1_170023400
CFAC1_170023500
CFAC1_170023600
CFAC1_180009600
CFAC1_200020000
CFAC1_210029300
CFAC1_210038000
CFAC1_220007200
CFAC1_220034500
CFAC1_230009500
CFAC1_240012700
CFAC1_240012800
CFAC1_240021100
CFAC1_250011700
CFAC1_250048300
CFAC1_250048600
CFAC1_270045300
CFAC1_270066000
CFAC1_280023400
CFAC1_280072500
CFAC1_300069600
CFAC1_300106300

>ec00062:Fattyacidelongation
CFAC1_020019600
CFAC1_030009700
CFAC1_110015000
CFAC1_110015100
CFAC1_110015500
CFAC1_110015600
CFAC1_110015700
CFAC1_110015800
CFAC1_110016100
CFAC1_110016500
CFAC1_140013700
CFAC1_150018100
CFAC1_190010000
CFAC1_190021500
CFAC1_200031100
CFAC1_210036700
CFAC1_230015300
CFAC1_250019700
CFAC1_250019800
CFAC1_270033500
CFAC1_290025800

>ec00071:Fattyaciddegradation
CFAC1_010010400
CFAC1_050010100
CFAC1_050010200
CFAC1_050010500
CFAC1_050010600
CFAC1_050010700
CFAC1_050010800
CFAC1_050010900
CFAC1_050011200
CFAC1_060008000
CFAC1_080011600
CFAC1_100026900
CFAC1_140013700
CFAC1_150011700
CFAC1_150018100
CFAC1_160025500
CFAC1_160025600
CFAC1_160025700
CFAC1_200031100
CFAC1_210025100
CFAC1_210031000
CFAC1_210036700
CFAC1_220020200
CFAC1_220032500
CFAC1_240009600
CFAC1_240038500
CFAC1_250019700
CFAC1_250019800
CFAC1_250027900
CFAC1_260043900
CFAC1_260053600
CFAC1_270033500
CFAC1_270051700
CFAC1_290025800
CFAC1_290062200
CFAC1_300019200
CFAC1_300019300
CFAC1_300019400
CFAC1_300020000

>ec00072:Synthesisanddegradationofketonebodies
CFAC1_230027800
CFAC1_250051700
CFAC1_260041100
CFAC1_260041400
CFAC1_290062200

>ec00100:Steroidbiosynthesis
CFAC1_070018100
CFAC1_120010000
CFAC1_160017700
CFAC1_160017800
CFAC1_180024500
CFAC1_190036300
CFAC1_200029100
CFAC1_220024800
CFAC1_230051900
CFAC1_250035700
CFAC1_250035800
CFAC1_250038000
CFAC1_260061100
CFAC1_270065600
CFAC1_280015900

>ec00120:Primarybileacidbiosynthesis
CFAC1_250019700
CFAC1_250019800

>ec00130:Ubiquinoneandotherterpenoid-quinonebiosynthesis
CFAC1_010018100
CFAC1_020020300
CFAC1_020021200
CFAC1_060006300
CFAC1_060012600
CFAC1_090010500
CFAC1_100015100
CFAC1_100015200
CFAC1_100016200
CFAC1_120017800
CFAC1_120024900
CFAC1_130018800
CFAC1_130019300
CFAC1_130019600
CFAC1_130022900
CFAC1_150013600
CFAC1_150020100
CFAC1_150023900
CFAC1_150024100
CFAC1_150024400
CFAC1_150026300
CFAC1_150032300
CFAC1_160014700
CFAC1_160017700
CFAC1_160017800
CFAC1_160020700
CFAC1_170007400
CFAC1_170008700
CFAC1_170008800
CFAC1_170015800
CFAC1_170019400
CFAC1_170029300
CFAC1_170030800
CFAC1_180010700
CFAC1_180011000
CFAC1_180027000
CFAC1_180031500
CFAC1_190033500
CFAC1_190037500
CFAC1_190040000
CFAC1_200031500
CFAC1_200033300
CFAC1_210031400
CFAC1_210032100
CFAC1_210034350
CFAC1_220021700
CFAC1_220029000
CFAC1_230018700
CFAC1_230051900
CFAC1_240030900
CFAC1_240033300
CFAC1_240038400
CFAC1_240042800
CFAC1_250007400
CFAC1_250032800
CFAC1_250034600
CFAC1_250034700
CFAC1_250034800
CFAC1_250035000
CFAC1_250035100
CFAC1_250035200
CFAC1_250035300
CFAC1_250042600
CFAC1_260005800
CFAC1_260020100
CFAC1_260055700
CFAC1_260061100
CFAC1_270008100
CFAC1_270009600
CFAC1_270012400
CFAC1_270031600
CFAC1_280033400
CFAC1_280050200
CFAC1_280059000
CFAC1_280060300
CFAC1_290057100
CFAC1_300022600
CFAC1_300027200
CFAC1_300029100
CFAC1_300037900
CFAC1_300038000
CFAC1_300038100
CFAC1_300039100
CFAC1_300039200
CFAC1_300079400
CFAC1_300086300
CFAC1_300093700

>ec00140:Steroidhormonebiosynthesis
CFAC1_010009900
CFAC1_040006600
CFAC1_170014100
CFAC1_170014300
CFAC1_170014500
CFAC1_170014700
CFAC1_170015200
CFAC1_170015500
CFAC1_180031500
CFAC1_190010700
CFAC1_200005500
CFAC1_200031500
CFAC1_210027000
CFAC1_210029600
CFAC1_220046800
CFAC1_230042000
CFAC1_240038500
CFAC1_250050700
CFAC1_270050200
CFAC1_270050300
CFAC1_270063800
CFAC1_270064800
CFAC1_290020400
CFAC1_290027500
CFAC1_290046000
CFAC1_290046100
CFAC1_290046200
CFAC1_290046300
CFAC1_290046400
CFAC1_290046500
CFAC1_290061400
CFAC1_300070100
CFAC1_300070200

>ec00190:Oxidativephosphorylation
CFAC1_010013900
CFAC1_020011700
CFAC1_020011800
CFAC1_020011900
CFAC1_020013400
CFAC1_020019900
CFAC1_020021500
CFAC1_030021100
CFAC1_060006700
CFAC1_070006300
CFAC1_080006600
CFAC1_080022300
CFAC1_080022400
CFAC1_090008500
CFAC1_130007400
CFAC1_130011200
CFAC1_130021800
CFAC1_130027000
CFAC1_130027700
CFAC1_130027900
CFAC1_130028000
CFAC1_140024600
CFAC1_140024900
CFAC1_140025000
CFAC1_150007300
CFAC1_150011200
CFAC1_150011800
CFAC1_150029900
CFAC1_160017900
CFAC1_160021200
CFAC1_180015600
CFAC1_190039600
CFAC1_210015300
CFAC1_210015400
CFAC1_220020300
CFAC1_220020700
CFAC1_220020800
CFAC1_230044600
CFAC1_240032600
CFAC1_240042500
CFAC1_250016900
CFAC1_250045900
CFAC1_260061600
CFAC1_260062200
CFAC1_270025600
CFAC1_270032900
CFAC1_270059600
CFAC1_280033800
CFAC1_280038900
CFAC1_280060600
CFAC1_280080500
CFAC1_290010400
CFAC1_290067200
CFAC1_300020400
CFAC1_300034000
CFAC1_300040600
CFAC1_300043800
CFAC1_300056200
CFAC1_300059600
CFAC1_300065000

>ec00195:Photosynthesis
CFAC1_020011700
CFAC1_020011800
CFAC1_020011900
CFAC1_020019900
CFAC1_080022300
CFAC1_080022400
CFAC1_130011200
CFAC1_130021800
CFAC1_130027700
CFAC1_130027900
CFAC1_130028000
CFAC1_150007300
CFAC1_150011200
CFAC1_210015300
CFAC1_210015400
CFAC1_220020700
CFAC1_220020800
CFAC1_240032600
CFAC1_260061600
CFAC1_260062200
CFAC1_280033800
CFAC1_290010400
CFAC1_290067200
CFAC1_300020400
CFAC1_300040600

>ec00230:Purinemetabolism
CFAC1_020007000
CFAC1_020008100
CFAC1_020012700
CFAC1_020023700
CFAC1_030009600
CFAC1_030012800
CFAC1_030019400
CFAC1_040018700
CFAC1_050008250
CFAC1_060009300
CFAC1_060009400
CFAC1_070015400
CFAC1_080016100
CFAC1_090006500
CFAC1_090006600
CFAC1_090006700
CFAC1_090006800
CFAC1_090007500
CFAC1_090007800
CFAC1_090015100
CFAC1_100017500
CFAC1_100025500
CFAC1_110019300
CFAC1_120006700
CFAC1_120024200
CFAC1_120027400
CFAC1_130013300
CFAC1_130013400
CFAC1_130020700
CFAC1_140016300
CFAC1_140020300
CFAC1_150018000
CFAC1_150023500
CFAC1_150028600
CFAC1_150028700
CFAC1_170010900
CFAC1_170013400
CFAC1_180005900
CFAC1_180012200
CFAC1_190023000
CFAC1_190024400
CFAC1_190026500
CFAC1_190038800
CFAC1_190043300
CFAC1_190043400
CFAC1_200010900
CFAC1_200013100
CFAC1_200013200
CFAC1_200034700
CFAC1_200035900
CFAC1_210018200
CFAC1_210021300
CFAC1_210025300
CFAC1_210033400
CFAC1_220008600
CFAC1_220013900
CFAC1_220022500
CFAC1_220022800
CFAC1_220023600
CFAC1_220029600
CFAC1_220038500
CFAC1_220040000
CFAC1_220040800
CFAC1_220042700
CFAC1_220046000
CFAC1_230008600
CFAC1_230011800
CFAC1_230019900
CFAC1_230022800
CFAC1_230034500
CFAC1_240007200
CFAC1_240020300
CFAC1_240024600
CFAC1_240025700
CFAC1_240025800
CFAC1_240048300
CFAC1_240048400
CFAC1_250009700
CFAC1_250023100
CFAC1_250033800
CFAC1_250042600
CFAC1_260012800
CFAC1_260012900
CFAC1_260013000
CFAC1_260014800
CFAC1_260028500
CFAC1_260028600
CFAC1_260040800
CFAC1_260046600
CFAC1_270007700
CFAC1_270032100
CFAC1_270033400
CFAC1_270059900
CFAC1_280007100
CFAC1_280020500
CFAC1_280029600
CFAC1_280034800
CFAC1_280034900
CFAC1_280035000
CFAC1_280040600
CFAC1_280051700
CFAC1_280060700
CFAC1_290006900
CFAC1_290028700
CFAC1_290028800
CFAC1_290028900
CFAC1_290031800
CFAC1_290038600
CFAC1_290044600
CFAC1_290059300
CFAC1_290066000
CFAC1_290068400
CFAC1_300006600
CFAC1_300014700
CFAC1_300015800
CFAC1_300024900
CFAC1_300025100
CFAC1_300025200
CFAC1_300027200
CFAC1_300034400
CFAC1_300062500
CFAC1_300070300
CFAC1_300082900
CFAC1_300089200
CFAC1_300092200
CFAC1_300095000
CFAC1_300098600
CFAC1_300099300

>ec00231:Puromycinbiosynthesis
CFAC1_010018800
CFAC1_070005300
CFAC1_070005400
CFAC1_090009400
CFAC1_100020200
CFAC1_110008800
CFAC1_110012400
CFAC1_140010100
CFAC1_150014300
CFAC1_150014400
CFAC1_150017900
CFAC1_210011600
CFAC1_220040200
CFAC1_220043700
CFAC1_220043800
CFAC1_260013300
CFAC1_260014300
CFAC1_260033420
CFAC1_260033480
CFAC1_260033600
CFAC1_280012400
CFAC1_280049000
CFAC1_280065600
CFAC1_280065700
CFAC1_280065800
CFAC1_280065900
CFAC1_280066000
CFAC1_280066100
CFAC1_290042900
CFAC1_290056300
CFAC1_300009700
CFAC1_300073500
CFAC1_300090800

>ec00232:Caffeinemetabolism
CFAC1_050021900
CFAC1_050022000
CFAC1_050022100
CFAC1_050022200
CFAC1_050022300
CFAC1_180031500
CFAC1_200031500
CFAC1_240038500

>ec00240:Pyrimidinemetabolism
CFAC1_010009900
CFAC1_030009300
CFAC1_040005700
CFAC1_040006600
CFAC1_050006000
CFAC1_080016100
CFAC1_090009500
CFAC1_100025500
CFAC1_110006500
CFAC1_110019300
CFAC1_120013000
CFAC1_120013100
CFAC1_120013200
CFAC1_120013800
CFAC1_120013900
CFAC1_120024200
CFAC1_120027400
CFAC1_130020100
CFAC1_140016300
CFAC1_140027700
CFAC1_140027800
CFAC1_150018000
CFAC1_150026400
CFAC1_150028600
CFAC1_150028700
CFAC1_150033200
CFAC1_170010900
CFAC1_170013400
CFAC1_170014100
CFAC1_170014300
CFAC1_170014500
CFAC1_170014700
CFAC1_170015200
CFAC1_170015500
CFAC1_170019800
CFAC1_180005900
CFAC1_180012200
CFAC1_180013000
CFAC1_180023200
CFAC1_180026900
CFAC1_190010700
CFAC1_190023000
CFAC1_190033400
CFAC1_190043300
CFAC1_190043400
CFAC1_200013100
CFAC1_200013200
CFAC1_210018200
CFAC1_210021300
CFAC1_210029600
CFAC1_210033400
CFAC1_220008600
CFAC1_220013900
CFAC1_220022500
CFAC1_220023600
CFAC1_220029600
CFAC1_220040000
CFAC1_220046000
CFAC1_230019900
CFAC1_230034500
CFAC1_230042000
CFAC1_240020300
CFAC1_250006900
CFAC1_250026900
CFAC1_250050700
CFAC1_260012800
CFAC1_260012900
CFAC1_270007700
CFAC1_270020400
CFAC1_270050200
CFAC1_270050300
CFAC1_270058200
CFAC1_270059900
CFAC1_270064800
CFAC1_280007100
CFAC1_280029600
CFAC1_280051700
CFAC1_290007700
CFAC1_290010000
CFAC1_290020400
CFAC1_290027500
CFAC1_290028700
CFAC1_290031800
CFAC1_290038600
CFAC1_290041200
CFAC1_290044600
CFAC1_290046000
CFAC1_290046100
CFAC1_290046200
CFAC1_290046300
CFAC1_290046400
CFAC1_290046500
CFAC1_290050000
CFAC1_290059300
CFAC1_290061400
CFAC1_300014700
CFAC1_300015800
CFAC1_300024900
CFAC1_300025100
CFAC1_300025200
CFAC1_300027600
CFAC1_300034400
CFAC1_300053700
CFAC1_300058500
CFAC1_300062500
CFAC1_300070100
CFAC1_300070200
CFAC1_300082900
CFAC1_300089200
CFAC1_300092200
CFAC1_300095000

>ec00250:Alanine,aspartateandglutamatemetabolism
CFAC1_010013300
CFAC1_010013400
CFAC1_010013500
CFAC1_030012800
CFAC1_060006100
CFAC1_060018200
CFAC1_120013100
CFAC1_120013900
CFAC1_150009200
CFAC1_150009300
CFAC1_150009400
CFAC1_150009500
CFAC1_150009700
CFAC1_150010000
CFAC1_150010100
CFAC1_150010200
CFAC1_150010300
CFAC1_180020900
CFAC1_180028100
CFAC1_210012200
CFAC1_220040800
CFAC1_240033800
CFAC1_240033900
CFAC1_240042700
CFAC1_280049600
CFAC1_290014400
CFAC1_300046100

>ec00253:Tetracyclinebiosynthesis
CFAC1_010009900
CFAC1_010018100
CFAC1_020007900
CFAC1_020009400
CFAC1_020020300
CFAC1_020021200
CFAC1_040006600
CFAC1_060007000
CFAC1_060012600
CFAC1_080011300
CFAC1_080011400
CFAC1_090010500
CFAC1_090017600
CFAC1_090020900
CFAC1_100016000
CFAC1_100016200
CFAC1_120017800
CFAC1_120024900
CFAC1_130005200
CFAC1_130022900
CFAC1_150013600
CFAC1_150020100
CFAC1_150023900
CFAC1_150026300
CFAC1_150030000
CFAC1_160014700
CFAC1_160017700
CFAC1_160017800
CFAC1_170007400
CFAC1_170014100
CFAC1_170014300
CFAC1_170014500
CFAC1_170014700
CFAC1_170015200
CFAC1_170015500
CFAC1_170015800
CFAC1_170023100
CFAC1_170023200
CFAC1_170023300
CFAC1_170023400
CFAC1_170023500
CFAC1_170023600
CFAC1_170029300
CFAC1_170030800
CFAC1_180009600
CFAC1_180010700
CFAC1_180027000
CFAC1_190010700
CFAC1_190033500
CFAC1_190037500
CFAC1_190040000
CFAC1_200020000
CFAC1_200033300
CFAC1_210029600
CFAC1_210031400
CFAC1_210034350
CFAC1_220007200
CFAC1_220034500
CFAC1_230009500
CFAC1_230018700
CFAC1_230042000
CFAC1_230051900
CFAC1_240012800
CFAC1_240021100
CFAC1_240033300
CFAC1_240038400
CFAC1_250007400
CFAC1_250032800
CFAC1_250050700
CFAC1_260005800
CFAC1_260020100
CFAC1_260055700
CFAC1_260061100
CFAC1_270008100
CFAC1_270012400
CFAC1_270050200
CFAC1_270050300
CFAC1_270064800
CFAC1_270066000
CFAC1_280033400
CFAC1_280050200
CFAC1_280072500
CFAC1_290020400
CFAC1_290027500
CFAC1_290046000
CFAC1_290046100
CFAC1_290046200
CFAC1_290046300
CFAC1_290046400
CFAC1_290046500
CFAC1_290057100
CFAC1_290061400
CFAC1_300029100
CFAC1_300069600
CFAC1_300070100
CFAC1_300070200
CFAC1_300079400
CFAC1_300086300
CFAC1_300106300

>ec00260:Glycine,serineandthreoninemetabolism
CFAC1_010009900
CFAC1_010010400
CFAC1_020023100
CFAC1_040006600
CFAC1_060006000
CFAC1_060006100
CFAC1_080009100
CFAC1_110010000
CFAC1_110010100
CFAC1_110012700
CFAC1_110025900
CFAC1_130024800
CFAC1_150011700
CFAC1_150026400
CFAC1_160016400
CFAC1_160025500
CFAC1_160025600
CFAC1_160025700
CFAC1_170014100
CFAC1_170014300
CFAC1_170014500
CFAC1_170014700
CFAC1_170015200
CFAC1_170015500
CFAC1_180025600
CFAC1_190010700
CFAC1_190020200
CFAC1_190033400
CFAC1_200025700
CFAC1_210029600
CFAC1_230036900
CFAC1_230042000
CFAC1_250006900
CFAC1_250030400
CFAC1_250039900
CFAC1_250050700
CFAC1_260032100
CFAC1_260043900
CFAC1_260055800
CFAC1_270020400
CFAC1_270050200
CFAC1_270050300
CFAC1_270060300
CFAC1_270064800
CFAC1_280013700
CFAC1_280013800
CFAC1_280035600
CFAC1_280042200
CFAC1_280042300
CFAC1_280055700
CFAC1_290005900
CFAC1_290007700
CFAC1_290020400
CFAC1_290027500
CFAC1_290046000
CFAC1_290046100
CFAC1_290046200
CFAC1_290046300
CFAC1_290046400
CFAC1_290046500
CFAC1_290050000
CFAC1_290061400
CFAC1_300039800
CFAC1_300044100
CFAC1_300054400
CFAC1_300058500
CFAC1_300070100
CFAC1_300070200
CFAC1_300082700
CFAC1_300098700

>ec00270:Cysteineandmethioninemetabolism
CFAC1_010005600
CFAC1_010018100
CFAC1_020015900
CFAC1_020020300
CFAC1_020021200
CFAC1_020021600
CFAC1_030014700
CFAC1_040017900
CFAC1_060006300
CFAC1_060012600
CFAC1_080006900
CFAC1_080009100
CFAC1_090008300
CFAC1_090010500
CFAC1_100016200
CFAC1_110012700
CFAC1_120017800
CFAC1_120024900
CFAC1_130022900
CFAC1_150013600
CFAC1_150020100
CFAC1_150023900
CFAC1_150026300
CFAC1_150031600
CFAC1_150032300
CFAC1_160014700
CFAC1_170007400
CFAC1_170008700
CFAC1_170008800
CFAC1_170014200
CFAC1_170014400
CFAC1_170014600
CFAC1_170015100
CFAC1_170015400
CFAC1_170015600
CFAC1_170015800
CFAC1_170029300
CFAC1_170030800
CFAC1_180010700
CFAC1_180017000
CFAC1_180027000
CFAC1_190033500
CFAC1_190037500
CFAC1_190039800
CFAC1_190040000
CFAC1_200005600
CFAC1_200033300
CFAC1_210012200
CFAC1_210031400
CFAC1_210034350
CFAC1_220029000
CFAC1_220046700
CFAC1_230018700
CFAC1_230020800
CFAC1_230038400
CFAC1_240033300
CFAC1_240033800
CFAC1_240033900
CFAC1_240038400
CFAC1_240042800
CFAC1_250007400
CFAC1_250032800
CFAC1_250034600
CFAC1_250034700
CFAC1_250034800
CFAC1_250035000
CFAC1_250035100
CFAC1_250035200
CFAC1_250035300
CFAC1_250036000
CFAC1_260005800
CFAC1_260020100
CFAC1_260055700
CFAC1_260056100
CFAC1_260056200
CFAC1_260060700
CFAC1_260060800
CFAC1_270008100
CFAC1_270012400
CFAC1_280016900
CFAC1_280033400
CFAC1_280039500
CFAC1_280043500
CFAC1_280050200
CFAC1_280053800
CFAC1_280055400
CFAC1_280067000
CFAC1_280071300
CFAC1_290029000
CFAC1_290029100
CFAC1_290029200
CFAC1_290029300
CFAC1_290057100
CFAC1_290058100
CFAC1_290075900
CFAC1_300029100
CFAC1_300030400
CFAC1_300045600
CFAC1_300079400
CFAC1_300082700
CFAC1_300086300

>ec00280:Valine,leucineandisoleucinedegradation
CFAC1_070011600
CFAC1_080011600
CFAC1_130022700
CFAC1_140013700
CFAC1_150018100
CFAC1_200025700
CFAC1_200031100
CFAC1_210033600
CFAC1_210033700
CFAC1_210036700
CFAC1_220020200
CFAC1_230007700
CFAC1_230027800
CFAC1_230049800
CFAC1_240026000
CFAC1_240029500
CFAC1_250019700
CFAC1_250019800
CFAC1_250027900
CFAC1_250051700
CFAC1_260019700
CFAC1_260041100
CFAC1_260041400
CFAC1_260053600
CFAC1_270024900
CFAC1_270033500
CFAC1_270060300
CFAC1_290005800
CFAC1_290025800
CFAC1_290062200
CFAC1_300010900
CFAC1_300050800
CFAC1_300050900
CFAC1_300054400

>ec00281:Geranioldegradation
CFAC1_080011600
CFAC1_140013700
CFAC1_150018100
CFAC1_200031100
CFAC1_210036700
CFAC1_250019700
CFAC1_250019800
CFAC1_270033500
CFAC1_290025800

>ec00290:Valine,leucineandisoleucinebiosynthesis
CFAC1_020023100
CFAC1_180025600
CFAC1_210033600
CFAC1_210033700

>ec00300:Lysinebiosynthesis
CFAC1_020009400
CFAC1_050013400
CFAC1_080006200
CFAC1_080006300
CFAC1_080009100
CFAC1_080009200
CFAC1_080009300
CFAC1_080009400
CFAC1_080009500
CFAC1_080011300
CFAC1_080011400
CFAC1_090005900
CFAC1_090008200
CFAC1_100008000
CFAC1_100016100
CFAC1_100020600
CFAC1_130005200
CFAC1_130024500
CFAC1_150030800
CFAC1_160014800
CFAC1_190020600
CFAC1_200008000
CFAC1_200022600
CFAC1_200022700
CFAC1_200022800
CFAC1_200023700
CFAC1_210010600
CFAC1_210028900
CFAC1_220010700
CFAC1_230038500
CFAC1_240006700
CFAC1_240047500
CFAC1_260005900
CFAC1_260044800
CFAC1_270037100
CFAC1_270037200
CFAC1_270037700
CFAC1_270045200
CFAC1_270046900
CFAC1_270047000
CFAC1_270060500
CFAC1_270060600
CFAC1_270060700
CFAC1_270060800
CFAC1_270060900
CFAC1_270061000
CFAC1_270063000
CFAC1_270063100
CFAC1_270063200
CFAC1_280011000
CFAC1_280048900
CFAC1_280064600
CFAC1_280064700
CFAC1_280078100
CFAC1_290062400
CFAC1_290070800
CFAC1_300006500
CFAC1_300034200
CFAC1_300073600
CFAC1_300080700
CFAC1_300090600
CFAC1_300096500

>ec00310:Lysinedegradation
CFAC1_020007900
CFAC1_050023900
CFAC1_060007000
CFAC1_080006100
CFAC1_090020900
CFAC1_100016000
CFAC1_120016600
CFAC1_140013700
CFAC1_150030000
CFAC1_170023100
CFAC1_170023200
CFAC1_170023300
CFAC1_170023400
CFAC1_170023500
CFAC1_170023600
CFAC1_180006100
CFAC1_180009600
CFAC1_200020000
CFAC1_200030300
CFAC1_200031100
CFAC1_210015600
CFAC1_210036700
CFAC1_220007200
CFAC1_220020200
CFAC1_220034500
CFAC1_230009100
CFAC1_230009500
CFAC1_230012700
CFAC1_230012800
CFAC1_230021200
CFAC1_230042500
CFAC1_240012800
CFAC1_240021100
CFAC1_250008800
CFAC1_250019700
CFAC1_250019800
CFAC1_250027900
CFAC1_260026700
CFAC1_260053600
CFAC1_270060200
CFAC1_280038400
CFAC1_280072500
CFAC1_290025800
CFAC1_290062200
CFAC1_300040500
CFAC1_300069600
CFAC1_300106300

>ec00330:Arginineandprolinemetabolism
CFAC1_010008700
CFAC1_010015000
CFAC1_010015100
CFAC1_010015200
CFAC1_010015300
CFAC1_010015400
CFAC1_020007900
CFAC1_030014700
CFAC1_060007000
CFAC1_090020900
CFAC1_100016000
CFAC1_150006600
CFAC1_150009200
CFAC1_150009300
CFAC1_150009400
CFAC1_150009500
CFAC1_150009700
CFAC1_150010000
CFAC1_150010100
CFAC1_150010200
CFAC1_150010300
CFAC1_150029800
CFAC1_150030000
CFAC1_160015600
CFAC1_160031300
CFAC1_170023100
CFAC1_170023200
CFAC1_170023300
CFAC1_170023400
CFAC1_170023500
CFAC1_170023600
CFAC1_170031200
CFAC1_170031300
CFAC1_170031400
CFAC1_180009600
CFAC1_180020900
CFAC1_200020000
CFAC1_210012200
CFAC1_210024200
CFAC1_220007200
CFAC1_220020200
CFAC1_220034500
CFAC1_220046500
CFAC1_230009500
CFAC1_240012800
CFAC1_240021100
CFAC1_240033800
CFAC1_240033900
CFAC1_240042700
CFAC1_250006300
CFAC1_250027900
CFAC1_250042600
CFAC1_260027900
CFAC1_260034200
CFAC1_260053600
CFAC1_260056100
CFAC1_260056200
CFAC1_270024200
CFAC1_270024300
CFAC1_270024400
CFAC1_270044900
CFAC1_280028300
CFAC1_280028900
CFAC1_280053800
CFAC1_280072500
CFAC1_290014800
CFAC1_290020900
CFAC1_290021000
CFAC1_290021100
CFAC1_290064300
CFAC1_290064400
CFAC1_300020200
CFAC1_300027200
CFAC1_300046100
CFAC1_300056500
CFAC1_300058900
CFAC1_300069600
CFAC1_300071500
CFAC1_300106300

>ec00340:Histidinemetabolism
CFAC1_010018100
CFAC1_020007900
CFAC1_020020300
CFAC1_020021200
CFAC1_060007000
CFAC1_060012600
CFAC1_090010500
CFAC1_090020900
CFAC1_100016000
CFAC1_100016200
CFAC1_120017800
CFAC1_120024900
CFAC1_130022900
CFAC1_150013600
CFAC1_150020100
CFAC1_150023900
CFAC1_150026300
CFAC1_150030000
CFAC1_160014700
CFAC1_170007400
CFAC1_170015800
CFAC1_170023100
CFAC1_170023200
CFAC1_170023300
CFAC1_170023400
CFAC1_170023500
CFAC1_170023600
CFAC1_170029300
CFAC1_170030800
CFAC1_180009600
CFAC1_180010700
CFAC1_180027000
CFAC1_180031500
CFAC1_190033500
CFAC1_190037500
CFAC1_190040000
CFAC1_200020000
CFAC1_200031500
CFAC1_200033300
CFAC1_210031400
CFAC1_210034350
CFAC1_220007200
CFAC1_220020200
CFAC1_220034500
CFAC1_230009500
CFAC1_230018700
CFAC1_240012800
CFAC1_240021100
CFAC1_240033300
CFAC1_240038400
CFAC1_250007400
CFAC1_250027900
CFAC1_250032800
CFAC1_260005800
CFAC1_260020100
CFAC1_260053600
CFAC1_260055700
CFAC1_270008100
CFAC1_270012400
CFAC1_270044900
CFAC1_280028300
CFAC1_280033400
CFAC1_280050200
CFAC1_280072500
CFAC1_290041000
CFAC1_290057100
CFAC1_300029100
CFAC1_300069600
CFAC1_300071500
CFAC1_300079400
CFAC1_300086300
CFAC1_300106300

>ec00350:Tyrosinemetabolism
CFAC1_010010400
CFAC1_010018100
CFAC1_020007900
CFAC1_020009400
CFAC1_020020300
CFAC1_020021200
CFAC1_060007000
CFAC1_060012600
CFAC1_080011300
CFAC1_080011400
CFAC1_090010500
CFAC1_090020900
CFAC1_100016000
CFAC1_100016200
CFAC1_120017800
CFAC1_120024900
CFAC1_130005200
CFAC1_130022900
CFAC1_150011700
CFAC1_150013600
CFAC1_150020100
CFAC1_150023900
CFAC1_150026300
CFAC1_150030000
CFAC1_160014700
CFAC1_160025500
CFAC1_160025600
CFAC1_160025700
CFAC1_170007400
CFAC1_170015800
CFAC1_170023100
CFAC1_170023200
CFAC1_170023300
CFAC1_170023400
CFAC1_170023500
CFAC1_170023600
CFAC1_170029300
CFAC1_170030800
CFAC1_180009600
CFAC1_180010700
CFAC1_180027000
CFAC1_190033500
CFAC1_190037500
CFAC1_190040000
CFAC1_200020000
CFAC1_200033300
CFAC1_210012200
CFAC1_210031400
CFAC1_210034350
CFAC1_220007200
CFAC1_220034500
CFAC1_230009500
CFAC1_230018700
CFAC1_240012800
CFAC1_240021100
CFAC1_240033300
CFAC1_240033800
CFAC1_240033900
CFAC1_240038400
CFAC1_250007400
CFAC1_250032800
CFAC1_250034600
CFAC1_250034700
CFAC1_250034800
CFAC1_250035000
CFAC1_250035100
CFAC1_250035200
CFAC1_250035300
CFAC1_250042600
CFAC1_260005800
CFAC1_260020100
CFAC1_260043900
CFAC1_260049000
CFAC1_260055700
CFAC1_270008100
CFAC1_270012400
CFAC1_280033400
CFAC1_280050200
CFAC1_280072500
CFAC1_290057100
CFAC1_300027200
CFAC1_300029100
CFAC1_300069600
CFAC1_300079400
CFAC1_300086300
CFAC1_300106300

>ec00351:DDTdegradation
CFAC1_250011700
CFAC1_250042600
CFAC1_270014600
CFAC1_270045300
CFAC1_300027200
CFAC1_300076500

>ec00360:Phenylalaninemetabolism
CFAC1_010018100
CFAC1_020007900
CFAC1_020020300
CFAC1_020021200
CFAC1_060007000
CFAC1_060012600
CFAC1_090010500
CFAC1_090020900
CFAC1_100016000
CFAC1_100016200
CFAC1_120017800
CFAC1_120024800
CFAC1_120024900
CFAC1_130022900
CFAC1_140013700
CFAC1_150013600
CFAC1_150020100
CFAC1_150023900
CFAC1_150026300
CFAC1_150030000
CFAC1_160014700
CFAC1_170007400
CFAC1_170015800
CFAC1_170019400
CFAC1_170023100
CFAC1_170023200
CFAC1_170023300
CFAC1_170023400
CFAC1_170023500
CFAC1_170023600
CFAC1_170029300
CFAC1_170030800
CFAC1_180009600
CFAC1_180010700
CFAC1_180027000
CFAC1_180031500
CFAC1_190033500
CFAC1_190037500
CFAC1_190040000
CFAC1_200020000
CFAC1_200031100
CFAC1_200031500
CFAC1_200033300
CFAC1_210012200
CFAC1_210031400
CFAC1_210034350
CFAC1_210036700
CFAC1_220007200
CFAC1_220034500
CFAC1_230009500
CFAC1_230018700
CFAC1_240012700
CFAC1_240012800
CFAC1_240021100
CFAC1_240033300
CFAC1_240033800
CFAC1_240033900
CFAC1_240038400
CFAC1_250007400
CFAC1_250032800
CFAC1_250034600
CFAC1_250034700
CFAC1_250034800
CFAC1_250035000
CFAC1_250035100
CFAC1_250035200
CFAC1_250035300
CFAC1_250042600
CFAC1_250048600
CFAC1_260005800
CFAC1_260020100
CFAC1_260055700
CFAC1_270008100
CFAC1_270012400
CFAC1_280033400
CFAC1_280050200
CFAC1_280072500
CFAC1_290025800
CFAC1_290057100
CFAC1_300022200
CFAC1_300027200
CFAC1_300029100
CFAC1_300069600
CFAC1_300079400
CFAC1_300086300
CFAC1_300106300

>ec00361:Chlorocyclohexaneandchlorobenzenedegradation
CFAC1_060006300
CFAC1_150032300
CFAC1_160017700
CFAC1_160017800
CFAC1_170008700
CFAC1_170008800
CFAC1_180031500
CFAC1_200031500
CFAC1_220029000
CFAC1_230036900
CFAC1_230051900
CFAC1_240042800
CFAC1_250011700
CFAC1_250030400
CFAC1_250039900
CFAC1_260032100
CFAC1_260061100
CFAC1_270045300
CFAC1_280055700
CFAC1_300024400
CFAC1_300024500
CFAC1_300044100

>ec00362:Benzoatedegradation
CFAC1_010009900
CFAC1_020007900
CFAC1_020009400
CFAC1_040006600
CFAC1_060007000
CFAC1_080011300
CFAC1_080011400
CFAC1_080011600
CFAC1_090020900
CFAC1_100016000
CFAC1_120024800
CFAC1_130005200
CFAC1_140013700
CFAC1_150018100
CFAC1_150030000
CFAC1_170014100
CFAC1_170014300
CFAC1_170014500
CFAC1_170014700
CFAC1_170015200
CFAC1_170015500
CFAC1_170023100
CFAC1_170023200
CFAC1_170023300
CFAC1_170023400
CFAC1_170023500
CFAC1_170023600
CFAC1_180009600
CFAC1_180031500
CFAC1_190010700
CFAC1_200020000
CFAC1_200031100
CFAC1_200031500
CFAC1_210029600
CFAC1_210036700
CFAC1_220007200
CFAC1_220034500
CFAC1_230009500
CFAC1_230042000
CFAC1_240012700
CFAC1_240012800
CFAC1_240021100
CFAC1_250042600
CFAC1_250048600
CFAC1_250050700
CFAC1_270033500
CFAC1_270050200
CFAC1_270050300
CFAC1_270064800
CFAC1_280072500
CFAC1_290020400
CFAC1_290025800
CFAC1_290027500
CFAC1_290046000
CFAC1_290046100
CFAC1_290046200
CFAC1_290046300
CFAC1_290046400
CFAC1_290046500
CFAC1_290061400
CFAC1_290062200
CFAC1_300027200
CFAC1_300069600
CFAC1_300070100
CFAC1_300070200
CFAC1_300106300

>ec00363:Bisphenoldegradation
CFAC1_010009900
CFAC1_020009400
CFAC1_040006600
CFAC1_080011300
CFAC1_080011400
CFAC1_130005200
CFAC1_140007500
CFAC1_160017700
CFAC1_160017800
CFAC1_170014100
CFAC1_170014300
CFAC1_170014500
CFAC1_170014700
CFAC1_170015200
CFAC1_170015500
CFAC1_180031500
CFAC1_190010700
CFAC1_190018600
CFAC1_200031500
CFAC1_210029600
CFAC1_230042000
CFAC1_230051900
CFAC1_250022900
CFAC1_250023000
CFAC1_250050700
CFAC1_260017800
CFAC1_260044500
CFAC1_260061100
CFAC1_270014600
CFAC1_270050200
CFAC1_270050300
CFAC1_270064800
CFAC1_280037800
CFAC1_290020400
CFAC1_290027500
CFAC1_290046000
CFAC1_290046100
CFAC1_290046200
CFAC1_290046300
CFAC1_290046400
CFAC1_290046500
CFAC1_290061400
CFAC1_300070100
CFAC1_300070200
CFAC1_300076500

>ec00364:Fluorobenzoatedegradation
CFAC1_150026400
CFAC1_190033400
CFAC1_250006900
CFAC1_250011700
CFAC1_270020400
CFAC1_270045300
CFAC1_290007700
CFAC1_290050000
CFAC1_300058500

>ec00380:Tryptophanmetabolism
CFAC1_010018100
CFAC1_020020300
CFAC1_020021200
CFAC1_050013400
CFAC1_060006300
CFAC1_060012600
CFAC1_080009500
CFAC1_090005900
CFAC1_090008200
CFAC1_090010500
CFAC1_100008000
CFAC1_100016200
CFAC1_100020600
CFAC1_120017800
CFAC1_120024900
CFAC1_130022900
CFAC1_130024500
CFAC1_140013700
CFAC1_150013600
CFAC1_150020100
CFAC1_150023900
CFAC1_150026300
CFAC1_150030800
CFAC1_150032300
CFAC1_160014700
CFAC1_160014800
CFAC1_160017700
CFAC1_160017800
CFAC1_160025000
CFAC1_160031400
CFAC1_170007400
CFAC1_170008700
CFAC1_170008800
CFAC1_170015800
CFAC1_170029300
CFAC1_170030800
CFAC1_180010700
CFAC1_180027000
CFAC1_180031500
CFAC1_190020600
CFAC1_190033500
CFAC1_190037500
CFAC1_190040000
CFAC1_200008000
CFAC1_200023700
CFAC1_200031100
CFAC1_200031500
CFAC1_200033300
CFAC1_210010600
CFAC1_210028900
CFAC1_210031400
CFAC1_210034350
CFAC1_210036700
CFAC1_220010700
CFAC1_220020200
CFAC1_220029000
CFAC1_230018700
CFAC1_230038500
CFAC1_230042500
CFAC1_230051900
CFAC1_240006700
CFAC1_240033300
CFAC1_240038400
CFAC1_240038500
CFAC1_240042800
CFAC1_240047500
CFAC1_250006200
CFAC1_250007400
CFAC1_250011700
CFAC1_250019700
CFAC1_250019800
CFAC1_250027900
CFAC1_250032800
CFAC1_250042600
CFAC1_260005800
CFAC1_260005900
CFAC1_260020100
CFAC1_260044800
CFAC1_260053600
CFAC1_260055700
CFAC1_260061100
CFAC1_270008100
CFAC1_270012400
CFAC1_270045200
CFAC1_270045300
CFAC1_270060200
CFAC1_270067300
CFAC1_280006600
CFAC1_280011000
CFAC1_280024000
CFAC1_280033400
CFAC1_280038400
CFAC1_280048900
CFAC1_280050200
CFAC1_280078100
CFAC1_290005500
CFAC1_290025800
CFAC1_290057100
CFAC1_290062200
CFAC1_290062400
CFAC1_290070800
CFAC1_300027200
CFAC1_300029100
CFAC1_300034200
CFAC1_300073600
CFAC1_300079400
CFAC1_300080700
CFAC1_300086300
CFAC1_300090600
CFAC1_300096500

>ec00400:Phenylalanine,tyrosineandtryptophanbiosynthesis
CFAC1_010009900
CFAC1_020009400
CFAC1_040006600
CFAC1_080011300
CFAC1_080011400
CFAC1_130005200
CFAC1_170014100
CFAC1_170014300
CFAC1_170014500
CFAC1_170014700
CFAC1_170015200
CFAC1_170015500
CFAC1_190010700
CFAC1_210012200
CFAC1_210029600
CFAC1_230042000
CFAC1_240033800
CFAC1_240033900
CFAC1_250034600
CFAC1_250034700
CFAC1_250034800
CFAC1_250035000
CFAC1_250035100
CFAC1_250035200
CFAC1_250035300
CFAC1_250050700
CFAC1_270050200
CFAC1_270050300
CFAC1_270064800
CFAC1_290020400
CFAC1_290027500
CFAC1_290046000
CFAC1_290046100
CFAC1_290046200
CFAC1_290046300
CFAC1_290046400
CFAC1_290046500
CFAC1_290061400
CFAC1_300022200
CFAC1_300070100
CFAC1_300070200

>ec00401:Novobiocinbiosynthesis
CFAC1_210012200
CFAC1_240033800
CFAC1_240033900
CFAC1_250034600
CFAC1_250034700
CFAC1_250034800
CFAC1_250035000
CFAC1_250035100
CFAC1_250035200
CFAC1_250035300

>ec00410:beta-Alaninemetabolism
CFAC1_030014700
CFAC1_080016700
CFAC1_140013700
CFAC1_200031100
CFAC1_210036700
CFAC1_220020200
CFAC1_250027900
CFAC1_260053600
CFAC1_270044900
CFAC1_280028300
CFAC1_280053800
CFAC1_290025800
CFAC1_300050800
CFAC1_300050900
CFAC1_300071500

>ec00430:Taurineandhypotaurinemetabolism
CFAC1_180031400
CFAC1_240042700

>ec00440:Phosphonateandphosphinatemetabolism
CFAC1_070007300
CFAC1_140016600
CFAC1_140022700
CFAC1_150020000
CFAC1_180015500
CFAC1_190015800
CFAC1_280066900
CFAC1_290049600

>ec00450:Selenocompoundmetabolism
CFAC1_010018100
CFAC1_020020300
CFAC1_020021200
CFAC1_050018000
CFAC1_060012600
CFAC1_090010500
CFAC1_100016200
CFAC1_110012700
CFAC1_120017800
CFAC1_120024900
CFAC1_130012000
CFAC1_130022900
CFAC1_150013600
CFAC1_150020100
CFAC1_150023900
CFAC1_150026300
CFAC1_160014700
CFAC1_170007400
CFAC1_170015800
CFAC1_170029300
CFAC1_170030800
CFAC1_180010700
CFAC1_180027000
CFAC1_190033500
CFAC1_190037500
CFAC1_190039800
CFAC1_190040000
CFAC1_200005600
CFAC1_200033300
CFAC1_210031400
CFAC1_210034350
CFAC1_220046700
CFAC1_230018700
CFAC1_230020800
CFAC1_240033300
CFAC1_240038400
CFAC1_250007400
CFAC1_250032800
CFAC1_260005800
CFAC1_260020100
CFAC1_260055700
CFAC1_270008100
CFAC1_270012400
CFAC1_280033400
CFAC1_280050200
CFAC1_280060900
CFAC1_290057100
CFAC1_300029100
CFAC1_300078300
CFAC1_300079400
CFAC1_300082700
CFAC1_300086300

>ec00460:Cyanoaminoacidmetabolism
CFAC1_060018200
CFAC1_110025900
CFAC1_210009100
CFAC1_210009200
CFAC1_210009300
CFAC1_210009350
CFAC1_210009400
CFAC1_210009700
CFAC1_260034300
CFAC1_260034400
CFAC1_260034600
CFAC1_280049600
CFAC1_290014400
CFAC1_300039800
CFAC1_300066300
CFAC1_300066600
CFAC1_300067000
CFAC1_300067500
CFAC1_300067600
CFAC1_300067700
CFAC1_300067800
CFAC1_300068000
CFAC1_300068300
CFAC1_300068400
CFAC1_300068600
CFAC1_300068700
CFAC1_300068900
CFAC1_300069000
CFAC1_300069100

>ec00473:D-Alaninemetabolism
CFAC1_150031800
CFAC1_260015200

>ec00480:Glutathionemetabolism
CFAC1_010008700
CFAC1_020010000
CFAC1_030014700
CFAC1_040009000
CFAC1_110019200
CFAC1_130025200
CFAC1_140019600
CFAC1_140028900
CFAC1_150006300
CFAC1_150012500
CFAC1_150022200
CFAC1_150026400
CFAC1_160015600
CFAC1_190033400
CFAC1_210033400
CFAC1_230008300
CFAC1_240020300
CFAC1_240043000
CFAC1_240043200
CFAC1_240043300
CFAC1_240043400
CFAC1_240043500
CFAC1_240043600
CFAC1_250006900
CFAC1_270020400
CFAC1_280009600
CFAC1_280009700
CFAC1_280032700
CFAC1_280048200
CFAC1_280053800
CFAC1_290007700
CFAC1_290014000
CFAC1_290014100
CFAC1_290014200
CFAC1_290014300
CFAC1_290024700
CFAC1_290024800
CFAC1_290028300
CFAC1_290050000
CFAC1_300015800
CFAC1_300058500
CFAC1_300083800

>ec00500:Starchandsucrosemetabolism
CFAC1_010012400
CFAC1_030009900
CFAC1_030010000
CFAC1_030010100
CFAC1_030010200
CFAC1_030010300
CFAC1_030010400
CFAC1_030010500
CFAC1_030010600
CFAC1_120017700
CFAC1_140006800
CFAC1_140018800
CFAC1_150021300
CFAC1_150021400
CFAC1_210009100
CFAC1_210009200
CFAC1_210009300
CFAC1_210009350
CFAC1_210009400
CFAC1_210009700
CFAC1_210030300
CFAC1_240031900
CFAC1_250034300
CFAC1_260008400
CFAC1_260008500
CFAC1_260013000
CFAC1_260034300
CFAC1_260034400
CFAC1_260034600
CFAC1_280031800
CFAC1_280045900
CFAC1_290068400
CFAC1_300033700
CFAC1_300065900
CFAC1_300066300
CFAC1_300066600
CFAC1_300067000
CFAC1_300067500
CFAC1_300067600
CFAC1_300067700
CFAC1_300067800
CFAC1_300068000
CFAC1_300068300
CFAC1_300068400
CFAC1_300068600
CFAC1_300068700
CFAC1_300068900
CFAC1_300069000
CFAC1_300069100

>ec00510:N-Glycanbiosynthesis
CFAC1_010007300
CFAC1_140017800
CFAC1_250008900
CFAC1_250009800
CFAC1_280046900
CFAC1_290053100
CFAC1_300036100
CFAC1_300079300
CFAC1_300104700

>ec00512:MucintypeO-Glycanbiosynthesis
CFAC1_140018500
CFAC1_160009300
CFAC1_160009600
CFAC1_160009900
CFAC1_160010000
CFAC1_160011300
CFAC1_160011400
CFAC1_160011900
CFAC1_160012900
CFAC1_170024900
CFAC1_170025000
CFAC1_200028800
CFAC1_250020400
CFAC1_260023800
CFAC1_260042900

>ec00513:VarioustypesofN-glycanbiosynthesis
CFAC1_010007300
CFAC1_140018500
CFAC1_160009300
CFAC1_160009600
CFAC1_160009900
CFAC1_160010000
CFAC1_160011300
CFAC1_160011400
CFAC1_160011900
CFAC1_160012900
CFAC1_170024900
CFAC1_170025000
CFAC1_180015500
CFAC1_200028800
CFAC1_250020400
CFAC1_260023800
CFAC1_260042900
CFAC1_290049600
CFAC1_290053100
CFAC1_300104700

>ec00520:Aminosugarandnucleotidesugarmetabolism
CFAC1_010009900
CFAC1_010012400
CFAC1_040006600
CFAC1_060006600
CFAC1_060022300
CFAC1_080017900
CFAC1_090011300
CFAC1_090019900
CFAC1_120010900
CFAC1_120011100
CFAC1_120016000
CFAC1_140018800
CFAC1_150007000
CFAC1_170014100
CFAC1_170014300
CFAC1_170014500
CFAC1_170014700
CFAC1_170015200
CFAC1_170015500
CFAC1_180028100
CFAC1_190010700
CFAC1_190026900
CFAC1_190036500
CFAC1_210029600
CFAC1_220034800
CFAC1_220039400
CFAC1_230027400
CFAC1_230030300
CFAC1_230042000
CFAC1_230044700
CFAC1_240010400
CFAC1_240014900
CFAC1_240015000
CFAC1_250007600
CFAC1_250030300
CFAC1_250034300
CFAC1_250050700
CFAC1_260008400
CFAC1_260008500
CFAC1_260013000
CFAC1_270050200
CFAC1_270050300
CFAC1_270064800
CFAC1_280069500
CFAC1_290020400
CFAC1_290027500
CFAC1_290029800
CFAC1_290046000
CFAC1_290046100
CFAC1_290046200
CFAC1_290046300
CFAC1_290046400
CFAC1_290046500
CFAC1_290061400
CFAC1_290068400
CFAC1_300047300
CFAC1_300055100
CFAC1_300070100
CFAC1_300070200
CFAC1_300076700
CFAC1_300087100

>ec00521:Streptomycinbiosynthesis
CFAC1_090022500
CFAC1_110018200
CFAC1_110027100
CFAC1_160024900
CFAC1_240041200
CFAC1_250034300
CFAC1_260008400
CFAC1_260008500
CFAC1_260013000
CFAC1_290068400

>ec00522:Biosynthesisof12-,14-and16-memberedmacrolides
CFAC1_010018100
CFAC1_020020300
CFAC1_020021200
CFAC1_060012600
CFAC1_090010500
CFAC1_100016200
CFAC1_120017800
CFAC1_120024900
CFAC1_130022900
CFAC1_140018500
CFAC1_150013600
CFAC1_150020100
CFAC1_150023900
CFAC1_150026300
CFAC1_160009300
CFAC1_160009600
CFAC1_160009900
CFAC1_160010000
CFAC1_160011300
CFAC1_160011400
CFAC1_160011900
CFAC1_160012900
CFAC1_160014700
CFAC1_160017700
CFAC1_160017800
CFAC1_170007400
CFAC1_170015800
CFAC1_170024900
CFAC1_170025000
CFAC1_170029300
CFAC1_170030800
CFAC1_180010700
CFAC1_180027000
CFAC1_190033500
CFAC1_190037500
CFAC1_190040000
CFAC1_200028800
CFAC1_200033300
CFAC1_210031400
CFAC1_210034350
CFAC1_230018700
CFAC1_230051900
CFAC1_240033300
CFAC1_240038400
CFAC1_250007400
CFAC1_250020400
CFAC1_250032800
CFAC1_260005800
CFAC1_260020100
CFAC1_260023800
CFAC1_260042900
CFAC1_260055700
CFAC1_260061100
CFAC1_270008100
CFAC1_270012400
CFAC1_280033400
CFAC1_280050200
CFAC1_290057100
CFAC1_300029100
CFAC1_300079400
CFAC1_300086300

>ec00523:Polyketidesugarunitbiosynthesis
CFAC1_010009900
CFAC1_040006600
CFAC1_160024900
CFAC1_170014100
CFAC1_170014300
CFAC1_170014500
CFAC1_170014700
CFAC1_170015200
CFAC1_170015500
CFAC1_190010700
CFAC1_210029600
CFAC1_230042000
CFAC1_250050700
CFAC1_270050200
CFAC1_270050300
CFAC1_270064800
CFAC1_290020400
CFAC1_290027500
CFAC1_290046000
CFAC1_290046100
CFAC1_290046200
CFAC1_290046300
CFAC1_290046400
CFAC1_290046500
CFAC1_290061400
CFAC1_300070100
CFAC1_300070200

>ec00524:Butirosinandneomycinbiosynthesis
CFAC1_250034300
CFAC1_260008400
CFAC1_260008500

>ec00531:Glycosaminoglycandegradation
CFAC1_100015100
CFAC1_100015200
CFAC1_130018800
CFAC1_130019300
CFAC1_130019600
CFAC1_150024100
CFAC1_150024400
CFAC1_160020700
CFAC1_180011000
CFAC1_220021700
CFAC1_240030900
CFAC1_270009600
CFAC1_270031600
CFAC1_280059000
CFAC1_300037900
CFAC1_300038000
CFAC1_300038100
CFAC1_300039100
CFAC1_300039200

>ec00540:Lipopolysaccharidebiosynthesis
CFAC1_020007400
CFAC1_020007900
CFAC1_020010700
CFAC1_040007800
CFAC1_040012700
CFAC1_060007000
CFAC1_070010300
CFAC1_080008100
CFAC1_080015600
CFAC1_080021800
CFAC1_090006200
CFAC1_090010800
CFAC1_090020900
CFAC1_100016000
CFAC1_110019800
CFAC1_120010300
CFAC1_130006200
CFAC1_130008100
CFAC1_130008200
CFAC1_130008300
CFAC1_130010000
CFAC1_140010200
CFAC1_140014700
CFAC1_140018500
CFAC1_150030000
CFAC1_160007400
CFAC1_160007500
CFAC1_160009300
CFAC1_160009600
CFAC1_160009900
CFAC1_160010000
CFAC1_160011300
CFAC1_160011400
CFAC1_160011900
CFAC1_160012900
CFAC1_160028000
CFAC1_170023100
CFAC1_170023200
CFAC1_170023300
CFAC1_170023400
CFAC1_170023500
CFAC1_170023600
CFAC1_170024900
CFAC1_170025000
CFAC1_180009600
CFAC1_190014600
CFAC1_190014900
CFAC1_190023200
CFAC1_200013800
CFAC1_200020000
CFAC1_200028800
CFAC1_200029200
CFAC1_210015800
CFAC1_210017300
CFAC1_220007200
CFAC1_220034500
CFAC1_230009500
CFAC1_230017600
CFAC1_230018000
CFAC1_230031700
CFAC1_230046500
CFAC1_230052900
CFAC1_240012800
CFAC1_240015300
CFAC1_240021100
CFAC1_250020400
CFAC1_250043000
CFAC1_250047400
CFAC1_250054100
CFAC1_260023800
CFAC1_260024600
CFAC1_260042900
CFAC1_260053700
CFAC1_280023500
CFAC1_280047700
CFAC1_280071400
CFAC1_280072500
CFAC1_290006000
CFAC1_290074900
CFAC1_300012100
CFAC1_300028300
CFAC1_300029500
CFAC1_300069600
CFAC1_300072100
CFAC1_300081700
CFAC1_300082100
CFAC1_300100600
CFAC1_300101400
CFAC1_300106300

>ec00550:Peptidoglycanbiosynthesis
CFAC1_050023900
CFAC1_120016600
CFAC1_140018500
CFAC1_160009300
CFAC1_160009600
CFAC1_160009900
CFAC1_160010000
CFAC1_160011300
CFAC1_160011400
CFAC1_160011900
CFAC1_160012900
CFAC1_170024900
CFAC1_170025000
CFAC1_200028800
CFAC1_200030300
CFAC1_210015600
CFAC1_230009100
CFAC1_240019400
CFAC1_250020400
CFAC1_260023800
CFAC1_260026700
CFAC1_260042900

>ec00561:Glycerolipidmetabolism
CFAC1_040010900
CFAC1_050020700
CFAC1_060006500
CFAC1_090016600
CFAC1_120023300
CFAC1_140010800
CFAC1_140010900
CFAC1_140018500
CFAC1_150007400
CFAC1_160009300
CFAC1_160009600
CFAC1_160009900
CFAC1_160010000
CFAC1_160011300
CFAC1_160011400
CFAC1_160011900
CFAC1_160012900
CFAC1_160016400
CFAC1_170023700
CFAC1_170024900
CFAC1_170025000
CFAC1_170028400
CFAC1_180026600
CFAC1_190031500
CFAC1_200019700
CFAC1_200028800
CFAC1_220020200
CFAC1_230016900
CFAC1_230034300
CFAC1_230034400
CFAC1_250020400
CFAC1_250027900
CFAC1_260023800
CFAC1_260042900
CFAC1_260053600
CFAC1_270019200
CFAC1_270019300
CFAC1_270024500
CFAC1_270058000
CFAC1_290058500
CFAC1_290066200
CFAC1_300081100
CFAC1_300105900

>ec00562:Inositolphosphatemetabolism
CFAC1_060006200
CFAC1_070016800
CFAC1_070021200
CFAC1_090022500
CFAC1_110005400
CFAC1_110018200
CFAC1_110027100
CFAC1_160028500
CFAC1_180019000
CFAC1_200021300
CFAC1_210017400
CFAC1_210017700
CFAC1_210017800
CFAC1_240025500
CFAC1_240025900
CFAC1_240031100
CFAC1_240041200
CFAC1_240044500
CFAC1_250019900
CFAC1_250050500
CFAC1_260025400
CFAC1_260040400
CFAC1_260054100
CFAC1_270005800
CFAC1_270005900
CFAC1_270065400
CFAC1_290058800
CFAC1_290060400
CFAC1_290065900
CFAC1_290067500
CFAC1_290070000
CFAC1_290076400

>ec00563:Glycosylphosphatidylinositol(GPI)-anchorbiosynthesis
CFAC1_010018800
CFAC1_100006800
CFAC1_100020200
CFAC1_110008800
CFAC1_140010100
CFAC1_140018500
CFAC1_160009300
CFAC1_160009600
CFAC1_160009900
CFAC1_160010000
CFAC1_160011300
CFAC1_160011400
CFAC1_160011900
CFAC1_160012900
CFAC1_170024900
CFAC1_170025000
CFAC1_200007400
CFAC1_200028000
CFAC1_200028800
CFAC1_220040200
CFAC1_230018000
CFAC1_230020200
CFAC1_250020400
CFAC1_250027400
CFAC1_260013300
CFAC1_260023800
CFAC1_260042900
CFAC1_280012400
CFAC1_280023500
CFAC1_280053300
CFAC1_280071400
CFAC1_290074900
CFAC1_300007700
CFAC1_300073500
CFAC1_300081700
CFAC1_300082100
CFAC1_300090800
CFAC1_300101400

>ec00564:Glycerophospholipidmetabolism
CFAC1_020007900
CFAC1_040012500
CFAC1_040012600
CFAC1_040012650
CFAC1_060006500
CFAC1_060007000
CFAC1_070007300
CFAC1_080008500
CFAC1_090016600
CFAC1_090020900
CFAC1_100016000
CFAC1_110024600
CFAC1_120023300
CFAC1_140007500
CFAC1_140010800
CFAC1_140010900
CFAC1_140016600
CFAC1_140022700
CFAC1_150007400
CFAC1_150030000
CFAC1_160028500
CFAC1_170023100
CFAC1_170023200
CFAC1_170023300
CFAC1_170023400
CFAC1_170023500
CFAC1_170023600
CFAC1_170023700
CFAC1_180009600
CFAC1_180015500
CFAC1_180026600
CFAC1_190015800
CFAC1_190018600
CFAC1_190031500
CFAC1_190042400
CFAC1_200020000
CFAC1_200032000
CFAC1_220007200
CFAC1_220034500
CFAC1_230009500
CFAC1_230035600
CFAC1_240012800
CFAC1_240021100
CFAC1_250021600
CFAC1_260017300
CFAC1_260017800
CFAC1_260044500
CFAC1_270052200
CFAC1_270068600
CFAC1_280066900
CFAC1_280067600
CFAC1_280072500
CFAC1_290026600
CFAC1_290042200
CFAC1_290049600
CFAC1_300008200
CFAC1_300034900
CFAC1_300069600
CFAC1_300097400
CFAC1_300098200
CFAC1_300105900
CFAC1_300106300

>ec00565:Etherlipidmetabolism
CFAC1_010009100
CFAC1_020007900
CFAC1_060007000
CFAC1_070007300
CFAC1_090020900
CFAC1_100016000
CFAC1_140010800
CFAC1_140010900
CFAC1_140016600
CFAC1_150030000
CFAC1_170023100
CFAC1_170023200
CFAC1_170023300
CFAC1_170023400
CFAC1_170023500
CFAC1_170023600
CFAC1_170023700
CFAC1_180009600
CFAC1_180026600
CFAC1_190012700
CFAC1_190036000
CFAC1_190038700
CFAC1_200020000
CFAC1_200032200
CFAC1_210031900
CFAC1_210042800
CFAC1_220007200
CFAC1_220027000
CFAC1_220034500
CFAC1_230009500
CFAC1_240012800
CFAC1_240021100
CFAC1_260019100
CFAC1_280066900
CFAC1_280072500
CFAC1_290007100
CFAC1_290051100
CFAC1_290066300
CFAC1_290066400
CFAC1_290066500
CFAC1_300007400
CFAC1_300007700
CFAC1_300069600
CFAC1_300080400
CFAC1_300106300

>ec00590:Arachidonicacidmetabolism
CFAC1_100016900
CFAC1_110028500
CFAC1_180031500
CFAC1_200031500
CFAC1_240019400
CFAC1_240038500
CFAC1_260014400
CFAC1_280032700
CFAC1_290014000
CFAC1_290014100
CFAC1_290014200
CFAC1_290014300
CFAC1_290030000
CFAC1_300096200

>ec00591:Linoleicacidmetabolism
CFAC1_010009900
CFAC1_040006600
CFAC1_170014100
CFAC1_170014300
CFAC1_170014500
CFAC1_170014700
CFAC1_170015200
CFAC1_170015500
CFAC1_180031500
CFAC1_190010700
CFAC1_200031500
CFAC1_210029600
CFAC1_230042000
CFAC1_240038500
CFAC1_250050700
CFAC1_270050200
CFAC1_270050300
CFAC1_270064800
CFAC1_290020400
CFAC1_290027500
CFAC1_290046000
CFAC1_290046100
CFAC1_290046200
CFAC1_290046300
CFAC1_290046400
CFAC1_290046500
CFAC1_290061400
CFAC1_300070100
CFAC1_300070200

>ec00592:alpha-Linolenicacidmetabolism
CFAC1_010015600
CFAC1_010015700
CFAC1_010016000
CFAC1_010016100
CFAC1_010016200
CFAC1_070005300
CFAC1_070005400
CFAC1_080022100
CFAC1_090009400
CFAC1_110012400
CFAC1_110026100
CFAC1_120024800
CFAC1_140013700
CFAC1_150014300
CFAC1_150014400
CFAC1_150017900
CFAC1_150018100
CFAC1_200031100
CFAC1_210031000
CFAC1_210036700
CFAC1_220043700
CFAC1_220043800
CFAC1_230012700
CFAC1_230012800
CFAC1_240012700
CFAC1_250048600
CFAC1_260014300
CFAC1_260033420
CFAC1_260033480
CFAC1_260033600
CFAC1_270033500
CFAC1_280049000
CFAC1_280065600
CFAC1_280065700
CFAC1_280065800
CFAC1_280065900
CFAC1_280066000
CFAC1_280066100
CFAC1_290025800
CFAC1_290042900
CFAC1_290056300
CFAC1_300009700

>ec00600:Sphingolipidmetabolism
CFAC1_010009100
CFAC1_140010800
CFAC1_140010900
CFAC1_140018500
CFAC1_150026400
CFAC1_150033100
CFAC1_160009300
CFAC1_160009600
CFAC1_160009900
CFAC1_160010000
CFAC1_160011300
CFAC1_160011400
CFAC1_160011900
CFAC1_160012900
CFAC1_160017700
CFAC1_160017800
CFAC1_170023700
CFAC1_170024900
CFAC1_170025000
CFAC1_180015500
CFAC1_180026600
CFAC1_190012700
CFAC1_190033400
CFAC1_190036000
CFAC1_200007900
CFAC1_200028800
CFAC1_210031900
CFAC1_230051900
CFAC1_240029100
CFAC1_240029200
CFAC1_250006900
CFAC1_250020400
CFAC1_260023800
CFAC1_260042900
CFAC1_260047200
CFAC1_260061100
CFAC1_270020400
CFAC1_270036700
CFAC1_290007100
CFAC1_290007700
CFAC1_290012900
CFAC1_290049600
CFAC1_290050000
CFAC1_290067900
CFAC1_300007400
CFAC1_300058500
CFAC1_300101200

>ec00601:Glycosphingolipidbiosynthesis-lactoandneolactoseries
CFAC1_050006100
CFAC1_140018500
CFAC1_160009300
CFAC1_160009600
CFAC1_160009900
CFAC1_160010000
CFAC1_160011300
CFAC1_160011400
CFAC1_160011900
CFAC1_160012900
CFAC1_170024900
CFAC1_170025000
CFAC1_200028800
CFAC1_250020400
CFAC1_260023800
CFAC1_260042900

>ec00603:Glycosphingolipidbiosynthesis-globoseries
CFAC1_050006100
CFAC1_140018500
CFAC1_160009300
CFAC1_160009600
CFAC1_160009900
CFAC1_160010000
CFAC1_160011300
CFAC1_160011400
CFAC1_160011900
CFAC1_160012900
CFAC1_170024900
CFAC1_170025000
CFAC1_200028800
CFAC1_250020400
CFAC1_260023800
CFAC1_260042900

>ec00604:Glycosphingolipidbiosynthesis-ganglioseries
CFAC1_020007900
CFAC1_060007000
CFAC1_090020900
CFAC1_100016000
CFAC1_140018500
CFAC1_150030000
CFAC1_160009300
CFAC1_160009600
CFAC1_160009900
CFAC1_160010000
CFAC1_160011300
CFAC1_160011400
CFAC1_160011900
CFAC1_160012900
CFAC1_170023100
CFAC1_170023200
CFAC1_170023300
CFAC1_170023400
CFAC1_170023500
CFAC1_170023600
CFAC1_170024900
CFAC1_170025000
CFAC1_180009600
CFAC1_200020000
CFAC1_200028800
CFAC1_220007200
CFAC1_220034500
CFAC1_230009500
CFAC1_240012800
CFAC1_240021100
CFAC1_250020400
CFAC1_260023800
CFAC1_260042900
CFAC1_280072500
CFAC1_300069600
CFAC1_300106300

>ec00620:Pyruvatemetabolism
CFAC1_010007900
CFAC1_040005400
CFAC1_050005600
CFAC1_070016500
CFAC1_070016700
CFAC1_100023800
CFAC1_140023300
CFAC1_150013700
CFAC1_150018300
CFAC1_170014200
CFAC1_170014400
CFAC1_170014600
CFAC1_170015100
CFAC1_170015400
CFAC1_170015600
CFAC1_200024200
CFAC1_200024300
CFAC1_200025700
CFAC1_200027300
CFAC1_210011400
CFAC1_210016800
CFAC1_210016900
CFAC1_210033900
CFAC1_210034000
CFAC1_210036000
CFAC1_210036100
CFAC1_220020200
CFAC1_230013300
CFAC1_230015900
CFAC1_240025700
CFAC1_240025800
CFAC1_250027900
CFAC1_250036000
CFAC1_250040100
CFAC1_250042600
CFAC1_260012100
CFAC1_260053600
CFAC1_270060300
CFAC1_270066000
CFAC1_270068700
CFAC1_280058200
CFAC1_290029000
CFAC1_290029100
CFAC1_290029200
CFAC1_290029300
CFAC1_290062200
CFAC1_290063700
CFAC1_300027200
CFAC1_300045600
CFAC1_300054400
CFAC1_300080200
CFAC1_300080300

>ec00621:Dioxindegradation
CFAC1_160030100
CFAC1_250042600
CFAC1_300027200

>ec00622:Xylenedegradation
CFAC1_010009900
CFAC1_040006600
CFAC1_170014100
CFAC1_170014300
CFAC1_170014500
CFAC1_170014700
CFAC1_170015200
CFAC1_170015500
CFAC1_180031500
CFAC1_190010700
CFAC1_200031500
CFAC1_210029600
CFAC1_230042000
CFAC1_250011700
CFAC1_250042600
CFAC1_250050700
CFAC1_270045300
CFAC1_270050200
CFAC1_270050300
CFAC1_270064800
CFAC1_290020400
CFAC1_290027500
CFAC1_290046000
CFAC1_290046100
CFAC1_290046200
CFAC1_290046300
CFAC1_290046400
CFAC1_290046500
CFAC1_290061400
CFAC1_300027200
CFAC1_300070100
CFAC1_300070200

>ec00623:Toluenedegradation
CFAC1_020007900
CFAC1_020009400
CFAC1_060007000
CFAC1_080011300
CFAC1_080011400
CFAC1_090020900
CFAC1_100016000
CFAC1_130005200
CFAC1_140007500
CFAC1_150030000
CFAC1_170023100
CFAC1_170023200
CFAC1_170023300
CFAC1_170023400
CFAC1_170023500
CFAC1_170023600
CFAC1_180009600
CFAC1_180031500
CFAC1_190018600
CFAC1_200020000
CFAC1_200031500
CFAC1_220007200
CFAC1_220034500
CFAC1_230009500
CFAC1_240012800
CFAC1_240021100
CFAC1_250011700
CFAC1_250019700
CFAC1_250019800
CFAC1_260017800
CFAC1_260044500
CFAC1_270045300
CFAC1_280072500
CFAC1_300069600
CFAC1_300106300

>ec00624:Polycyclicaromatichydrocarbondegradation
CFAC1_010018100
CFAC1_020020300
CFAC1_020021200
CFAC1_060012600
CFAC1_090010500
CFAC1_100016200
CFAC1_120017800
CFAC1_120024900
CFAC1_130022900
CFAC1_150013600
CFAC1_150020100
CFAC1_150023900
CFAC1_150026300
CFAC1_160014700
CFAC1_160017700
CFAC1_160017800
CFAC1_160030100
CFAC1_170007400
CFAC1_170015800
CFAC1_170029300
CFAC1_170030800
CFAC1_180010700
CFAC1_180027000
CFAC1_180031500
CFAC1_190033500
CFAC1_190037500
CFAC1_190040000
CFAC1_200031500
CFAC1_200033300
CFAC1_210031400
CFAC1_210034350
CFAC1_230012700
CFAC1_230012800
CFAC1_230018700
CFAC1_230051900
CFAC1_240033300
CFAC1_240038400
CFAC1_250007400
CFAC1_250011700
CFAC1_250032800
CFAC1_250042600
CFAC1_260005800
CFAC1_260020100
CFAC1_260055700
CFAC1_260061100
CFAC1_270008100
CFAC1_270012400
CFAC1_270014600
CFAC1_270045300
CFAC1_280033400
CFAC1_280037800
CFAC1_280050200
CFAC1_290057100
CFAC1_300027200
CFAC1_300029100
CFAC1_300076500
CFAC1_300079400
CFAC1_300086300

>ec00625:Chloroalkaneandchloroalkenedegradation
CFAC1_010009900
CFAC1_010010400
CFAC1_040006600
CFAC1_150011700
CFAC1_160017700
CFAC1_160017800
CFAC1_160025500
CFAC1_160025600
CFAC1_160025700
CFAC1_170014100
CFAC1_170014300
CFAC1_170014500
CFAC1_170014700
CFAC1_170015200
CFAC1_170015500
CFAC1_180031500
CFAC1_190010700
CFAC1_200031500
CFAC1_210029600
CFAC1_220020200
CFAC1_230042000
CFAC1_230051900
CFAC1_250027900
CFAC1_250042600
CFAC1_250050700
CFAC1_260043900
CFAC1_260053600
CFAC1_260061100
CFAC1_270050200
CFAC1_270050300
CFAC1_270064800
CFAC1_280037800
CFAC1_290020400
CFAC1_290027500
CFAC1_290046000
CFAC1_290046100
CFAC1_290046200
CFAC1_290046300
CFAC1_290046400
CFAC1_290046500
CFAC1_290061400
CFAC1_300024400
CFAC1_300024500
CFAC1_300027200
CFAC1_300070100
CFAC1_300070200

>ec00626:Naphthalenedegradation
CFAC1_010010400
CFAC1_020007900
CFAC1_020009400
CFAC1_060007000
CFAC1_080011300
CFAC1_080011400
CFAC1_080011600
CFAC1_090020900
CFAC1_100016000
CFAC1_130005200
CFAC1_150011700
CFAC1_150030000
CFAC1_160025500
CFAC1_160025600
CFAC1_160025700
CFAC1_160030100
CFAC1_170023100
CFAC1_170023200
CFAC1_170023300
CFAC1_170023400
CFAC1_170023500
CFAC1_170023600
CFAC1_180009600
CFAC1_180031500
CFAC1_200020000
CFAC1_200031500
CFAC1_220007200
CFAC1_220034500
CFAC1_230009500
CFAC1_240012800
CFAC1_240021100
CFAC1_250022900
CFAC1_250023000
CFAC1_250042600
CFAC1_260043900
CFAC1_280037800
CFAC1_280072500
CFAC1_300027200
CFAC1_300069600
CFAC1_300106300

>ec00627:Aminobenzoatedegradation
CFAC1_010018100
CFAC1_020007900
CFAC1_020020300
CFAC1_020021200
CFAC1_050008000
CFAC1_060007000
CFAC1_060012600
CFAC1_070010500
CFAC1_070011000
CFAC1_070011100
CFAC1_090010500
CFAC1_090020900
CFAC1_100016000
CFAC1_100016200
CFAC1_120017800
CFAC1_120024900
CFAC1_130022900
CFAC1_130027600
CFAC1_140013700
CFAC1_150013600
CFAC1_150020100
CFAC1_150023900
CFAC1_150026200
CFAC1_150026300
CFAC1_150030000
CFAC1_160014700
CFAC1_160017700
CFAC1_160017800
CFAC1_170007400
CFAC1_170015800
CFAC1_170023100
CFAC1_170023200
CFAC1_170023300
CFAC1_170023400
CFAC1_170023500
CFAC1_170023600
CFAC1_170029300
CFAC1_170030800
CFAC1_180009600
CFAC1_180010700
CFAC1_180027000
CFAC1_180031500
CFAC1_190033500
CFAC1_190037500
CFAC1_190040000
CFAC1_200020000
CFAC1_200031100
CFAC1_200031500
CFAC1_200033300
CFAC1_210031400
CFAC1_210034350
CFAC1_210036700
CFAC1_220007200
CFAC1_220034500
CFAC1_230009500
CFAC1_230013300
CFAC1_230018700
CFAC1_230051900
CFAC1_240012800
CFAC1_240021100
CFAC1_240033300
CFAC1_240038400
CFAC1_240038500
CFAC1_250007400
CFAC1_250032800
CFAC1_250037300
CFAC1_250039100
CFAC1_260005800
CFAC1_260020100
CFAC1_260055700
CFAC1_260061100
CFAC1_270008100
CFAC1_270012400
CFAC1_280033400
CFAC1_280037800
CFAC1_280050200
CFAC1_280064800
CFAC1_280072500
CFAC1_290025800
CFAC1_290057100
CFAC1_300029100
CFAC1_300069600
CFAC1_300079400
CFAC1_300086300
CFAC1_300102400
CFAC1_300106300

>ec00630:Glyoxylateanddicarboxylatemetabolism
CFAC1_110025900
CFAC1_140013000
CFAC1_140015100
CFAC1_160016400
CFAC1_160031400
CFAC1_170014200
CFAC1_170014400
CFAC1_170014600
CFAC1_170015100
CFAC1_170015400
CFAC1_170015600
CFAC1_180020900
CFAC1_230007700
CFAC1_230049800
CFAC1_250006200
CFAC1_270052600
CFAC1_270052700
CFAC1_270067300
CFAC1_280006600
CFAC1_290005500
CFAC1_290005800
CFAC1_290029000
CFAC1_290029100
CFAC1_290029300
CFAC1_290062200
CFAC1_300010900
CFAC1_300022700
CFAC1_300023400
CFAC1_300023600
CFAC1_300023700
CFAC1_300023800
CFAC1_300023900
CFAC1_300024100
CFAC1_300024200
CFAC1_300039800
CFAC1_300045600

>ec00633:Nitrotoluenedegradation
CFAC1_010009900
CFAC1_040006600
CFAC1_050021900
CFAC1_050022000
CFAC1_050022100
CFAC1_050022200
CFAC1_050022300
CFAC1_070005300
CFAC1_070005400
CFAC1_090009400
CFAC1_110012400
CFAC1_150014300
CFAC1_150014400
CFAC1_150017900
CFAC1_170014100
CFAC1_170014300
CFAC1_170014500
CFAC1_170014700
CFAC1_170015200
CFAC1_170015500
CFAC1_190010700
CFAC1_210029600
CFAC1_220043700
CFAC1_220043800
CFAC1_230042000
CFAC1_250050700
CFAC1_260014300
CFAC1_260033420
CFAC1_260033480
CFAC1_260033600
CFAC1_270050200
CFAC1_270050300
CFAC1_270064800
CFAC1_280049000
CFAC1_280065600
CFAC1_280065700
CFAC1_280065800
CFAC1_280065900
CFAC1_280066000
CFAC1_280066100
CFAC1_290020400
CFAC1_290027500
CFAC1_290042900
CFAC1_290046000
CFAC1_290046100
CFAC1_290046200
CFAC1_290046300
CFAC1_290046400
CFAC1_290046500
CFAC1_290056300
CFAC1_290061400
CFAC1_300009700
CFAC1_300070100
CFAC1_300070200

>ec00640:Propanoatemetabolism
CFAC1_010009900
CFAC1_040006600
CFAC1_080016700
CFAC1_140007500
CFAC1_140013700
CFAC1_150013700
CFAC1_150018300
CFAC1_170014100
CFAC1_170014300
CFAC1_170014500
CFAC1_170014700
CFAC1_170015200
CFAC1_170015500
CFAC1_180031500
CFAC1_190010700
CFAC1_190018600
CFAC1_200031100
CFAC1_200031500
CFAC1_210029600
CFAC1_210036700
CFAC1_220020200
CFAC1_230007700
CFAC1_230011200
CFAC1_230011300
CFAC1_230042000
CFAC1_230049800
CFAC1_250027900
CFAC1_250036000
CFAC1_250050700
CFAC1_260017800
CFAC1_260044500
CFAC1_260053600
CFAC1_270050200
CFAC1_270050300
CFAC1_270064800
CFAC1_270066000
CFAC1_280031500
CFAC1_290005800
CFAC1_290020400
CFAC1_290025800
CFAC1_290027500
CFAC1_290029200
CFAC1_290046000
CFAC1_290046100
CFAC1_290046200
CFAC1_290046300
CFAC1_290046400
CFAC1_290046500
CFAC1_290061400
CFAC1_290062200
CFAC1_300010900
CFAC1_300050800
CFAC1_300050900
CFAC1_300070100
CFAC1_300070200

>ec00642:Ethylbenzenedegradation
CFAC1_020007900
CFAC1_060007000
CFAC1_090020900
CFAC1_100016000
CFAC1_150018100
CFAC1_150030000
CFAC1_170023100
CFAC1_170023200
CFAC1_170023300
CFAC1_170023400
CFAC1_170023500
CFAC1_170023600
CFAC1_180009600
CFAC1_200020000
CFAC1_220007200
CFAC1_220034500
CFAC1_230009500
CFAC1_240012800
CFAC1_240021100
CFAC1_270033500
CFAC1_280072500
CFAC1_300069600
CFAC1_300106300

>ec00643:Styrenedegradation
CFAC1_180031500
CFAC1_200031500

>ec00650:Butanoatemetabolism
CFAC1_010009900
CFAC1_020007900
CFAC1_020009400
CFAC1_040006600
CFAC1_060007000
CFAC1_080011300
CFAC1_080011400
CFAC1_090020900
CFAC1_100016000
CFAC1_130005200
CFAC1_140013700
CFAC1_150029900
CFAC1_150030000
CFAC1_170014100
CFAC1_170014300
CFAC1_170014500
CFAC1_170014700
CFAC1_170015200
CFAC1_170015500
CFAC1_170023100
CFAC1_170023200
CFAC1_170023300
CFAC1_170023400
CFAC1_170023500
CFAC1_170023600
CFAC1_180009600
CFAC1_190010700
CFAC1_200020000
CFAC1_200031100
CFAC1_210029600
CFAC1_210036700
CFAC1_220007200
CFAC1_220034500
CFAC1_230009500
CFAC1_230027800
CFAC1_230042000
CFAC1_240012800
CFAC1_240021100
CFAC1_240042500
CFAC1_250019700
CFAC1_250019800
CFAC1_250045900
CFAC1_250050700
CFAC1_250051700
CFAC1_260041100
CFAC1_260041400
CFAC1_260043300
CFAC1_270050200
CFAC1_270050300
CFAC1_270064800
CFAC1_280061400
CFAC1_280061500
CFAC1_280072500
CFAC1_290020400
CFAC1_290025800
CFAC1_290027500
CFAC1_290046000
CFAC1_290046100
CFAC1_290046200
CFAC1_290046300
CFAC1_290046400
CFAC1_290046500
CFAC1_290061400
CFAC1_290062200
CFAC1_300069600
CFAC1_300070100
CFAC1_300070200
CFAC1_300106300

>ec00660:C5-Brancheddibasicacidmetabolism
CFAC1_230011200
CFAC1_230011300
CFAC1_280031500

>ec00670:Onecarbonpoolbyfolate
CFAC1_080006900
CFAC1_110025900
CFAC1_180026900
CFAC1_190035400
CFAC1_250030700
CFAC1_260050100
CFAC1_280042200
CFAC1_280042300
CFAC1_280072900
CFAC1_290008900
CFAC1_300039800
CFAC1_300098700

>ec00680:Methanemetabolism
CFAC1_010009900
CFAC1_020007400
CFAC1_020007900
CFAC1_020010700
CFAC1_030021400
CFAC1_040006600
CFAC1_040007800
CFAC1_040010900
CFAC1_040012700
CFAC1_060006000
CFAC1_060007000
CFAC1_070010300
CFAC1_080008100
CFAC1_080015600
CFAC1_090006200
CFAC1_090010800
CFAC1_090020900
CFAC1_100016000
CFAC1_110017900
CFAC1_110019800
CFAC1_110022600
CFAC1_110022700
CFAC1_110022800
CFAC1_110023600
CFAC1_110023700
CFAC1_110023900
CFAC1_110024000
CFAC1_110024100
CFAC1_110024200
CFAC1_110025900
CFAC1_130006200
CFAC1_130008100
CFAC1_130008200
CFAC1_130008300
CFAC1_140014700
CFAC1_150013700
CFAC1_150018300
CFAC1_150030000
CFAC1_160007400
CFAC1_160007500
CFAC1_160028000
CFAC1_170014100
CFAC1_170014200
CFAC1_170014300
CFAC1_170014400
CFAC1_170014500
CFAC1_170014600
CFAC1_170014700
CFAC1_170015100
CFAC1_170015200
CFAC1_170015400
CFAC1_170015500
CFAC1_170015600
CFAC1_170023100
CFAC1_170023200
CFAC1_170023300
CFAC1_170023400
CFAC1_170023500
CFAC1_170023600
CFAC1_180009600
CFAC1_180021200
CFAC1_180021300
CFAC1_190010700
CFAC1_190014600
CFAC1_190014900
CFAC1_190020200
CFAC1_190023200
CFAC1_200013800
CFAC1_200020000
CFAC1_200029200
CFAC1_200032900
CFAC1_200033000
CFAC1_210015800
CFAC1_210017300
CFAC1_210029600
CFAC1_220007200
CFAC1_220034500
CFAC1_230009500
CFAC1_230017600
CFAC1_230042000
CFAC1_230046500
CFAC1_230052900
CFAC1_240012800
CFAC1_240015300
CFAC1_240021100
CFAC1_250021000
CFAC1_250021100
CFAC1_250021200
CFAC1_250021300
CFAC1_250021400
CFAC1_250021500
CFAC1_250021700
CFAC1_250043000
CFAC1_250047400
CFAC1_250050700
CFAC1_250054100
CFAC1_260024600
CFAC1_260053700
CFAC1_270050200
CFAC1_270050300
CFAC1_270064800
CFAC1_280047700
CFAC1_280072500
CFAC1_290006000
CFAC1_290020400
CFAC1_290027500
CFAC1_290029000
CFAC1_290029100
CFAC1_290029300
CFAC1_290046000
CFAC1_290046100
CFAC1_290046200
CFAC1_290046300
CFAC1_290046400
CFAC1_290046500
CFAC1_290061400
CFAC1_300012100
CFAC1_300028300
CFAC1_300029500
CFAC1_300039800
CFAC1_300045600
CFAC1_300050000
CFAC1_300069600
CFAC1_300070100
CFAC1_300070200
CFAC1_300072100
CFAC1_300106300

>ec00710:Carbonfixationinphotosyntheticorganisms
CFAC1_010013300
CFAC1_010013400
CFAC1_010013500
CFAC1_030021400
CFAC1_070016500
CFAC1_070016700
CFAC1_170014200
CFAC1_170014400
CFAC1_170014600
CFAC1_170015100
CFAC1_170015400
CFAC1_170015600
CFAC1_180006900
CFAC1_180007000
CFAC1_180007100
CFAC1_180021200
CFAC1_180021300
CFAC1_210012200
CFAC1_210017700
CFAC1_210017800
CFAC1_210036000
CFAC1_210036100
CFAC1_230031900
CFAC1_240033800
CFAC1_240033900
CFAC1_250021000
CFAC1_250021100
CFAC1_250021200
CFAC1_250021300
CFAC1_250021400
CFAC1_250021500
CFAC1_250021700
CFAC1_250034900
CFAC1_250051100
CFAC1_250051200
CFAC1_260054300
CFAC1_260054400
CFAC1_260059100
CFAC1_280027700
CFAC1_290029000
CFAC1_290029100
CFAC1_290029300
CFAC1_300033100
CFAC1_300045600
CFAC1_300087200

>ec00720:Carbonfixationpathwaysinprokaryotes
CFAC1_010009900
CFAC1_040006600
CFAC1_040009000
CFAC1_050005600
CFAC1_070016500
CFAC1_070016700
CFAC1_140013000
CFAC1_140013700
CFAC1_150013700
CFAC1_150018300
CFAC1_170014100
CFAC1_170014200
CFAC1_170014300
CFAC1_170014400
CFAC1_170014500
CFAC1_170014600
CFAC1_170014700
CFAC1_170015100
CFAC1_170015200
CFAC1_170015400
CFAC1_170015500
CFAC1_170015600
CFAC1_190010700
CFAC1_200027300
CFAC1_200031100
CFAC1_210011400
CFAC1_210029600
CFAC1_210036700
CFAC1_230007700
CFAC1_230011200
CFAC1_230011300
CFAC1_230042000
CFAC1_230049800
CFAC1_250019700
CFAC1_250019800
CFAC1_250030700
CFAC1_250050700
CFAC1_260050100
CFAC1_270050200
CFAC1_270050300
CFAC1_270064800
CFAC1_270066000
CFAC1_270068700
CFAC1_280031500
CFAC1_280072900
CFAC1_290005800
CFAC1_290008900
CFAC1_290020400
CFAC1_290025800
CFAC1_290027500
CFAC1_290029000
CFAC1_290029100
CFAC1_290029300
CFAC1_290046000
CFAC1_290046100
CFAC1_290046200
CFAC1_290046300
CFAC1_290046400
CFAC1_290046500
CFAC1_290061400
CFAC1_290062200
CFAC1_300010900
CFAC1_300045600
CFAC1_300070100
CFAC1_300070200

>ec00730:Thiaminemetabolism
CFAC1_010009100
CFAC1_190012700
CFAC1_190036000
CFAC1_210031900
CFAC1_220041300
CFAC1_230011800
CFAC1_230040100
CFAC1_290007100
CFAC1_300007400

>ec00740:Riboflavinmetabolism
CFAC1_010009100
CFAC1_070011000
CFAC1_070011100
CFAC1_150026200
CFAC1_160025800
CFAC1_160025900
CFAC1_160026000
CFAC1_190012700
CFAC1_190036000
CFAC1_210031900
CFAC1_220027300
CFAC1_250037300
CFAC1_250039100
CFAC1_290007100
CFAC1_300007400
CFAC1_300008700
CFAC1_300082000

>ec00750:VitaminB6metabolism
CFAC1_110010000
CFAC1_110010100
CFAC1_260032700

>ec00760:Nicotinateandnicotinamidemetabolism
CFAC1_010009100
CFAC1_040006200
CFAC1_040006300
CFAC1_040006400
CFAC1_050009800
CFAC1_090021900
CFAC1_110006500
CFAC1_140027700
CFAC1_140027800
CFAC1_150026400
CFAC1_180022100
CFAC1_190012700
CFAC1_190028000
CFAC1_190033400
CFAC1_190036000
CFAC1_200035900
CFAC1_210031900
CFAC1_240040200
CFAC1_250006900
CFAC1_270020400
CFAC1_270065700
CFAC1_290007100
CFAC1_290007700
CFAC1_290050000
CFAC1_300007400
CFAC1_300058500
CFAC1_300092200

>ec00770:PantothenateandCoAbiosynthesis
CFAC1_140009400
CFAC1_180015500
CFAC1_190032800
CFAC1_210033600
CFAC1_210033700
CFAC1_230013900
CFAC1_240023700
CFAC1_260035900
CFAC1_290049600
CFAC1_300007100

>ec00780:Biotinmetabolism
CFAC1_050023900
CFAC1_070005300
CFAC1_070005400
CFAC1_090009400
CFAC1_110012400
CFAC1_120016600
CFAC1_150014300
CFAC1_150014400
CFAC1_150017900
CFAC1_200030300
CFAC1_210015600
CFAC1_210029300
CFAC1_210038000
CFAC1_220043700
CFAC1_220043800
CFAC1_230009100
CFAC1_250048300
CFAC1_260014300
CFAC1_260026700
CFAC1_260033420
CFAC1_260033480
CFAC1_260033600
CFAC1_270023400
CFAC1_280023400
CFAC1_280049000
CFAC1_280065600
CFAC1_280065700
CFAC1_280065800
CFAC1_280065900
CFAC1_280066000
CFAC1_280066100
CFAC1_290042900
CFAC1_290056300
CFAC1_300009700

>ec00785:Lipoicacidmetabolism
CFAC1_170010100
CFAC1_280033500

>ec00790:Folatebiosynthesis
CFAC1_020007000
CFAC1_020008100
CFAC1_020012700
CFAC1_130006400
CFAC1_190024400
CFAC1_190026500
CFAC1_220022800
CFAC1_250009700
CFAC1_250039300
CFAC1_260046600
CFAC1_270033400

>ec00791:Atrazinedegradation
CFAC1_040015400

>ec00830:Retinolmetabolism
CFAC1_010009900
CFAC1_010010400
CFAC1_040006600
CFAC1_140007500
CFAC1_150011700
CFAC1_160025500
CFAC1_160025600
CFAC1_160025700
CFAC1_170014100
CFAC1_170014300
CFAC1_170014500
CFAC1_170014700
CFAC1_170015200
CFAC1_170015500
CFAC1_180031500
CFAC1_190010700
CFAC1_190018600
CFAC1_200031500
CFAC1_210029600
CFAC1_230042000
CFAC1_240038500
CFAC1_250050700
CFAC1_260017800
CFAC1_260043900
CFAC1_260044500
CFAC1_270050200
CFAC1_270050300
CFAC1_270064800
CFAC1_280037800
CFAC1_290020400
CFAC1_290027500
CFAC1_290046000
CFAC1_290046100
CFAC1_290046200
CFAC1_290046300
CFAC1_290046400
CFAC1_290046500
CFAC1_290061400
CFAC1_300070100
CFAC1_300070200

>ec00860:Porphyrinandchlorophyllmetabolism
CFAC1_010018100
CFAC1_020009400
CFAC1_020020300
CFAC1_020021200
CFAC1_060006300
CFAC1_060012600
CFAC1_070005300
CFAC1_070005400
CFAC1_080011300
CFAC1_080011400
CFAC1_090009400
CFAC1_090010500
CFAC1_090023500
CFAC1_100016200
CFAC1_110012400
CFAC1_120017800
CFAC1_120024900
CFAC1_130005200
CFAC1_130022900
CFAC1_150013600
CFAC1_150014300
CFAC1_150014400
CFAC1_150017900
CFAC1_150020100
CFAC1_150023900
CFAC1_150026300
CFAC1_150032300
CFAC1_160014700
CFAC1_170007400
CFAC1_170008700
CFAC1_170008800
CFAC1_170015800
CFAC1_170029300
CFAC1_170030800
CFAC1_180005700
CFAC1_180010700
CFAC1_180027000
CFAC1_190033500
CFAC1_190037500
CFAC1_190040000
CFAC1_200033300
CFAC1_210031400
CFAC1_210034350
CFAC1_220019500
CFAC1_220029000
CFAC1_220043700
CFAC1_220043800
CFAC1_230018700
CFAC1_240005800
CFAC1_240005900
CFAC1_240006000
CFAC1_240033300
CFAC1_240038400
CFAC1_240042800
CFAC1_250007400
CFAC1_250032800
CFAC1_250053100
CFAC1_250053300
CFAC1_260005800
CFAC1_260014300
CFAC1_260020100
CFAC1_260033420
CFAC1_260033480
CFAC1_260033600
CFAC1_260055700
CFAC1_260057500
CFAC1_270006200
CFAC1_270008100
CFAC1_270012400
CFAC1_280033400
CFAC1_280049000
CFAC1_280050200
CFAC1_280055200
CFAC1_280065600
CFAC1_280065700
CFAC1_280065800
CFAC1_280065900
CFAC1_280066000
CFAC1_280066100
CFAC1_290042900
CFAC1_290056300
CFAC1_290057100
CFAC1_300009700
CFAC1_300029100
CFAC1_300079400
CFAC1_300086300

>ec00900:Terpenoidbackbonebiosynthesis
CFAC1_010008300
CFAC1_020007400
CFAC1_020010700
CFAC1_040007800
CFAC1_040012700
CFAC1_070010300
CFAC1_080008100
CFAC1_080015600
CFAC1_090006200
CFAC1_090010800
CFAC1_100018100
CFAC1_110019800
CFAC1_130006200
CFAC1_130008100
CFAC1_130008200
CFAC1_130008300
CFAC1_140006100
CFAC1_140007500
CFAC1_140014700
CFAC1_150025200
CFAC1_160007400
CFAC1_160007500
CFAC1_160028000
CFAC1_160031100
CFAC1_170024600
CFAC1_190014600
CFAC1_190014900
CFAC1_190018600
CFAC1_190023200
CFAC1_200013800
CFAC1_200014500
CFAC1_200014800
CFAC1_200027200
CFAC1_200029200
CFAC1_210015800
CFAC1_210017300
CFAC1_230017600
CFAC1_230018600
CFAC1_230023900
CFAC1_230046500
CFAC1_230052400
CFAC1_230052900
CFAC1_240015300
CFAC1_240021200
CFAC1_240048000
CFAC1_250042600
CFAC1_250043000
CFAC1_250047400
CFAC1_250051700
CFAC1_250054100
CFAC1_260017800
CFAC1_260020800
CFAC1_260024600
CFAC1_260044500
CFAC1_260053700
CFAC1_260056900
CFAC1_270013200
CFAC1_280047700
CFAC1_290006000
CFAC1_290024400
CFAC1_290062200
CFAC1_290071200
CFAC1_300012100
CFAC1_300027200
CFAC1_300028300
CFAC1_300029500
CFAC1_300048700
CFAC1_300060100
CFAC1_300072100
CFAC1_300080500
CFAC1_300105500

>ec00903:Limoneneandpinenedegradation
CFAC1_020007900
CFAC1_020009400
CFAC1_060007000
CFAC1_080011300
CFAC1_080011400
CFAC1_090020900
CFAC1_100016000
CFAC1_120024800
CFAC1_130005200
CFAC1_140013700
CFAC1_150030000
CFAC1_160017700
CFAC1_160017800
CFAC1_170023100
CFAC1_170023200
CFAC1_170023300
CFAC1_170023400
CFAC1_170023500
CFAC1_170023600
CFAC1_180009600
CFAC1_180031500
CFAC1_200020000
CFAC1_200031100
CFAC1_200031500
CFAC1_210036700
CFAC1_220007200
CFAC1_220020200
CFAC1_220034500
CFAC1_230009500
CFAC1_230051900
CFAC1_240012700
CFAC1_240012800
CFAC1_240021100
CFAC1_250027900
CFAC1_250048600
CFAC1_260053600
CFAC1_260061100
CFAC1_280037800
CFAC1_280072500
CFAC1_290025800
CFAC1_300069600
CFAC1_300106300

>ec00904:Diterpenoidbiosynthesis
CFAC1_020007900
CFAC1_060007000
CFAC1_090020900
CFAC1_100016000
CFAC1_150030000
CFAC1_160017700
CFAC1_160017800
CFAC1_170023100
CFAC1_170023200
CFAC1_170023300
CFAC1_170023400
CFAC1_170023500
CFAC1_170023600
CFAC1_180009600
CFAC1_180031500
CFAC1_200020000
CFAC1_200031500
CFAC1_220007200
CFAC1_220034500
CFAC1_230009500
CFAC1_230036900
CFAC1_230051900
CFAC1_240012800
CFAC1_240019400
CFAC1_240021100
CFAC1_250030400
CFAC1_250039900
CFAC1_260032100
CFAC1_260061100
CFAC1_280055700
CFAC1_280072500
CFAC1_300044100
CFAC1_300069600
CFAC1_300106300

>ec00905:Brassinosteroidbiosynthesis
CFAC1_160017700
CFAC1_160017800
CFAC1_180031500
CFAC1_200031500
CFAC1_230051900
CFAC1_260061100

>ec00906:Carotenoidbiosynthesis
CFAC1_020007900
CFAC1_060007000
CFAC1_090020900
CFAC1_100016000
CFAC1_140018500
CFAC1_150030000
CFAC1_160009300
CFAC1_160009600
CFAC1_160009900
CFAC1_160010000
CFAC1_160011300
CFAC1_160011400
CFAC1_160011900
CFAC1_160012900
CFAC1_160017700
CFAC1_160017800
CFAC1_170023100
CFAC1_170023200
CFAC1_170023300
CFAC1_170023400
CFAC1_170023500
CFAC1_170023600
CFAC1_170024900
CFAC1_170025000
CFAC1_180009600
CFAC1_180031500
CFAC1_200020000
CFAC1_200028800
CFAC1_200031500
CFAC1_220007200
CFAC1_220034500
CFAC1_230009500
CFAC1_230051900
CFAC1_240012800
CFAC1_240021100
CFAC1_250020400
CFAC1_260023800
CFAC1_260042900
CFAC1_260061100
CFAC1_280072500
CFAC1_300069600
CFAC1_300106300

>ec00908:Zeatinbiosynthesis
CFAC1_140018500
CFAC1_160009300
CFAC1_160009600
CFAC1_160009900
CFAC1_160010000
CFAC1_160011300
CFAC1_160011400
CFAC1_160011900
CFAC1_160012900
CFAC1_170024900
CFAC1_170025000
CFAC1_200015400
CFAC1_200028800
CFAC1_250020400
CFAC1_260023800
CFAC1_260042900

>ec00909:Sesquiterpenoidandtriterpenoidbiosynthesis
CFAC1_270065600

>ec00910:Nitrogenmetabolism
CFAC1_150015800
CFAC1_180020900
CFAC1_180023800
CFAC1_180024000
CFAC1_240042700
CFAC1_290034800
CFAC1_300010700
CFAC1_300046100

>ec00920:Sulfurmetabolism
CFAC1_050025600
CFAC1_050025900
CFAC1_050026000
CFAC1_050026100
CFAC1_060006300
CFAC1_070019200
CFAC1_070019300
CFAC1_070019400
CFAC1_070019500
CFAC1_070019600
CFAC1_070019800
CFAC1_080021600
CFAC1_090008300
CFAC1_100020400
CFAC1_110009600
CFAC1_130005300
CFAC1_150011900
CFAC1_150032300
CFAC1_170008700
CFAC1_170008800
CFAC1_200023800
CFAC1_210030500
CFAC1_220012800
CFAC1_220029000
CFAC1_230041000
CFAC1_230041100
CFAC1_240039300
CFAC1_240041300
CFAC1_240042800
CFAC1_260060900
CFAC1_280030800
CFAC1_280039500
CFAC1_290058100
CFAC1_300018700
CFAC1_300057000
CFAC1_300065600
CFAC1_300095500
CFAC1_300105700
CFAC1_300105800

>ec00930:Caprolactamdegradation
CFAC1_080011600
CFAC1_140013700
CFAC1_150026400
CFAC1_190033400
CFAC1_200031100
CFAC1_210036700
CFAC1_250006900
CFAC1_250019700
CFAC1_250019800
CFAC1_270020400
CFAC1_290007700
CFAC1_290025800
CFAC1_290050000
CFAC1_300021600
CFAC1_300058500

>ec00940:Phenylpropanoidbiosynthesis
CFAC1_010018100
CFAC1_020007900
CFAC1_020020300
CFAC1_020021200
CFAC1_060007000
CFAC1_060012600
CFAC1_090010500
CFAC1_090020900
CFAC1_100016000
CFAC1_100016200
CFAC1_120017800
CFAC1_120024900
CFAC1_130022900
CFAC1_140007500
CFAC1_150013600
CFAC1_150020100
CFAC1_150023900
CFAC1_150026300
CFAC1_150030000
CFAC1_160014700
CFAC1_160017700
CFAC1_160017800
CFAC1_170007400
CFAC1_170015800
CFAC1_170019400
CFAC1_170023100
CFAC1_170023200
CFAC1_170023300
CFAC1_170023400
CFAC1_170023500
CFAC1_170023600
CFAC1_170029300
CFAC1_170030800
CFAC1_180009600
CFAC1_180010700
CFAC1_180027000
CFAC1_180031500
CFAC1_190018600
CFAC1_190033500
CFAC1_190037500
CFAC1_190040000
CFAC1_200020000
CFAC1_200031500
CFAC1_200033300
CFAC1_210009100
CFAC1_210009200
CFAC1_210009300
CFAC1_210009350
CFAC1_210009400
CFAC1_210009700
CFAC1_210031400
CFAC1_210034350
CFAC1_220007200
CFAC1_220034500
CFAC1_230009500
CFAC1_230018700
CFAC1_230051900
CFAC1_240012800
CFAC1_240021100
CFAC1_240033300
CFAC1_240038400
CFAC1_250007400
CFAC1_250032800
CFAC1_250042600
CFAC1_260005800
CFAC1_260017800
CFAC1_260020100
CFAC1_260034300
CFAC1_260034400
CFAC1_260034600
CFAC1_260044500
CFAC1_260055700
CFAC1_260061100
CFAC1_270008100
CFAC1_270012400
CFAC1_280033400
CFAC1_280050200
CFAC1_280072500
CFAC1_290057100
CFAC1_300027200
CFAC1_300029100
CFAC1_300066300
CFAC1_300066600
CFAC1_300067000
CFAC1_300067500
CFAC1_300067600
CFAC1_300067700
CFAC1_300067800
CFAC1_300068000
CFAC1_300068300
CFAC1_300068400
CFAC1_300068600
CFAC1_300068700
CFAC1_300068900
CFAC1_300069000
CFAC1_300069100
CFAC1_300069600
CFAC1_300079400
CFAC1_300086300
CFAC1_300106300

>ec00941:Flavonoidbiosynthesis
CFAC1_010018100
CFAC1_020020300
CFAC1_020021200
CFAC1_060012600
CFAC1_090010500
CFAC1_100016200
CFAC1_120017800
CFAC1_120024900
CFAC1_130022900
CFAC1_140018500
CFAC1_150013600
CFAC1_150020100
CFAC1_150023900
CFAC1_150026300
CFAC1_160009300
CFAC1_160009600
CFAC1_160009900
CFAC1_160010000
CFAC1_160011300
CFAC1_160011400
CFAC1_160011900
CFAC1_160012900
CFAC1_160014700
CFAC1_170007400
CFAC1_170015800
CFAC1_170024900
CFAC1_170025000
CFAC1_170029300
CFAC1_170030800
CFAC1_180010700
CFAC1_180027000
CFAC1_180031500
CFAC1_190033500
CFAC1_190037500
CFAC1_190040000
CFAC1_200028800
CFAC1_200031500
CFAC1_200033300
CFAC1_210031400
CFAC1_210034350
CFAC1_230018700
CFAC1_240033300
CFAC1_240038400
CFAC1_250007400
CFAC1_250020400
CFAC1_250032800
CFAC1_260005800
CFAC1_260020100
CFAC1_260023800
CFAC1_260042900
CFAC1_260055700
CFAC1_270008100
CFAC1_270012400
CFAC1_280033400
CFAC1_280050200
CFAC1_290057100
CFAC1_300029100
CFAC1_300079400
CFAC1_300086300

>ec00942:Anthocyaninbiosynthesis
CFAC1_010018100
CFAC1_020007900
CFAC1_020020300
CFAC1_020021200
CFAC1_060007000
CFAC1_060012600
CFAC1_090010500
CFAC1_090020900
CFAC1_100016000
CFAC1_100016200
CFAC1_120017800
CFAC1_120024900
CFAC1_130022900
CFAC1_140018500
CFAC1_150013600
CFAC1_150020100
CFAC1_150023900
CFAC1_150026300
CFAC1_150030000
CFAC1_160009300
CFAC1_160009600
CFAC1_160009900
CFAC1_160010000
CFAC1_160011300
CFAC1_160011400
CFAC1_160011900
CFAC1_160012900
CFAC1_160014700
CFAC1_170007400
CFAC1_170015800
CFAC1_170023100
CFAC1_170023200
CFAC1_170023300
CFAC1_170023400
CFAC1_170023500
CFAC1_170023600
CFAC1_170024900
CFAC1_170025000
CFAC1_170029300
CFAC1_170030800
CFAC1_180009600
CFAC1_180010700
CFAC1_180027000
CFAC1_190033500
CFAC1_190037500
CFAC1_190040000
CFAC1_200020000
CFAC1_200028800
CFAC1_200033300
CFAC1_210031400
CFAC1_210034350
CFAC1_220007200
CFAC1_220034500
CFAC1_230009500
CFAC1_230018700
CFAC1_240012800
CFAC1_240021100
CFAC1_240033300
CFAC1_240038400
CFAC1_250007400
CFAC1_250020400
CFAC1_250032800
CFAC1_260005800
CFAC1_260020100
CFAC1_260023800
CFAC1_260042900
CFAC1_260055700
CFAC1_270008100
CFAC1_270012400
CFAC1_280033400
CFAC1_280050200
CFAC1_280072500
CFAC1_290057100
CFAC1_300029100
CFAC1_300069600
CFAC1_300079400
CFAC1_300086300
CFAC1_300106300

>ec00943:Isoflavonoidbiosynthesis
CFAC1_180031500
CFAC1_200031500

>ec00944:Flavoneandflavonolbiosynthesis
CFAC1_140018500
CFAC1_160009300
CFAC1_160009600
CFAC1_160009900
CFAC1_160010000
CFAC1_160011300
CFAC1_160011400
CFAC1_160011900
CFAC1_160012900
CFAC1_170024900
CFAC1_170025000
CFAC1_200028800
CFAC1_250020400
CFAC1_260023800
CFAC1_260042900

>ec00945:Stilbenoid,diarylheptanoidandgingerolbiosynthesis
CFAC1_010018100
CFAC1_020020300
CFAC1_020021200
CFAC1_060012600
CFAC1_090010500
CFAC1_100016200
CFAC1_120017800
CFAC1_120024900
CFAC1_130022900
CFAC1_140018500
CFAC1_150013600
CFAC1_150020100
CFAC1_150023900
CFAC1_150026300
CFAC1_160009300
CFAC1_160009600
CFAC1_160009900
CFAC1_160010000
CFAC1_160011300
CFAC1_160011400
CFAC1_160011900
CFAC1_160012900
CFAC1_160014700
CFAC1_160017700
CFAC1_160017800
CFAC1_170007400
CFAC1_170015800
CFAC1_170024900
CFAC1_170025000
CFAC1_170029300
CFAC1_170030800
CFAC1_180010700
CFAC1_180027000
CFAC1_180031500
CFAC1_190033500
CFAC1_190037500
CFAC1_190040000
CFAC1_200028800
CFAC1_200031500
CFAC1_200033300
CFAC1_210031400
CFAC1_210034350
CFAC1_230018700
CFAC1_230051900
CFAC1_240033300
CFAC1_240038400
CFAC1_250007400
CFAC1_250020400
CFAC1_250032800
CFAC1_260005800
CFAC1_260020100
CFAC1_260023800
CFAC1_260042900
CFAC1_260055700
CFAC1_260061100
CFAC1_270008100
CFAC1_270012400
CFAC1_280033400
CFAC1_280050200
CFAC1_290057100
CFAC1_300029100
CFAC1_300079400
CFAC1_300086300

>ec00950:Isoquinolinealkaloidbiosynthesis
CFAC1_010009900
CFAC1_010018100
CFAC1_020007900
CFAC1_020020300
CFAC1_020021200
CFAC1_040006600
CFAC1_060007000
CFAC1_060012600
CFAC1_070005300
CFAC1_070005400
CFAC1_090009400
CFAC1_090010500
CFAC1_090020900
CFAC1_100016000
CFAC1_100016200
CFAC1_110012400
CFAC1_120017800
CFAC1_120024900
CFAC1_130022900
CFAC1_150013600
CFAC1_150014300
CFAC1_150014400
CFAC1_150017900
CFAC1_150020100
CFAC1_150023900
CFAC1_150026300
CFAC1_150030000
CFAC1_160014700
CFAC1_170007400
CFAC1_170014100
CFAC1_170014300
CFAC1_170014500
CFAC1_170014700
CFAC1_170015200
CFAC1_170015500
CFAC1_170015800
CFAC1_170023100
CFAC1_170023200
CFAC1_170023300
CFAC1_170023400
CFAC1_170023500
CFAC1_170023600
CFAC1_170029300
CFAC1_170030800
CFAC1_180009600
CFAC1_180010700
CFAC1_180027000
CFAC1_180031500
CFAC1_190010700
CFAC1_190033500
CFAC1_190037500
CFAC1_190040000
CFAC1_200020000
CFAC1_200031500
CFAC1_200033300
CFAC1_210012200
CFAC1_210029600
CFAC1_210031400
CFAC1_210034350
CFAC1_220007200
CFAC1_220034500
CFAC1_220043700
CFAC1_220043800
CFAC1_230009500
CFAC1_230018700
CFAC1_230042000
CFAC1_240012800
CFAC1_240021100
CFAC1_240033300
CFAC1_240033800
CFAC1_240033900
CFAC1_240038400
CFAC1_250007400
CFAC1_250032800
CFAC1_250034600
CFAC1_250034700
CFAC1_250034800
CFAC1_250035000
CFAC1_250035100
CFAC1_250035200
CFAC1_250035300
CFAC1_250050700
CFAC1_260005800
CFAC1_260014300
CFAC1_260020100
CFAC1_260033420
CFAC1_260033480
CFAC1_260033600
CFAC1_260049000
CFAC1_260055700
CFAC1_270008100
CFAC1_270012400
CFAC1_270050200
CFAC1_270050300
CFAC1_270064800
CFAC1_280033400
CFAC1_280049000
CFAC1_280050200
CFAC1_280065600
CFAC1_280065700
CFAC1_280065800
CFAC1_280065900
CFAC1_280066000
CFAC1_280066100
CFAC1_280072500
CFAC1_290020400
CFAC1_290027500
CFAC1_290042900
CFAC1_290046000
CFAC1_290046100
CFAC1_290046200
CFAC1_290046300
CFAC1_290046400
CFAC1_290046500
CFAC1_290056300
CFAC1_290057100
CFAC1_290061400
CFAC1_300009700
CFAC1_300029100
CFAC1_300069600
CFAC1_300070100
CFAC1_300070200
CFAC1_300079400
CFAC1_300086300
CFAC1_300106300

>ec00960:Tropane,piperidineandpyridinealkaloidbiosynthesis
CFAC1_020007900
CFAC1_060007000
CFAC1_090011300
CFAC1_090020900
CFAC1_100016000
CFAC1_140007500
CFAC1_150030000
CFAC1_170023100
CFAC1_170023200
CFAC1_170023300
CFAC1_170023400
CFAC1_170023500
CFAC1_170023600
CFAC1_180009600
CFAC1_190018600
CFAC1_200020000
CFAC1_210012200
CFAC1_220007200
CFAC1_220034500
CFAC1_230009500
CFAC1_240012800
CFAC1_240021100
CFAC1_240033800
CFAC1_240033900
CFAC1_250034600
CFAC1_250034700
CFAC1_250034800
CFAC1_250035000
CFAC1_250035100
CFAC1_250035200
CFAC1_250035300
CFAC1_260017800
CFAC1_260044500
CFAC1_280072500
CFAC1_300069600
CFAC1_300106300

>ec00965:Betalainbiosynthesis
CFAC1_020007900
CFAC1_060007000
CFAC1_090020900
CFAC1_100016000
CFAC1_140018500
CFAC1_150030000
CFAC1_160009300
CFAC1_160009600
CFAC1_160009900
CFAC1_160010000
CFAC1_160011300
CFAC1_160011400
CFAC1_160011900
CFAC1_160012900
CFAC1_170023100
CFAC1_170023200
CFAC1_170023300
CFAC1_170023400
CFAC1_170023500
CFAC1_170023600
CFAC1_170024900
CFAC1_170025000
CFAC1_180009600
CFAC1_200020000
CFAC1_200028800
CFAC1_220007200
CFAC1_220034500
CFAC1_230009500
CFAC1_240012800
CFAC1_240021100
CFAC1_250020400
CFAC1_260023800
CFAC1_260042900
CFAC1_280072500
CFAC1_300069600
CFAC1_300106300

>ec00966:Glucosinolatebiosynthesis
CFAC1_010009900
CFAC1_040006600
CFAC1_160017700
CFAC1_160017800
CFAC1_170014100
CFAC1_170014300
CFAC1_170014500
CFAC1_170014700
CFAC1_170015200
CFAC1_170015500
CFAC1_180031500
CFAC1_190010700
CFAC1_200031500
CFAC1_210029600
CFAC1_210033600
CFAC1_210033700
CFAC1_230042000
CFAC1_230051900
CFAC1_250050700
CFAC1_260061100
CFAC1_270050200
CFAC1_270050300
CFAC1_270064800
CFAC1_290020400
CFAC1_290027500
CFAC1_290046000
CFAC1_290046100
CFAC1_290046200
CFAC1_290046300
CFAC1_290046400
CFAC1_290046500
CFAC1_290061400
CFAC1_300070100
CFAC1_300070200

>ec00970:Aminoacyl-tRNAbiosynthesis
CFAC1_010008200
CFAC1_050018000
CFAC1_060020000
CFAC1_070008700
CFAC1_100026300
CFAC1_110027400
CFAC1_130006100
CFAC1_130012000
CFAC1_130014800
CFAC1_140021500
CFAC1_140021600
CFAC1_150010800
CFAC1_170020000
CFAC1_190015600
CFAC1_190035400
CFAC1_210035800
CFAC1_220039800
CFAC1_230037000
CFAC1_240023800
CFAC1_240047800
CFAC1_250033700
CFAC1_260016450
CFAC1_260019200
CFAC1_260023100
CFAC1_260024900
CFAC1_260056300
CFAC1_260057500
CFAC1_280042700
CFAC1_280063200
CFAC1_290052300
CFAC1_300105300

>ec00980:MetabolismofxenobioticsbycytochromeP450
CFAC1_010010400
CFAC1_100016900
CFAC1_150011700
CFAC1_160025500
CFAC1_160025600
CFAC1_160025700
CFAC1_180031500
CFAC1_200031500
CFAC1_240038500
CFAC1_260014400
CFAC1_260043900
CFAC1_280009600
CFAC1_280009700
CFAC1_290024700
CFAC1_290024800

>ec00981:Insecthormonebiosynthesis
CFAC1_010009900
CFAC1_010018100
CFAC1_020020300
CFAC1_020021200
CFAC1_040006600
CFAC1_060012600
CFAC1_070005300
CFAC1_070005400
CFAC1_090009400
CFAC1_090010500
CFAC1_100016200
CFAC1_110012400
CFAC1_120017800
CFAC1_120024900
CFAC1_130022900
CFAC1_150013600
CFAC1_150014300
CFAC1_150014400
CFAC1_150017900
CFAC1_150020100
CFAC1_150023900
CFAC1_150026300
CFAC1_160014700
CFAC1_160017700
CFAC1_160017800
CFAC1_170007400
CFAC1_170014100
CFAC1_170014300
CFAC1_170014500
CFAC1_170014700
CFAC1_170015200
CFAC1_170015500
CFAC1_170015800
CFAC1_170029300
CFAC1_170030800
CFAC1_180010700
CFAC1_180027000
CFAC1_190010700
CFAC1_190033500
CFAC1_190037500
CFAC1_190040000
CFAC1_200033300
CFAC1_210029600
CFAC1_210031400
CFAC1_210034350
CFAC1_220043700
CFAC1_220043800
CFAC1_230018700
CFAC1_230042000
CFAC1_230051900
CFAC1_240033300
CFAC1_240038400
CFAC1_250007400
CFAC1_250032800
CFAC1_250050700
CFAC1_260005800
CFAC1_260014300
CFAC1_260020100
CFAC1_260033420
CFAC1_260033480
CFAC1_260033600
CFAC1_260055700
CFAC1_260061100
CFAC1_270008100
CFAC1_270012400
CFAC1_270050200
CFAC1_270050300
CFAC1_270064800
CFAC1_280033400
CFAC1_280049000
CFAC1_280050200
CFAC1_280065600
CFAC1_280065700
CFAC1_280065800
CFAC1_280065900
CFAC1_280066000
CFAC1_280066100
CFAC1_290020400
CFAC1_290027500
CFAC1_290042900
CFAC1_290046000
CFAC1_290046100
CFAC1_290046200
CFAC1_290046300
CFAC1_290046400
CFAC1_290046500
CFAC1_290056300
CFAC1_290057100
CFAC1_290061400
CFAC1_300009700
CFAC1_300029100
CFAC1_300070100
CFAC1_300070200
CFAC1_300079400
CFAC1_300086300

>ec00982:Drugmetabolism-cytochromeP450
CFAC1_010010400
CFAC1_150011700
CFAC1_160025500
CFAC1_160025600
CFAC1_160025700
CFAC1_180031500
CFAC1_200031500
CFAC1_240038500
CFAC1_260043900
CFAC1_280009600
CFAC1_280009700
CFAC1_290024700
CFAC1_290024800

>ec00983:Drugmetabolism-otherenzymes
CFAC1_010018800
CFAC1_020023400
CFAC1_050021900
CFAC1_050022000
CFAC1_050022100
CFAC1_050022200
CFAC1_050022300
CFAC1_090009500
CFAC1_090015100
CFAC1_100020200
CFAC1_110008800
CFAC1_120013200
CFAC1_130013300
CFAC1_130013400
CFAC1_130020100
CFAC1_140010100
CFAC1_180031500
CFAC1_200031500
CFAC1_210025300
CFAC1_220040200
CFAC1_240007200
CFAC1_260013300
CFAC1_280012400
CFAC1_280051700
CFAC1_300031600
CFAC1_300073500
CFAC1_300090800

>ec01040:Biosynthesisofunsaturatedfattyacids
CFAC1_020019600
CFAC1_080022100
CFAC1_110015000
CFAC1_110015100
CFAC1_110015500
CFAC1_110015600
CFAC1_110015700
CFAC1_110015800
CFAC1_110016100
CFAC1_110016500
CFAC1_110026100
CFAC1_120024800
CFAC1_140013700
CFAC1_150018100
CFAC1_190010000
CFAC1_190021500
CFAC1_200031100
CFAC1_210031000
CFAC1_210036700
CFAC1_240012700
CFAC1_250048600
CFAC1_270033500
CFAC1_290025800

>ec01051:Biosynthesisofansamycins
CFAC1_010018100
CFAC1_020020300
CFAC1_020021200
CFAC1_060012600
CFAC1_090010500
CFAC1_100016200
CFAC1_120017800
CFAC1_120024900
CFAC1_130022900
CFAC1_140018500
CFAC1_150013600
CFAC1_150020100
CFAC1_150023900
CFAC1_150026300
CFAC1_160009300
CFAC1_160009600
CFAC1_160009900
CFAC1_160010000
CFAC1_160011300
CFAC1_160011400
CFAC1_160011900
CFAC1_160012900
CFAC1_160014700
CFAC1_170007400
CFAC1_170015800
CFAC1_170024900
CFAC1_170025000
CFAC1_170029300
CFAC1_170030800
CFAC1_180010700
CFAC1_180027000
CFAC1_190033500
CFAC1_190037500
CFAC1_190040000
CFAC1_200028800
CFAC1_200033300
CFAC1_210031400
CFAC1_210034350
CFAC1_230018700
CFAC1_240033300
CFAC1_240038400
CFAC1_250007400
CFAC1_250020400
CFAC1_250032800
CFAC1_250051100
CFAC1_250051200
CFAC1_260005800
CFAC1_260020100
CFAC1_260023800
CFAC1_260042900
CFAC1_260055700
CFAC1_270008100
CFAC1_270012400
CFAC1_280033400
CFAC1_280050200
CFAC1_290057100
CFAC1_300029100
CFAC1_300079400
CFAC1_300086300

>ec01053:Biosynthesisofsiderophoregroupnonribosomalpeptides
CFAC1_050013400
CFAC1_060006600
CFAC1_080009500
CFAC1_090005900
CFAC1_090008200
CFAC1_100008000
CFAC1_100020600
CFAC1_130024500
CFAC1_150030800
CFAC1_160014800
CFAC1_190020600
CFAC1_200008000
CFAC1_200023700
CFAC1_210010600
CFAC1_210028900
CFAC1_220010700
CFAC1_230038500
CFAC1_240006700
CFAC1_240010400
CFAC1_240047500
CFAC1_250007600
CFAC1_260005900
CFAC1_260044800
CFAC1_270045200
CFAC1_280011000
CFAC1_280048900
CFAC1_280069500
CFAC1_280078100
CFAC1_290029800
CFAC1_290062400
CFAC1_290070800
CFAC1_300034200
CFAC1_300073600
CFAC1_300080700
CFAC1_300090600
CFAC1_300096500

>ec01055:Biosynthesisofvancomycingroupantibiotics
CFAC1_160024900

>ec01056:BiosynthesisoftypeIIpolyketidebackbone
CFAC1_010009900
CFAC1_020007900
CFAC1_020009400
CFAC1_040006600
CFAC1_060007000
CFAC1_080011300
CFAC1_080011400
CFAC1_090020900
CFAC1_100016000
CFAC1_130005200
CFAC1_150030000
CFAC1_170014100
CFAC1_170014300
CFAC1_170014500
CFAC1_170014700
CFAC1_170015200
CFAC1_170015500
CFAC1_170023100
CFAC1_170023200
CFAC1_170023300
CFAC1_170023400
CFAC1_170023500
CFAC1_170023600
CFAC1_180009600
CFAC1_190010700
CFAC1_200020000
CFAC1_210029600
CFAC1_220007200
CFAC1_220034500
CFAC1_230009500
CFAC1_230042000
CFAC1_240012800
CFAC1_240021100
CFAC1_250050700
CFAC1_270050200
CFAC1_270050300
CFAC1_270064800
CFAC1_280072500
CFAC1_290020400
CFAC1_290027500
CFAC1_290046000
CFAC1_290046100
CFAC1_290046200
CFAC1_290046300
CFAC1_290046400
CFAC1_290046500
CFAC1_290061400
CFAC1_300069600
CFAC1_300070100
CFAC1_300070200
CFAC1_300106300

>ec01057:BiosynthesisoftypeIIpolyketideproducts
CFAC1_010009900
CFAC1_010018100
CFAC1_020009400
CFAC1_020020300
CFAC1_020021200
CFAC1_040006600
CFAC1_060012600
CFAC1_070005300
CFAC1_070005400
CFAC1_080011300
CFAC1_080011400
CFAC1_090009400
CFAC1_090010500
CFAC1_100016200
CFAC1_110012400
CFAC1_120017800
CFAC1_120024900
CFAC1_130005200
CFAC1_130022900
CFAC1_140018500
CFAC1_150013600
CFAC1_150014300
CFAC1_150014400
CFAC1_150017900
CFAC1_150020100
CFAC1_150023900
CFAC1_150026300
CFAC1_160009300
CFAC1_160009600
CFAC1_160009900
CFAC1_160010000
CFAC1_160011300
CFAC1_160011400
CFAC1_160011900
CFAC1_160012900
CFAC1_160014700
CFAC1_160017700
CFAC1_160017800
CFAC1_170007400
CFAC1_170014100
CFAC1_170014300
CFAC1_170014500
CFAC1_170014700
CFAC1_170015200
CFAC1_170015500
CFAC1_170015800
CFAC1_170024900
CFAC1_170025000
CFAC1_170029300
CFAC1_170030800
CFAC1_180010700
CFAC1_180027000
CFAC1_180031500
CFAC1_190010700
CFAC1_190033500
CFAC1_190037500
CFAC1_190040000
CFAC1_200028800
CFAC1_200031500
CFAC1_200033300
CFAC1_210029600
CFAC1_210031400
CFAC1_210034350
CFAC1_220043700
CFAC1_220043800
CFAC1_230018700
CFAC1_230042000
CFAC1_230051900
CFAC1_240033300
CFAC1_240038400
CFAC1_250007400
CFAC1_250020400
CFAC1_250032800
CFAC1_250050700
CFAC1_260005800
CFAC1_260014300
CFAC1_260020100
CFAC1_260023800
CFAC1_260033420
CFAC1_260033480
CFAC1_260033600
CFAC1_260042900
CFAC1_260055700
CFAC1_260061100
CFAC1_270008100
CFAC1_270012400
CFAC1_270050200
CFAC1_270050300
CFAC1_270064800
CFAC1_280033400
CFAC1_280049000
CFAC1_280050200
CFAC1_280065600
CFAC1_280065700
CFAC1_280065800
CFAC1_280065900
CFAC1_280066000
CFAC1_280066100
CFAC1_290020400
CFAC1_290027500
CFAC1_290042900
CFAC1_290046000
CFAC1_290046100
CFAC1_290046200
CFAC1_290046300
CFAC1_290046400
CFAC1_290046500
CFAC1_290056300
CFAC1_290057100
CFAC1_290061400
CFAC1_300009700
CFAC1_300029100
CFAC1_300070100
CFAC1_300070200
CFAC1_300079400
CFAC1_300086300
