# Supplementary material for: Dramatic changes in gene expression in different forms of Crithidia fasciculata reveal potential mechanisms for insect-specific adhesion in kinetoplastid parasites
Source: PLoS Negl Trop Dis. 2019 Jul 29;13(7):e0007570. doi: 10.1371/journal.pntd.0007570 (PMC6687205; doi:10.1371/journal.pntd.0007570)
Supplement: S2 File — (TXT) [file pntd.0007570.s018.txt]

#1.2
8297	9
Name	Description	Cultured_swimming.1	Cultured_swimming.2	Cultured_swimming.3	Cultured_adherent.1	Cultured_adherent.2	Cultured_adherent.3	HG_female_Cf.1	HG_female_Cf.2	HG_female_Cf.3
CFAC1_010005600	translation initiation factor EIF-2b alpha subunit, putative	5.257719518	4.768795543	4.767905262	5.675778898	5.833656658	5.968529945	6.694408782	7.040372666	7.628947528
CFAC1_010005700	PITH domain containing protein, putative	4.170790296	3.580048711	3.758999123	4.270589601	4.461134713	4.618523412	6.408934903	6.15458732	6.727680985
CFAC1_010005800	proteasome beta-1 subunit, putative	6.919468409	6.868683587	6.919753385	7.233832684	7.297997868	7.241094373	6.69498066	7.487732763	7.957015718
CFAC1_010005900	Mitochondrial ribosomal death-associated protein 3, putative	7.126382707	7.03997754	7.169218289	7.030538943	7.103185088	7.125634273	6.817111365	6.902630073	6.934517205
CFAC1_010006100	Protein phosphatase 2A homologues, catalytic domain, putative	6.094357448	5.983131895	6.002884136	6.263530335	6.302104918	6.46271863	5.233416207	5.955389978	6.206162155
CFAC1_010006200	ribonuclease mar1	8.812645026	8.51521653	8.454303287	7.088331097	7.097619431	7.174049785	6.411118127	7.216006692	7.353075632
CFAC1_010006300	hypothetical protein, conserved	3.72610991	4.006355057	3.90121597	4.54740384	4.563857583	4.391234513	3.234556584	3.850387604	3.353446162
CFAC1_010006400	kinetoplastid kinetochore protein 6, putative	3.718376136	3.569295689	3.718280147	4.58629284	4.59523475	4.756661167	5.240298574	4.712049417	4.793843382
CFAC1_010006500	hypothetical protein, conserved	4.684306527	4.762556993	4.798051764	5.073224426	5.159387516	5.115614441	5.817526066	5.850052618	5.993331539
CFAC1_010006600	DNA ligase I, ATP-dependent (dnl1), putative	6.695548563	6.762639047	6.810377885	6.697217083	6.74211644	6.763173984	6.03772786	5.881890679	6.353852704
CFAC1_010006700	Plus-3 domain/Zinc finger, C3HC4 type (RING finger) containing protein, putative	4.636633751	4.845144544	4.896975441	4.287908316	4.208631933	4.296115814	4.820944172	4.993139943	5.044271164
CFAC1_010006800	FYVE zinc finger containing protein, putative	5.845866974	5.83871061	5.744126017	5.418069199	5.318982135	5.300311874	4.816231401	4.613027727	5.52347274
CFAC1_010006900	hypothetical protein, conserved	5.063821917	5.05078963	5.144394241	5.952491349	5.828075488	5.785891421	3.23302511	4.694711743	4.676843616
CFAC1_010007100	hypothetical protein, conserved	4.316711456	4.24460757	4.244811993	4.667765648	4.522647452	4.447148933	5.232925849	6.113161588	6.558581412
CFAC1_010007200	leucine-rich repeat protein, putative	6.011294921	6.127508725	6.009049046	6.010918822	5.980483312	6.060178674	4.815875819	5.611776404	4.814149378
CFAC1_010007300	dolichyl-P-Man:GDP-Man5GlcNAc2-PP-dolichyl alpha-1,2-mannosyltransferase, putative	6.101816284	6.14039799	5.98701209	6.164403185	6.283619232	6.31185654	4.816628526	5.917857476	5.522624934
CFAC1_010007400	hypothetical protein, conserved	4.296981599	4.105427088	4.439112742	4.360604944	4.282771347	4.435420248	6.040539395	5.529499809	5.932979993
CFAC1_010007500	hypothetical protein, conserved	4.704160272	4.710367019	4.745955504	5.053594534	5.128103796	5.138929504	5.815911657	5.65460133	5.8764983
CFAC1_010007600	ubiquitin hydrolase, putative	5.97272539	5.864085007	5.803261316	5.937231446	5.90195501	5.952409374	4.815660038	5.568337108	4.814611844
CFAC1_010007800	proteasome regulatory ATPase subunittcc1l8.3, putative	7.023759673	7.077718857	7.126267896	6.910118072	6.83970317	7.007830216	6.55489326	6.616470133	6.669922776
CFAC1_010007900	glyoxalase II, putative	6.812806602	6.720004197	6.747235262	7.0136017	6.962376703	7.048333995	5.557456183	6.487235832	6.628680414
CFAC1_010008000	hypothetical protein, conserved	6.101150355	6.028491007	5.887421045	6.048594472	6.099685286	6.075892104	6.037655421	5.846152856	5.44179626
CFAC1_010008100	hypothetical protein, conserved	4.865575263	4.65902443	4.650238737	6.356202084	6.373264928	6.410100755	5.553267326	4.334080607	4.937774036
CFAC1_010008200	cysteinyl-tRNA synthetase, putative	8.394591759	8.029205864	8.096452863	8.924045285	8.947784001	9.059332517	7.478739604	7.420120246	6.674152901
CFAC1_010008400	Helicase conserved C-terminal domain containing protein, putative	6.714235577	6.727480492	6.632095155	6.523256598	6.514045289	6.639555225	5.551973059	5.477790971	5.055921527
CFAC1_010008600	SET domain containing protein, putative	4.844840628	4.892950328	4.839036531	4.651463549	4.691428613	4.692912829	5.232624888	5.482094292	5.437608809
CFAC1_010008800	hypothetical protein, conserved	5.441294827	5.451151273	5.477685731	5.349193499	5.258007584	5.391012156	5.230554519	5.431120435	5.81380703
CFAC1_010008900	hypothetical protein, conserved	7.128589675	7.117267666	7.047884765	6.719554745	6.737834147	6.766674158	5.230368759	6.196038062	6.846343405
CFAC1_010009000	hypothetical protein, conserved	4.919298363	4.913395607	5.027443743	5.191682968	5.094804241	5.170793865	5.553862863	5.384990003	4.936517684
CFAC1_010009100	Myotubularin-like phosphatase domain containing protein, putative	6.604459465	6.666552974	6.647370434	5.744038334	5.624032986	5.793233556	5.814784228	5.982616238	6.05571196
CFAC1_010009300	hypothetical protein, conserved	6.33539056	6.267361596	6.186811338	5.999995175	6.062657526	6.115435963	6.815164553	6.016190045	6.675649944
CFAC1_010009400	hypothetical protein, conserved	7.244240141	7.38684972	7.266282823	6.172431631	6.11076513	5.953027303	11.57799812	7.277741875	7.797951272
CFAC1_010009500	CCR4-NOT transcription complex subunit 2, putative	6.602620404	6.530408665	6.631630236	6.730990452	6.801258946	6.746084076	9.161994854	5.986051788	6.258017677
CFAC1_010009600	Glutathione S-transferase, N-terminal domain containing protein, putative	5.807917584	5.720750374	5.680034515	5.451253766	5.482479241	5.451470226	5.234013792	5.285378067	5.254173951
CFAC1_010009700	hypothetical protein, conserved	4.571321348	4.558086949	4.587101482	4.139223254	4.312498656	4.197214263	5.819526144	6.146310931	6.593011527
CFAC1_010009900	hypothetical protein, conserved	4.902010588	5.13183884	4.932514646	4.672542113	4.612338273	4.695704205	3.236122141	4.700251208	5.347898322
CFAC1_010010000	3'-nucleotidase/nuclease, putative	5.080453868	5.007480133	4.943741778	4.802211464	5.064752758	5.132049369	4.234661519	5.815366488	6.205225867
CFAC1_010010200	hypothetical protein, conserved	4.317202239	4.160879617	4.208026458	4.067058232	4.030342028	4.029774123	5.232403554	4.697932414	4.810411078
CFAC1_010010300	Eukaryotic protein of unknown function (DUF866), putative	5.188326912	4.862717307	5.122910339	5.497738813	5.547377416	5.629055086	5.247552684	5.362097005	4.904296895
CFAC1_010010400	alcohol dehydrogenase, putative	7.74646568	7.935994287	7.932677543	7.286124844	7.280618568	7.356381659	6.692650908	6.021523662	5.347838274
CFAC1_010010500	hypothetical protein, conserved	3.637413399	4.042985644	3.89523935	4.121906395	4.298910242	4.414022285	4.232978625	4.919737477	5.05175235
CFAC1_010010600	hypothetical protein, conserved	4.516905214	4.134073446	4.057502532	5.33656781	5.32728993	5.52412936	4.817501233	4.849573961	5.05154277
CFAC1_010010700	hypothetical protein, conserved	6.670392263	6.567145104	6.522553755	6.436095363	6.420458536	6.457449903	6.400412948	6.331950661	6.160785763
CFAC1_010011800	WW domain containing protein, putative	7.29444366	7.084486432	7.198287115	6.115275795	6.261898914	6.307139271	6.230563792	6.357533827	6.90777949
CFAC1_010012200	hypothetical protein	1.78670972	1.729809759	1.563679344	1.522280326	1.812639202	2.277122196	5.645620568	4.856334489	5.082062915
CFAC1_010012300	vacuolar ATP synthase subunit, putative	6.256364588	5.949728135	5.869983594	6.273494625	6.361138522	6.302520492	6.061891086	7.374765464	7.947381416
CFAC1_010012400	glucose-6-phosphate isomerase	10.8965943	10.73903242	10.78563815	10.49252042	10.57321742	10.66434805	9.606353733	9.06934651	9.304830584
CFAC1_010012500	hypothetical protein, conserved	4.385062041	4.063210822	4.101914431	3.368195189	3.541273945	3.627793141	4.833885307	4.557281146	4.487338742
CFAC1_010012600	hypothetical protein, conserved	5.031515783	4.70105963	5.025969485	5.992789973	6.091378755	6.220899329	5.816069239	5.570043679	6.05297023
CFAC1_010012700	Tetratricopeptide repeats, putative	6.844251627	6.799592697	6.744381477	6.690979347	6.688877349	6.71377101	7.399984028	7.108955391	7.054207718
CFAC1_010012800	Fusaric acid resistance protein-like, putative	7.773011226	7.821740458	7.787304172	6.777827258	6.880521765	6.895656863	6.814638105	6.982595004	6.969508492
CFAC1_010012900	Fusaric acid resistance protein-like, putative	7.046279373	7.255899566	7.26701357	6.487152501	6.419572951	6.468846978	6.229904566	6.01541289	5.524938879
CFAC1_010013000	Sulfatase, putative	6.566553431	6.847373199	6.818202614	6.932172977	6.865117437	6.831666308	5.817234433	5.885143614	5.993947095
CFAC1_010013100	TPR repeat/Tetratricopeptide repeat, putative	5.546202168	5.832462734	5.830538421	5.843511374	5.612444706	5.541498162	3.233396411	5.612354786	5.054302098
CFAC1_010013200	hypothetical protein, conserved	4.285103002	4.332203134	4.334312068	5.402857179	5.504612504	5.255209264	4.231550299	4.332728635	4.354913913
CFAC1_010013300	alanine aminotransferase	7.363573312	7.493369972	7.509504469	7.092896216	6.930727266	6.759296155	6.40219987	6.048553198	6.086928237
CFAC1_010013500	alanine aminotransferase	6.490727164	6.460028783	6.437032078	5.367322381	5.331992579	5.31065511	5.232741275	5.046205483	5.814950972
CFAC1_010013600	primase 2, putative	4.041028073	4.043651621	4.346131733	5.281693161	5.335107222	5.244491327	3.233893986	3.527801039	3.354848158
CFAC1_010013700	hypothetical protein, conserved	4.732329645	4.933233733	4.876755409	5.093773978	5.126417151	4.997853328	4.817146818	5.433545508	5.673460017
CFAC1_010013800	serine/threonine protein phosphatase-like protein	7.095669705	7.083504337	7.000496215	6.80709007	6.930069228	6.935941792	6.689996227	5.33257057	5.440882661
CFAC1_010013900	cytochrome c oxidase subunit IV	9.204585741	9.423588974	9.398493652	8.382826741	8.466449419	8.417782808	7.693362287	7.607704826	7.474744049
CFAC1_010014000	Protein of unknown function (DUF1448), putative	5.196519829	5.138931426	5.273127013	5.023750678	5.05307091	5.0805469	5.233392668	5.851050793	5.740703199
CFAC1_010014100	hypothetical protein, conserved	4.319053603	3.971297485	4.3775293	4.25353369	4.453638064	4.360282747	4.246286217	5.136106064	5.571136389
CFAC1_010014200	Leucine Rich repeat, putative	5.866966256	6.083616832	6.046009701	5.977945249	5.939281121	5.921569266	4.232010277	5.432278647	5.745339009
CFAC1_010014300	Protein of unknown function (DUF962), putative	6.285038699	6.341792655	6.367848412	6.17326503	6.304803489	6.188888118	3.296275709	6.097779735	5.687807609
CFAC1_010014400	Protein of unknown function (DUF962), putative	5.904418066	6.05629411	6.077535853	5.671349907	5.584967083	5.659050352	4.294726123	1.647626083	4.229403981
CFAC1_010014500	Ydr279p protein family (RNase H2 complex component), putative	4.063122986	3.857715596	3.997994065	5.014466973	5.060557949	4.968457787	5.232289658	5.227873102	5.994488258
CFAC1_010014600	hypothetical protein, conserved	7.580664266	7.522615606	7.578198305	6.8604816	6.869674081	6.845206751	6.692148557	6.903603547	6.992247269
CFAC1_010014700	hypothetical protein, conserved	5.707779249	5.618499532	5.573471842	6.436701692	6.347243587	6.356195735	4.815861606	5.733685479	5.524260649
CFAC1_010014800	DnaJ domain containing protein, putative	4.944169035	5.278828407	5.263950724	4.688197116	4.757006766	4.746205169	3.234501423	4.697347611	4.81110623
CFAC1_010014900	hypothetical protein, conserved	6.51220107	6.782306517	6.696564737	6.217994271	6.251749169	6.129018338	5.815410027	4.772860517	4.813993902
CFAC1_010015000	N-acyl-L-amino acid amidohydrolase, putative	6.980216625	6.782961757	6.66286833	6.004663477	5.960310898	5.815976774	4.23434777	5.754412419	5.756527239
CFAC1_010015100	N-acyl-L-amino acid amidohydrolase, putative	4.290584848	4.053587289	3.974324238	4.17127311	4.364324823	4.230892728	6.040626716	5.088832928	4.3773775
CFAC1_010015200	N-acyl-L-amino acid amidohydrolase, putative	6.847813119	6.680760675	6.622429939	5.346604195	5.31299179	5.156104085	5.818261005	6.086059428	5.824783758
CFAC1_010015300	N-acyl-L-amino acid amidohydrolase, putative	5.814190619	5.170808464	5.130588621	3.349305987	3.567048353	3.565862978	3.236033602	4.833228302	3.466789473
CFAC1_010015400	N-acyl-L-amino acid amidohydrolase, putative	4.663251865	4.827172664	4.619939378	4.078337567	4.246359776	4.081896907	5.233431905	5.241956327	5.740607696
CFAC1_010015600	NADH:flavin oxidoreductase/NADH oxidase, putative	6.790767712	6.806650569	6.886277202	8.012552711	8.012366643	7.919918092	5.90934687	7.553440757	7.123829441
CFAC1_010015800	NADH:flavin oxidoreductase / NADH oxidase family, putative	4.858549823	5.059351474	5.17712947	6.583063121	6.484512186	6.212733492	5.755965458	5.822915168	3.654602765
CFAC1_010016000	NADH:flavin oxidoreductase/NADH oxidase, putative	6.852371586	7.288751496	7.284858647	8.867848163	8.733665568	8.578805825	7.865070231	6.816467283	6.882967061
CFAC1_010016100	NADH:flavin oxidoreductase/NADH oxidase, putative	7.25603058	7.391690333	7.403354996	7.178542081	7.182453398	7.136802487	5.835059552	6.02296796	5.80884543
CFAC1_010016300	hypothetical protein, conserved	5.241996579	5.313219778	5.306443052	4.754621414	4.710870423	4.620466398	4.231883261	5.169160303	5.35346792
CFAC1_010016400	hypothetical protein	6.196947007	6.252944633	6.188531303	5.813644201	5.819109667	5.876471732	5.815844994	6.109999701	6.482184647
CFAC1_010016600	unspecified product	6.872793995	6.79440793	6.733660583	6.067277514	6.05610156	6.134084029	6.553066285	6.140580161	6.306142335
CFAC1_010016700	hypothetical protein, conserved	3.116527701	3.185117995	2.953556489	3.567071625	3.56063922	3.453295557	4.821716725	4.342981246	5.511886279
CFAC1_010016800	hypothetical protein	6.062719491	6.029715382	6.027037285	6.047848252	6.031656813	6.115345154	6.038287284	6.079862385	6.259571626
CFAC1_010017000	ATPases associated with a variety of cellular activities, putative	7.313034607	7.516878091	7.387425073	6.630689754	6.589469867	6.487278553	5.230375727	6.454296201	6.212600109
CFAC1_010017100	ABC transporter, putative	7.610231011	7.707744005	7.664467899	6.914348054	6.824956321	6.955468068	6.689428496	6.40645324	6.524179989
CFAC1_010017200	hypothetical protein, conserved	6.793664465	6.73613488	6.87779158	6.72373971	6.715662466	6.705469906	4.816969356	5.333743935	4.352805179
CFAC1_010017300	hypothetical protein, conserved	5.86893081	6.015430541	5.957015002	5.074536769	5.096415435	5.018937193	5.815539309	4.91737399	5.054564087
CFAC1_010017400	WD domain, G-beta repeat/Protein of unknown function (DUF3639), putative	4.813188154	4.870365672	4.766252493	5.674766585	5.74181959	5.695126386	5.230826794	4.695112002	3.940198233
CFAC1_010017600	Acetyltransferase (GNAT) family, putative	5.935991417	5.832708784	6.041884356	5.791078632	5.855498459	6.053532268	6.5698172	7.140647286	7.294123415
CFAC1_010017700	SNARE associated Golgi protein, putative	6.113984339	5.995741701	6.04317686	5.687301431	5.685315636	5.691539955	6.8203562	6.781341207	6.628167433
CFAC1_010017800	Zinc finger, C3HC4 type (RING finger) containing protein, putative	5.1539898	5.282736987	5.337134706	5.266488735	5.32064314	5.3463189	5.231206143	5.383400264	5.160652326
CFAC1_010017900	puromycin-sensitive aminopeptidase-like protein	4.041827636	4.015195794	4.157628921	3.720517517	3.612911353	3.863589145	4.231444817	2.849815307	1.365492057
CFAC1_010018000	hypothetical protein, conserved	5.245002282	5.481063461	5.316144013	4.690700354	4.708869663	4.780849845	5.233172393	4.988592472	4.808794339
CFAC1_010018100	arginine N-methyltransferase-like protein	6.643524263	6.241912919	6.226876752	8.059674078	8.252903774	8.35559817	6.934371606	6.83460871	6.960445966
CFAC1_010018200	hypothetical protein, conserved	3.526767635	3.807755994	3.643587031	3.969304944	3.88543192	3.880123502	3.234394268	2.852199102	3.675125653
CFAC1_010018300	hypothetical protein, conserved	4.016547948	4.120939078	4.346247644	3.959541975	3.838249382	3.95560439	6.045950294	5.668408938	5.860235451
CFAC1_010018400	MYND finger/SET domain containing protein, putative	5.420071555	5.49276441	5.350881428	5.975339858	5.931058424	5.999230478	6.931931392	6.384548079	6.20904623
CFAC1_010018700	CNH domain/Vacuolar sorting protein 39 domain 1/Vacuolar sorting protein 39 domain 2, putative	5.596007461	5.663555167	5.616569439	5.756233142	5.766899573	5.648776085	5.815765671	6.569168609	5.812702176
CFAC1_010018800	serine peptidase, Clan SC, Family S9D	4.028930423	4.251746367	4.246373571	4.30797386	4.479845434	4.488238887	4.817251628	4.228207979	3.937662405
CFAC1_010019000	Putative methyltransferase, putative	3.46536516	3.52366771	3.652885356	4.478646415	4.602001622	4.379485397	4.81995589	5.816925672	4.805512969
CFAC1_010019100	hypothetical protein, conserved	4.139923644	4.161779625	4.078264957	3.090983801	3.161352042	3.121671537	6.045487266	6.823374126	6.659347759
CFAC1_010019200	hypothetical protein, conserved	2.864460924	3.182596462	2.734433553	3.460450708	3.482984929	3.551471756	5.267188403	5.114001581	5.527446259
CFAC1_020005800	hypothetical protein, conserved	9.358534406	9.349496616	9.317876825	7.977072056	8.057002231	8.118289521	7.822769499	7.656791367	7.796684719
CFAC1_020005900	hypothetical protein, conserved	2.425909676	1.993257434	1.763735498	1.502306333	2.093478529	1.919716573	4.112873489	4.044503629	4.573108328
CFAC1_020006100	hypothetical protein, conserved	3.402918679	3.282092904	3.348611494	2.538432254	2.682643189	2.276157292	4.926223967	4.253167435	4.186785449
CFAC1_020006200	hypothetical protein, conserved	5.776406944	5.41180641	5.627151565	6.437495457	6.551071349	6.717753099	6.931054134	7.345002759	7.481962217
CFAC1_020006300	hypothetical protein, conserved	4.258024744	3.6897898	3.733908705	3.463058124	3.743794786	3.743242075	6.954264067	6.321577265	6.552675392
CFAC1_020006400	ras-like small GTPases, putative	6.998000551	6.799142668	6.959976382	6.816094118	6.946977749	7.071614292	6.240907944	6.900568203	6.886070805
CFAC1_020006500	paraflagellar rod component par4, putative	6.850236394	7.158768152	7.177413751	5.678500576	5.603469936	5.56505427	4.817417652	5.171143902	5.158571091
CFAC1_020006600	hypothetical protein, conserved	5.028652231	4.929872506	5.034152115	6.329448259	6.289374579	6.335639698	5.553104156	5.773414162	5.160369541
CFAC1_020006700	major vault protein, putative	6.935633147	7.046689993	7.051545866	6.849945154	6.781371426	6.764763867	6.400810144	6.383268824	6.259455567
CFAC1_020006900	Rrp15p, putative	4.270804607	3.874252761	3.677245377	5.019911686	5.21236298	5.235007416	5.562445398	4.630334997	5.581086842
CFAC1_020007100	phosphoprotein phosphatase, putative	5.60301709	5.577806318	5.459341897	4.985079386	4.923076714	4.958300906	5.231930773	3.336350202	2.35684065
CFAC1_020007300	hypothetical protein, conserved	4.806048249	5.064730304	4.868822118	4.768390771	4.694377499	4.49103033	4.820001037	4.532369384	4.346401239
CFAC1_020007400	protein kinase, putative	4.985580879	5.26228907	5.068142946	4.43289889	4.369301657	4.452310076	4.818449275	4.529609229	4.157232857
CFAC1_020007500	nucleolar RNA helicase II, putative	8.510927219	8.367507016	8.320904088	8.471130438	8.585198736	8.653448011	8.185284939	7.198371495	7.655131594
CFAC1_020007600	Leucine Rich repeat, putative	4.273040221	4.726659223	4.825740942	4.818778029	4.806349976	4.57020103	5.233153631	4.616872544	5.049674493
CFAC1_020007700	hypothetical protein, conserved	4.573543678	4.585383739	4.403890495	5.5568275	5.566011417	5.484496679	3.234913062	5.737015524	5.672232276
CFAC1_020007800	hypothetical protein, conserved	3.379840573	3.616858277	3.60098777	4.910989911	4.775843139	4.716431684	4.232549665	3.849688932	3.675609203
CFAC1_020007900	dihydrolipoamide branched chain transacylase, putative	6.687725939	6.752414061	6.744263497	6.324520137	6.362509975	6.346095528	6.039190199	5.227687868	5.051730954
CFAC1_020008000	Fip1 motif/Zinc finger C-x8-C-x5-C-x3-H type (and similar), putative	3.924104442	4.131801487	4.433090265	5.052574564	5.018035512	4.679485297	5.234663813	3.341228228	4.516379895
CFAC1_020008100	50S ribosome-binding GTPase, putative	5.97632466	5.867258573	5.874127445	6.837201046	6.87092358	6.954656292	5.55316325	6.169309689	5.812009159
CFAC1_020008200	hypothetical protein, conserved	6.236961025	6.282861625	6.213388268	6.159327945	6.096877441	5.937486664	6.230261813	6.224576073	5.939050558
CFAC1_020008400	hydrogenase, putative	5.32874671	5.385612716	5.361860984	5.520130853	5.284950623	5.217561916	5.553690643	5.281651522	5.351659213
CFAC1_020008500	viscerotropic leishmaniasis antigen, putative	4.646788621	4.78852481	4.661618272	4.377515371	4.35359934	4.388899204	3.235429426	3.338274197	3.935567691
CFAC1_020008700	PDZ domain (Also known as DHR or GLGF), putative	5.263055617	5.202714145	5.330559203	4.715309824	4.536469798	4.340878008	3.23489644	4.229017637	3.674062704
CFAC1_020009100	hypothetical protein, conserved	2.525543068	2.142733021	2.402019426	3.106543213	3.024163176	2.992333041	3.32532925	3.686940886	3.500319471
CFAC1_020009200	Ankyrin repeat, putative	4.330287204	4.685127382	4.607447653	4.567633191	4.604397318	4.399513001	4.234384297	5.173626425	5.348161588
CFAC1_020009300	hypothetical protein, conserved	5.500989831	5.518662493	5.632692418	5.361653308	5.37675157	5.489263731	5.556945152	6.204628754	6.514302044
CFAC1_020009400	protein tyrosine phosphatase, putative	8.148025051	8.024502365	7.991545053	7.61600414	7.745834566	7.763916631	7.145103189	6.823957972	6.951388912
CFAC1_020009500	phosphate carrier protein, mitochondrial precursor-like protein	4.349887037	4.324441624	4.308940445	4.374622457	4.353530147	4.307753759	5.554414587	4.61597295	3.93633035
CFAC1_020009600	hypothetical protein, conserved	5.344615992	5.278427997	5.26321419	5.320576148	5.303106677	5.313884863	5.232511409	5.919835915	5.935143102
CFAC1_020009700	monothiol glutaredoxin, putative	3.799619228	3.397348063	3.369023512	3.479009824	3.596829045	4.087078332	4.864471305	3.783679058	4.426754284
CFAC1_020009800	DNA replication licensing factor MCM8, putative	4.740243908	4.673539341	4.729647998	5.252697515	5.258122533	5.111105316	4.231885794	5.77294846	4.354202884
CFAC1_020009900	hypothetical protein, conserved	6.07963686	6.122372147	6.191633126	6.025268014	6.037205328	5.884420516	5.234238564	5.888183113	5.931475775
CFAC1_020010000	trypanothione reductase	8.960419678	8.850343454	8.71712433	9.733243381	9.664465288	9.646414979	7.039522648	7.33498641	6.964132973
CFAC1_020010100	ATP-dependent RNA helicase, putative	4.529308598	4.388897285	4.379120224	6.230080852	6.327708111	6.455323905	6.231831732	5.775017577	5.74313839
CFAC1_020010200	hypothetical protein, conserved	3.482425617	3.699063375	3.659896329	3.480000226	3.476015226	3.385513383	3.237124367	4.117666693	4.154097445
CFAC1_020010300	hypothetical protein	8.574100868	8.613610909	8.708995786	8.046866911	8.227123007	8.285875222	6.551840333	6.406248955	5.602720814
CFAC1_020010700	protein kinase, putative	6.145290149	6.28209132	6.22030318	5.852772453	5.961181358	5.903160401	4.232280053	5.333275916	5.05323545
CFAC1_020010800	structural maintenance of chromosome (SMC), putative	6.536870375	6.498921101	6.493691163	6.918292164	6.956658609	6.866282239	6.037801422	6.331694484	5.161525235
CFAC1_020010900	Tetratricopeptide repeat/TPR repeat, putative	4.505416534	4.366888152	4.479170727	5.327612713	5.271542597	5.268946757	3.233658301	5.16943885	3.939331196
CFAC1_020011100	hypothetical protein, conserved	5.651204354	5.665302167	5.770644268	5.721247367	5.611284703	5.563830215	4.816941353	5.848044934	5.81134785
CFAC1_020011200	hypothetical protein, conserved	4.15202193	4.395415929	4.418287615	4.289965175	4.103038755	4.038809521	5.231364351	4.526293048	4.161159997
CFAC1_020011300	hypothetical protein, conserved	7.09447732	6.864946634	6.970818758	7.642580898	7.745127896	7.735004301	7.32793518	7.531225682	7.839599809
CFAC1_020011400	GTPase, putative	7.623867641	7.296733424	7.17176264	7.932635157	8.122655059	8.283648008	7.754816538	7.226613596	7.599008976
CFAC1_020011500	monocarboxylate transporter-like protein	6.678333227	6.928155467	6.844849714	5.677388226	5.678274176	5.711938597	6.401833033	6.385088486	5.874091681
CFAC1_020011600	hypothetical protein, conserved	6.182252608	6.06237758	6.091421434	6.168011964	6.316644889	6.313526098	6.055095873	5.684838528	5.841309886
CFAC1_020011700	ATPase alpha subunit	10.12326794	10.14072926	10.19884689	9.568158615	9.604755783	9.574334144	8.742420018	9.345088041	9.449624797
CFAC1_020011800	ATPase alpha subunit	10.49637182	10.46923913	10.48748694	10.00828628	10.03075057	10.07218034	9.809500874	9.88751913	10.23575358
CFAC1_020011900	ATPase alpha subunit	8.909194269	8.899926047	8.94894211	8.438593755	8.41601193	8.499332528	8.841950967	8.219479953	7.918398413
CFAC1_020012000	nuclear receptor binding factor-like protein	5.922660629	6.172459914	6.192209278	5.537223728	5.489782787	5.498496931	3.237023	5.618849124	5.433416485
CFAC1_020012100	kinetoplast-associated protein-like protein	6.580650318	6.757528929	6.720958939	6.569662051	6.463224203	6.318649386	5.552062646	5.771552561	5.055733092
CFAC1_020012300	cdc2-related kinase, putative	3.448177996	3.438367817	3.450669692	5.220828264	5.200601879	5.26028145	4.235469673	4.117585168	3.669437857
CFAC1_020012400	hypothetical protein, conserved	5.135718233	5.340634746	5.34186211	5.584189994	5.371735813	5.163733586	5.555273192	5.573832147	5.59612677
CFAC1_020012500	hypothetical protein, conserved	6.117712292	6.145197147	6.27263228	5.897152347	5.939770023	5.99076553	6.55489326	6.257013289	6.348068315
CFAC1_020012600	hypothetical protein, conserved	6.326738188	6.5077963	6.41860908	6.392156895	6.327475905	6.301556212	5.231157505	5.569640628	4.938501296
CFAC1_020012700	ATP-dependent RNA helicase, putative	5.373672534	5.543164015	5.371820984	6.065422081	6.009832015	5.992327251	6.038131425	5.525200029	4.813140735
CFAC1_020012800	COG4 transport protein, putative	5.338907069	5.548258227	5.46671422	5.382010332	5.433570279	5.334323922	4.231948851	5.110417018	5.260268129
CFAC1_020012900	Surp module, putative	6.003565116	6.048132817	6.034247248	6.041572903	6.129465744	6.096575432	6.815441487	6.455433917	6.397604172
CFAC1_020013000	hypothetical protein, conserved	5.105593252	4.945975377	4.946173961	6.165091722	6.175517704	6.133320361	6.037803571	6.168236626	6.108648768
CFAC1_020013100	kinesin, putative	4.849872254	4.930380417	4.949015824	5.862732943	5.816751378	5.888567106	4.231611607	5.225230098	5.746177929
CFAC1_020013200	Ankyrin repeats (many copies)/Ankyrin repeats (3 copies)/Ankyrin repeat, putative	6.7204349	7.101726146	6.979550151	6.661686955	6.612649409	6.472138399	4.231136172	6.04715127	6.640015529
CFAC1_020013800	hypothetical protein	4.380683011	4.588811119	4.409402065	4.386196054	4.218692775	4.051696346	3.236527774	3.702141844	3.670608952
CFAC1_020013900	sre-2/carboxylate carrier-like protein	4.898090119	4.548269972	4.690065	5.331239017	5.2822022	5.373505675	5.556255694	5.485437922	5.738375438
CFAC1_020014000	Sperm-tail PG-rich repeat, putative	6.689725208	6.723077165	6.626048972	6.435229781	6.442625759	6.327675053	6.037095204	6.277974331	5.355567189
CFAC1_020014100	hypothetical protein	5.151933986	5.328651674	5.134432261	5.548919245	5.557422022	5.31611381	3.232986752	4.772584739	4.814326645
CFAC1_020014200	hypothetical protein, conserved	3.849404342	4.263860061	3.986710506	4.451593586	4.295688379	3.994035089	3.234819211	3.699091118	3.674218978
CFAC1_020014400	hypothetical protein	5.119565835	5.255504208	5.171750142	4.451189942	4.132495098	4.132568074	4.231339547	3.984834862	2.359812601
CFAC1_020014700	Vta1 like, putative	4.668471125	4.935242981	5.02161731	4.284506845	4.129554265	4.045319715	3.236315143	4.618198822	5.154948182
CFAC1_020014800	hypothetical protein	4.672384084	4.789066052	4.798906853	4.830938606	4.875542536	4.932846722	3.243933851	2.548366184	3.333778268
CFAC1_020014900	Flavodoxin/Radical SAM superfamily/Wyosine base formation, putative	6.932873442	7.0489638	6.990955838	6.992180782	7.054943376	7.110895688	5.553557188	5.696250592	5.43936335
CFAC1_020015000	kinesin-like protein	6.542410748	6.794012269	6.733781367	6.270649147	6.173841964	6.102829316	6.049766171	5.174381778	5.055640967
CFAC1_020015100	hypothetical protein	6.504468457	6.333632006	6.378810757	7.179184495	7.207078299	7.252576409	7.400467783	6.791693097	7.053185503
CFAC1_020015300	hypothetical protein, conserved	7.939776502	7.679364931	7.758382942	6.726475685	6.757518431	6.936428556	7.158425513	6.584925692	6.39681689
CFAC1_020015400	Mitochondrial glycoprotein, putative	5.954350216	5.927067902	5.927589829	6.087707274	6.075768752	6.263826886	6.233357642	5.777732083	5.991370242
CFAC1_020015500	MYND zinc finger (ZnF) domain-like protein	5.539784393	5.412451356	5.397372826	6.179480955	6.171639932	6.259231093	6.2330329	6.459759456	6.5959608
CFAC1_020015600	Got1/Sft2-like family, putative	5.528596845	5.260192108	5.34544391	5.058401895	4.97186564	5.142328087	5.245284266	5.504785817	5.323742677
CFAC1_020015900	methylthioadenosine phosphorylase, putative	7.515451096	7.527762374	7.439396044	7.818040228	7.754939989	7.62979076	4.236113763	6.661598803	7.04444998
CFAC1_020016000	hypothetical protein	4.379720372	4.786752727	4.786453846	3.414565846	3.36702068	3.463736553	4.231141983	2.528406322	2.943215064
CFAC1_020016200	hypothetical protein, conserved	3.586235407	3.49266126	3.456177286	3.367512482	3.425332044	3.422636118	3.247884566	3.722509772	3.325601793
CFAC1_020016300	hypothetical protein	6.073530348	6.094972023	6.076629598	6.594142067	6.502772893	6.409349403	4.23114135	5.568165095	4.163359933
CFAC1_020016600	hypothetical protein, conserved	5.667801755	5.650492752	5.730525982	5.632455716	5.619615254	5.701711424	5.239860531	5.670057549	5.978568942
CFAC1_020016800	surface antigen-like protein	8.44611617	8.620124772	8.575656855	6.277761203	6.265500202	6.348831755	6.557440126	6.464333821	5.664848884
CFAC1_020016900	hypothetical protein, conserved	7.047282029	7.161799439	7.097112479	6.795462709	6.783000673	6.696520983	6.552206285	6.546598844	6.05428302
CFAC1_020017000	hypothetical protein	6.580135289	6.848009367	6.804432443	5.412762585	5.376040556	5.282977064	6.038882403	5.480766033	4.674146953
CFAC1_020017200	paraflagellar rod protein, putative	5.305843339	5.540722337	5.604049591	5.188235097	4.972873882	4.876574934	4.816223945	4.333175089	3.677199385
CFAC1_020017300	ubiquitin-conjugating enzyme, putative	5.374696851	5.281550444	5.434180241	5.074885806	5.094881576	5.18759973	5.817136264	5.527565365	5.257501572
CFAC1_020017400	hypothetical protein, conserved	6.095414149	6.278072847	6.281682704	5.859719505	5.786785906	5.672836946	4.816085663	5.653946705	4.939151092
CFAC1_020017500	glutaminyl cyclase, putative	4.865895308	5.184390926	5.061151585	5.212185478	5.269857513	5.19219983	4.231973076	5.049098236	4.813044506
CFAC1_020017600	metallo-peptidase, Clan M-, Family M49	7.532706465	7.416304805	7.27248576	7.715259157	7.512106984	7.430779787	6.81619601	7.017788203	7.023904074
CFAC1_020019200	protein phosphatase type 1 regulator-like protein	6.85865408	6.465481642	6.594558595	6.663565038	6.739150318	6.854671988	6.818090281	6.506703709	7.019892035
CFAC1_020019300	prefoldin subunit, putative	4.737300649	4.51040919	4.563699835	5.524676765	5.705159789	5.735972693	6.422450888	5.651838005	6.261860948
CFAC1_020019400	hypothetical protein, conserved	6.254765926	6.26306852	6.266543768	6.573988898	6.569979246	6.577181131	5.815051965	5.916004464	6.261533183
CFAC1_020019500	hypothetical protein, conserved	6.351100888	6.306829275	6.422222512	6.204962056	6.284714635	6.264705902	6.039649065	5.697766393	4.350886518
CFAC1_020019600	fatty acid elongase, putative	5.985634489	5.58011329	5.73806008	7.073099861	7.178072116	7.122524219	4.82260732	4.996110303	5.924883655
CFAC1_020019700	hypothetical protein	-0.31588072	0.659925297	0.82217117	1.040102606	0.704122426	0.394374684	3.247107829	2.554068345	1.336234215
CFAC1_020019800	Leucine-rich repeats, typical (most populated) subfamily, putative	3.099593874	3.463501305	3.373924194	4.24735614	4.311706018	3.941836576	3.233595326	4.226700324	3.676813713
CFAC1_020019900	vacuolar ATPase subunit-like protein	6.534577425	6.437663124	6.490608113	6.682086479	6.705772906	6.698155867	6.233873505	6.285452644	5.870027845
CFAC1_020020000	hypothetical protein, conserved	4.2185002	4.575198646	4.488432386	4.308127687	4.114516791	3.920625587	4.233523159	4.920705087	4.809758124
CFAC1_020020300	Methyltransferase domain containing protein, putative	6.05369695	6.147807071	6.050613112	5.599705708	5.691955555	5.725947205	4.823011405	5.181147657	5.982909184
CFAC1_020020500	MORN repeat, putative	6.007381768	6.587714162	6.490225065	6.344739599	6.261208872	6.174584529	5.816350889	6.110907105	5.936942395
CFAC1_020020600	Legume-like lectin family, putative	7.415121404	7.41760333	7.563049768	7.084214365	7.169909123	7.154052817	6.554049744	6.90249052	7.104581987
CFAC1_020020700	ATPase, putative	5.797145986	5.259537014	5.394200279	5.713696017	5.838716919	5.995264458	6.402325151	6.482161323	6.872785542
CFAC1_020020800	hypothetical protein, conserved	5.178487504	4.989450127	4.939118221	5.100902816	5.224576306	5.342021224	5.817903934	5.921091415	6.840314339
CFAC1_020020900	stomatin-like protein	6.677460534	6.33070023	6.46698821	6.746295605	6.842681811	6.937816801	6.81866585	7.311667827	7.412284501
CFAC1_020021000	hypothetical protein, conserved	7.414807405	7.250503562	7.253889736	6.635297105	6.86206582	6.73145608	7.573006841	7.731580923	7.833506282
CFAC1_020021100	hypothetical protein, conserved	6.735747066	6.551727452	6.603420813	6.538045461	6.676463349	6.692953431	6.038184908	6.654224008	7.160080679
CFAC1_020021200	methyltransferase-like protein	3.441843484	3.576986261	3.600241046	5.055565898	5.05668244	5.034123904	4.232982281	5.227676687	5.672913151
CFAC1_020021300	hypothetical protein, conserved	3.246294172	3.548331102	3.405169581	2.840291038	2.608941135	2.395847747	3.299270294	3.4532648	2.228776799
CFAC1_020021500	NADH-ubiquinone oxidoreductase, mitochondrial, putative	7.079360996	7.237779013	7.343569216	6.450647223	6.347718569	6.445846118	6.232419658	5.885647328	6.597255588
CFAC1_020021600	3-mercaptopyruvate sulfurtransferase	4.464611565	4.568890992	4.438162103	4.165436179	3.800733454	3.288518911	3.236496026	3.118286294	3.67067355
CFAC1_020021700	protein kinase, putative	2.707569265	2.05651729	2.434953009	1.910164362	1.912940295	1.310181999	4.232109226	3.335234898	3.939183751
CFAC1_020021800	Amidinotransferase, putative	5.944497754	6.01230941	6.026484573	6.102065814	5.840841058	5.748689804	4.973056315	5.057611108	5.217741405
CFAC1_020021900	Amidinotransferase, putative	5.944497754	6.01230941	6.026484573	6.102065814	5.840841058	5.748689804	4.973056315	5.057611108	5.217741405
CFAC1_020022300	hypothetical protein, conserved	5.758183552	5.659305069	5.688223199	5.462079461	5.479619169	5.6395568	6.312193271	5.879168218	5.587168959
CFAC1_020022400	hypothetical protein, conserved	3.666490047	3.952285058	3.83272587	3.999234391	3.814347893	3.843920739	3.235732	4.529767973	4.808486944
CFAC1_020022500	Zinc finger, C3HC4 type (RING finger) containing protein, putative	5.532833338	5.845935455	5.664244783	5.105789673	5.072054731	4.895766301	4.817382062	3.987726424	4.673558263
CFAC1_020022600	hypothetical protein, conserved	3.508766672	3.889122981	3.762752846	4.496674032	4.409262332	4.275550832	4.818725342	5.05325415	4.933558342
CFAC1_020022700	WGR domain/Poly(ADP-ribose) polymerase, regulatory domain/Poly(ADP-ribose) polymerase catalytic domain containing protein, putative	7.515376975	7.411779088	7.488783629	7.787414076	7.7991253	7.804469777	7.623777127	7.198944116	6.935734167
CFAC1_020022800	MIX protein	4.687305744	4.814794242	4.583328878	4.86351592	4.946149266	4.794861107	5.241303479	4.129463407	4.332735668
CFAC1_020023000	hypothetical protein, conserved	7.00358442	7.329391623	7.282800245	7.235401471	7.233296192	7.208101207	5.81544206	6.2247223	6.307998535
CFAC1_020023100	Pyridoxal-phosphate dependent enzyme, putative	5.959673693	5.941464705	6.015950726	6.375708306	6.267353265	6.25678412	5.554743565	5.813796524	5.25638221
CFAC1_020023200	hypothetical protein, conserved	3.695973424	3.68185835	3.782284195	4.203974941	4.353679445	4.328912002	5.818072432	5.336684471	5.049191847
CFAC1_020023300	MRB1-associated protein, putative	6.828594563	6.954422258	6.962753355	6.370612664	6.388872917	6.40878048	5.232308772	6.334383722	6.437933377
CFAC1_020023400	Thiopurine S-methyltransferase (TPMT), putative	5.6923876	5.561355505	5.581642582	5.580491221	5.639017785	5.716412427	5.233381894	5.658462348	5.436005123
CFAC1_020023500	Exocyst complex component Sec3, putative	6.79792174	6.809063739	6.748216018	5.9553788	6.016741005	6.053515637	6.230450779	6.357323488	6.638902519
CFAC1_020023600	suppressive immunomodulating factor, putative	5.102483877	4.878189493	4.942668496	5.978870887	6.039473805	6.080042059	6.230754305	5.98452367	5.675063585
CFAC1_020023700	phosphoribosylpyrophosphate synthetase	7.695883922	7.530244664	7.631081314	7.473677349	7.630940572	7.727276064	7.818338361	6.972953993	7.229272543
CFAC1_020023800	Repeat of unknown function (DUF1126), putative	7.10582313	7.112060746	7.190468892	6.74018774	6.795326522	6.846099417	5.553074381	6.569586694	6.87605477
CFAC1_020023900	stress-induced protein sti1	8.697634727	8.512608547	8.613096406	8.81915648	8.920104828	8.976181225	7.875550108	7.927778573	8.157434227
CFAC1_020024000	hypothetical protein, conserved	9.370679681	9.32861352	9.3997822	8.894638875	8.907419466	9.036671281	8.933838432	9.202416361	9.204258955
CFAC1_030005500	hypothetical protein, conserved	3.68724612	3.513570124	3.551145719	4.05925068	4.362301128	4.369817183	6.627939372	5.531650974	5.087123909
CFAC1_030005600	hypothetical protein, conserved	3.548683037	2.755515106	3.046431607	2.187515528	2.659278858	2.747420788	3.250206985	3.36477926	4.319301015
CFAC1_030005800	hypothetical protein, conserved	5.204776196	5.044885545	5.165704151	4.431402657	4.53945882	4.681973395	5.431289	5.366930431	5.705421274
CFAC1_030005900	calcium-translocating P-type ATPase	8.440226418	8.217884439	8.273382303	8.860563613	8.910620798	9.004240232	7.815321845	8.351026451	8.27177539
CFAC1_030006000	folate/biopterin transporter, putative	9.106369852	8.967771977	8.942662154	6.808372641	7.033826756	7.128817356	8.770024253	8.47217351	8.386088181
CFAC1_030006100	cAMP-specific phosphodiesterase, putative	6.141184419	6.181957171	6.202293866	6.320723052	6.308206991	6.265646974	5.231552627	5.525976486	5.352451767
CFAC1_030006300	hypothetical protein, conserved	5.486202146	5.902041245	5.546833439	5.1312979	5.029551519	4.923643242	3.235465823	3.530607749	3.351518628
CFAC1_030006400	hypothetical protein, conserved	1.653550197	1.953145949	2.307079448	2.156866871	2.222856676	1.598127944	3.249204461	2.878717073	2.325918901
CFAC1_030006500	hypothetical protein, conserved	5.497234799	5.96118021	6.000304477	5.615406378	5.472047391	5.208733786	4.817752361	3.988384358	4.15871402
CFAC1_030006600	DNA topoisomerase type IB small subunit	4.984966803	5.048294906	5.043112152	5.893982835	5.750360419	5.669806884	5.821705379	4.995455696	3.927153774
CFAC1_030006700	hypothetical protein, conserved	4.683807698	4.555812895	4.619104753	5.370631079	5.33476194	5.461980015	5.821928538	5.536127866	5.863802057
CFAC1_030006800	hypothetical protein, conserved	2.721036142	3.008488372	3.02268202	2.845681095	2.954610029	2.30665873	4.248351378	3.364305981	3.321360007
CFAC1_030006900	hypothetical protein, conserved	6.228417845	6.520322585	6.297221707	6.71062267	6.62377638	6.516791994	5.81505107	6.477718674	6.483869571
CFAC1_030007100	hypothetical protein, conserved	3.096816772	3.753667086	3.660949106	3.807549733	3.695404383	3.308145269	5.234096673	5.115694867	4.932282543
CFAC1_030007200	exosome complex exonuclease RRP40, putative	3.358560639	3.393560765	3.147127476	4.665870352	4.643804749	4.56641433	3.237248281	4.924493934	5.152977022
CFAC1_030007300	hypothetical protein, conserved	1.926320926	1.72327093	2.061766784	2.947711954	2.680187644	2.653058135	4.246082095	2.14177733	3.326010006
CFAC1_030007400	hypothetical protein, conserved	3.61308759	3.771780667	4.012333762	4.89767359	4.829239913	4.746317394	4.234323732	3.852852052	2.936480423
CFAC1_030007500	hypothetical protein	8.474196231	9.180596311	8.945877612	5.670909463	5.411495733	5.012049144	3.241079286	4.522043407	4.303989945
CFAC1_030007600	hypothetical protein, conserved	10.66586804	11.34131218	11.03100488	7.986720016	7.785298671	7.506330815	5.817575447	6.148431756	5.534445608
CFAC1_030007900	surface antigen-like protein	8.529769702	8.900247206	8.745702198	7.368190017	7.118354747	6.907636531	7.780812863	8.42690107	7.167354548
CFAC1_030008100	surface antigen-like protein	7.09676926	7.661027094	7.433321072	6.253524081	5.926054693	5.613450358	7.31412008	7.2393661	5.602028079
CFAC1_030008300	hypothetical protein	8.003593128	8.066947549	8.160116325	5.573443745	5.753481701	5.807269156	4.235677665	3.341603142	4.346174537
CFAC1_030008600	surface antigen-like protein	2.052163665	2.312350695	2.340034584	1.25067154	1.524504179	1.541478219	3.240036837	3.346516659	1.350850061
CFAC1_030008700	hypothetical protein, conserved	5.251601438	5.420201648	5.514547273	3.888962123	4.187239854	4.179448727	4.81932292	4.116566967	3.670641542
CFAC1_030008900	hypothetical protein, conserved	5.027528765	5.33866828	5.202982652	3.012556262	3.182154164	3.091687082	3.237988135	3.120952195	2.349181631
CFAC1_030009200	GRAM domain containing protein, putative	7.845855428	8.011609115	8.003417566	7.938220514	7.873390189	7.741544804	5.556255694	6.55325279	6.433304549
CFAC1_030009300	RNA pseudouridylate synthase-like protein	5.59617031	5.658997676	5.598749174	5.98991823	5.968265588	6.000765036	5.230902195	5.10999145	4.813604533
CFAC1_030009400	Tetratricopeptide repeat, putative	1.115375896	1.719862315	1.474301387	2.50661352	2.464382411	2.24917998	3.251345043	2.561679165	2.321530665
CFAC1_030009500	Mitochondrial 39-S ribosomal protein L47 (MRP-L47), putative	6.744884811	6.734043795	6.817051386	6.819960501	6.7693471	6.719990209	5.23274837	6.282733357	5.809136755
CFAC1_030009600	adenosine monophosphate deaminase-like protein	7.260843602	7.464491003	7.443016616	6.630071434	6.617884635	6.45356447	8.477480536	5.430634232	5.939875235
CFAC1_030009700	Alcohol dehydrogenase GroES-like domain containing protein, putative	7.166762646	7.45566441	7.273551479	6.655911519	6.602042863	6.582302736	5.817826355	6.361391688	5.5969223
CFAC1_030009800	hypothetical protein, conserved	4.828646543	5.016793902	5.029285546	5.256776495	5.053575386	5.004637782	3.238132075	4.441044778	5.250596675
CFAC1_030010000	beta-fructofuranosidase-like protein	8.597067927	8.923680529	8.834221013	8.25274484	8.128592376	8.038480437	8.752827357	7.318632859	6.990889499
CFAC1_030010200	beta-fructofuranosidase-like protein	8.189363414	8.465890426	8.266879852	7.629260505	7.601585762	7.533738942	7.585927283	7.107271452	7.08247457
CFAC1_030010300	beta-fructofuranosidase-like protein	8.189363414	8.465890426	8.266879852	7.629260505	7.601585762	7.533738942	7.585927283	7.107271452	7.08247457
CFAC1_030010400	beta-fructofuranosidase-like protein	8.189363414	8.465890426	8.266879852	7.629260505	7.601585762	7.533738942	7.585927283	7.107271452	7.08247457
CFAC1_030010600	beta-fructofuranosidase-like protein	8.15844957	8.439261788	8.842110151	7.588549962	7.53769806	7.440408189	7.585927283	7.107271452	7.08247457
CFAC1_030010700	RNB domain containing protein, putative	6.135971836	6.269864523	6.232269132	6.151259479	6.134129245	6.104465915	5.816060593	6.407982567	5.99642602
CFAC1_030011100	hypothetical protein, conserved	2.461592414	2.157251107	2.108929593	3.941143028	3.951374476	4.041824344	4.242446379	2.869455877	3.333536946
CFAC1_030011200	Phytanoyl-CoA dioxygenase (PhyH), putative	4.948195414	5.058031067	5.246260474	5.338463517	5.236808919	5.168487538	6.555753277	5.700748055	5.154078118
CFAC1_030011700	hypothetical protein, conserved	5.069689674	5.192577603	5.244795781	3.373653736	3.150671284	3.235658417	4.236612672	3.99424901	1.354638296
CFAC1_030011800	anaphase promoting complex, subunit 10-like protein	2.775075757	2.990769012	2.945015176	3.840829656	3.729918853	3.807060214	4.235638098	5.389876697	3.931722775
CFAC1_030011900	hypothetical protein, conserved	4.160483203	4.190913068	4.092510208	3.572086947	3.702240946	3.798043276	3.236096223	3.339467799	1.35908019
CFAC1_030012000	hypothetical protein, conserved	5.402162149	5.453605216	5.492567216	3.902567526	3.841877751	3.90427346	5.556641376	4.340105374	3.668994632
CFAC1_030012100	hypothetical protein, conserved	4.094684933	4.172195485	4.175541901	3.76943866	3.819166611	3.764174033	4.235272341	4.117241221	4.516785469
CFAC1_030012200	hypothetical protein, conserved	5.857505575	6.128270636	6.022733635	5.654560386	5.452720377	5.338343144	4.23166509	5.109914394	4.813697885
CFAC1_030012300	Tetratricopeptide repeat, putative	5.859309252	6.00676812	5.971141019	5.889402411	5.823167683	5.72923334	3.236527774	5.285546884	5.047649755
CFAC1_030012400	C-type lectin (CTL) or carbohydrate-recognition domain (CRD), putative	6.995409577	7.22539272	7.051229469	6.898110339	7.038499019	6.86338726	3.23240911	5.167209616	5.056394407
CFAC1_030012600	calpain-like cysteine peptidase, putative	8.162434356	8.286922113	8.204178957	7.749610479	7.728831218	7.777312412	4.81655467	6.502514765	5.99652669
CFAC1_030012700	CLN3 protein, putative	6.411500649	6.364231947	6.40376774	6.31847479	6.416788009	6.500376331	4.816571687	4.773969757	4.93811333
CFAC1_030012800	adenylosuccinate lyase, putative	6.646004137	6.48765887	6.578500154	6.940861129	6.947761366	6.962334458	4.818106557	4.850666933	4.934842555
CFAC1_030012900	hypothetical protein, conserved	5.266501089	5.09957987	5.120259011	5.518750491	5.53559428	5.548893666	6.231041558	6.169400231	5.937382924
CFAC1_030013000	60S ribosomal protein L11 (L5, L16)	10.0820585	10.03973649	10.09911332	9.243539149	9.325662967	9.326946627	9.995963908	9.445748125	10.1437688
CFAC1_030013100	ADP-ribosylation factor, putative	4.615518304	4.546367928	4.776203524	5.020169502	4.971131746	5.073790629	4.827107772	4.792825021	4.331535665
CFAC1_030013200	hypothetical protein, conserved	5.701788933	5.544572236	5.497484686	6.916295231	6.976087903	7.000605905	7.234406439	6.871601767	6.804098888
CFAC1_030013300	Nucleotidyltransferase domain containing protein, putative	8.429313003	8.517704157	8.427640713	8.107130699	8.036699579	8.147515967	7.316953257	6.898027149	6.969733265
CFAC1_030013500	hypothetical protein	3.60821958	3.485663993	3.520858842	3.123279795	3.17394055	3.067219367	3.232901409	3.984741286	2.35991766
CFAC1_030013700	palmitoyl acyltransferase 1, putative	7.176680819	7.272332387	7.287445026	6.572288826	6.663798387	6.628112291	4.231813222	6.197182188	5.876947744
CFAC1_030013800	hypothetical protein, conserved	4.547347549	4.617657917	4.516075922	4.460111006	4.520230656	4.637582242	5.556472434	5.531602794	5.515623834
CFAC1_030013900	hypothetical protein	5.9723967	5.989415881	5.937093903	6.010949376	5.915948859	6.060508208	5.552537455	5.772400842	6.307950579
CFAC1_030014200	Tetratricopeptide repeats, putative	7.13862202	7.307939125	7.285523064	6.7579917	6.731213463	6.680028909	6.689403385	6.611182415	5.939431432
CFAC1_030014600	DENN (AEX-3) domain containing protein, putative	5.743789813	6.146335168	6.029763088	5.671247586	5.491752896	5.393126538	6.03749638	5.224662368	4.814481488
CFAC1_030014700	spermidine synthase	6.190200827	5.969774593	5.905630267	7.483206555	7.460172131	7.451509101	6.694435028	6.854586555	7.07147658
CFAC1_030014800	hypothetical protein, conserved	6.053431455	5.84588649	5.88019642	6.553643962	6.612687772	6.674983778	6.820985244	6.341992919	6.926350107
CFAC1_030014900	Ankyrin repeat, putative	7.761831644	7.853239969	7.812853064	7.526980952	7.502892468	7.381747767	7.688822006	7.195267666	6.940110837
CFAC1_030015100	hypothetical protein, conserved	2.066814349	2.013585822	2.018147476	3.21787043	2.749090493	2.976192787	3.248512859	3.55400889	2.910268707
CFAC1_030015200	hypothetical protein, conserved	4.103711409	4.195390371	4.262370022	4.637003993	4.585162838	4.843085087	4.816028761	3.985317407	4.162364858
CFAC1_030015400	hypothetical protein, conserved	6.832284833	6.740161223	6.773521354	4.623618684	4.83623691	4.965045958	5.556313937	4.619363717	5.989707502
CFAC1_030015500	hypothetical protein, conserved	9.794332076	9.509651303	9.653312048	8.560083385	8.747839393	8.869130126	9.940442015	9.329774432	9.711732074
CFAC1_030015700	serine-threonine protein kinase-like protein	6.025834486	5.813678895	5.7296385	6.063591377	6.074163348	6.027073053	5.552519828	6.168164314	6.441219364
CFAC1_030015800	hypothetical protein, conserved	5.532518926	5.571333049	5.621524549	4.521092367	4.472299147	4.357577706	6.198881721	4.4359435	4.894688293
CFAC1_030016000	hypothetical protein, conserved	5.968898689	6.157788828	6.299193157	5.787181619	5.663176518	5.54221265	5.352876905	5.042122828	5.220332018
CFAC1_030016100	ubiquitin-conjugating enzyme E2, putative	5.484415611	5.365181058	5.431590127	5.429143037	5.563115807	5.496790636	3.252980228	5.560132574	4.898082219
CFAC1_030016200	Axonemal dynein light chain, putative	5.579805896	5.825642275	5.806119989	5.545368697	5.494827437	5.471206268	5.55328102	3.986589763	4.674907273
CFAC1_030016300	hypothetical protein, conserved	2.960111426	3.396923959	3.511725927	3.900173498	3.845571402	3.878382676	4.232102748	4.226913895	4.812768758
CFAC1_030016400	Tir chaperone protein (CesT) family, putative	4.862393832	4.964629086	5.00130586	5.414047216	5.322287434	5.395512317	4.81664997	4.696168833	4.161048106
CFAC1_030016600	Protein of unknown function (DUF974), putative	4.651686113	4.750260874	4.799777713	5.186808079	5.122712289	5.104715183	4.232643543	4.614520965	5.052461515
CFAC1_030016700	WAHD domain of WASH complex, putative	4.594277915	4.596253127	4.409795926	4.577034013	4.387478988	4.338332072	4.232292996	4.111908087	3.354826022
CFAC1_030016800	60S ribosomal protein L10, putative	9.813087778	9.880638101	9.76954596	9.258698993	9.222223107	9.109795622	9.236125199	8.844627492	9.296688993
CFAC1_030016900	nascent polypeptide associated complex subunit- like protein, copy 1	9.98477887	9.931083714	10.01356629	9.119976361	9.159913268	9.1286317	9.332654886	9.270856246	9.909392438
CFAC1_030017100	nascent polypeptide associated complex subunit- like protein, copy 1	6.360288937	6.626487936	6.459415229	6.590602988	6.471265603	6.3655957	6.228680766	6.585760821	6.91925742
CFAC1_030017200	heat shock protein, putative	5.557160725	5.645880251	5.513955119	5.631982337	5.567305354	5.54262414	4.817438006	5.434067657	4.673439602
CFAC1_030017500	hypothetical protein, conserved	4.042802721	4.33934016	4.406739594	4.380911355	4.306184852	4.026335915	4.820892431	3.856680472	4.666155065
CFAC1_030017600	Pescadillo N-terminus/BRCA1 C Terminus (BRCT) domain containing protein, putative	8.572761437	8.440789748	8.453939783	8.258292107	8.348790733	8.395295341	7.138098744	7.514605121	7.599267963
CFAC1_030017700	peptide deformylase, putative (EMBL:AY353252)	5.324496249	5.107642964	5.242305034	5.799579191	5.790945427	5.815084084	6.233510922	5.851984586	5.870792717
CFAC1_030017800	hypothetical protein	6.654904631	6.793342888	6.708856263	6.516291986	6.406783921	6.374403949	5.815173679	5.611481391	5.676509452
CFAC1_030018000	hypothetical protein	6.232922537	6.461315043	6.267828778	6.00461288	5.891275045	5.950639379	5.230942651	6.079263245	5.054360686
CFAC1_030018200	serine peptidase, Clan S-, family S54, putative	5.940470307	5.605687345	5.710934803	7.173276639	7.256014752	7.289268726	6.233424091	5.777856898	6.3014746
CFAC1_030018300	hypothetical protein, conserved	5.890576099	5.781150435	5.894660587	5.71752104	5.791149843	5.827942131	5.561976619	5.628877761	5.726395822
CFAC1_030018400	hypothetical protein, conserved	6.253244184	6.23609365	6.102034259	6.464843765	6.45892276	6.342165276	5.815345551	5.224955346	5.524207831
CFAC1_030018600	hypothetical protein, conserved	5.672766484	5.928007051	5.879817941	5.975053587	5.907381728	5.858936818	4.815949732	4.432114695	5.354229691
CFAC1_030018700	hypothetical protein, conserved	7.113024963	7.200002399	7.152447863	7.011319526	7.007527409	6.910377499	7.873421022	6.108382991	5.355229143
CFAC1_030018800	hypothetical protein, conserved	4.323924931	4.437126776	4.390490423	4.140399826	4.032048058	4.124647932	5.562066697	4.349809561	5.421485669
CFAC1_030019000	hypothetical protein, conserved	5.853372006	5.88969683	5.912999482	4.875981851	4.997864303	5.127532536	5.252536252	5.563634818	5.396330247
CFAC1_030019200	chaperone protein DNAj, putative	5.70563825	5.66419167	5.627785791	6.392529871	6.266495057	6.234983822	4.818103319	5.172363095	4.520160393
CFAC1_030019300	60S ribosomal protein L10, putative	11.45062237	11.53138379	11.49055576	10.97426876	10.98068195	10.91192303	10.76334066	10.23806421	10.42929619
CFAC1_030019400	adenylate kinase, putative	5.121259346	5.12568458	5.247693604	5.835268466	5.773594823	5.625787785	6.047218791	6.296082289	6.288088596
CFAC1_030019600	hypothetical protein, conserved	3.341542624	3.226970712	3.273544752	4.467755817	4.614851634	4.574353346	5.233193963	4.921556211	5.741125078
CFAC1_030019700	hypothetical protein, conserved	5.242285126	5.184765305	5.166410746	6.030809386	6.053013422	6.156284481	6.230370402	5.809865317	5.877443854
CFAC1_030019800	hypothetical protein, conserved	4.432969895	3.934778965	4.030702937	5.687194695	5.601529177	5.727189968	3.237849315	5.118084452	5.251188327
CFAC1_030019900	chloride channel protein, putative	6.785114777	6.831306493	6.814948356	6.051285328	5.968250958	6.012445442	5.552572407	6.109382556	6.482921825
CFAC1_030020000	Domain of unknown function (DUF947), putative	4.04507944	3.477295217	3.566009835	4.824255456	4.999044726	5.178711994	5.561069736	5.294839354	5.728284957
CFAC1_030020100	COPI associated protein, putative	5.951822296	5.868089917	5.857651342	5.552341846	5.43584913	5.547272612	4.23561967	5.817076016	5.046171127
CFAC1_030020200	acyltransferase-like protein, copy 1	4.646106507	4.957243998	4.702491592	4.546295591	4.366603222	4.513316131	5.235156423	4.440036877	4.345593193
CFAC1_030020300	acyltransferase-like protein, copy 2	5.651577469	5.650767464	5.716368791	5.942619892	6.005577738	5.906314731	5.556336791	5.116538106	5.4334943
CFAC1_030020400	hypothetical protein, conserved	5.526480451	5.652869495	5.691455672	5.522780041	5.625825917	5.577620993	6.039371398	6.504369255	7.183096725
CFAC1_030020600	Transcriptional repressor TCF25, putative	6.350395581	6.270265447	6.384496087	6.450237229	6.393940652	6.42662809	5.230951983	6.478777607	6.307562594
CFAC1_030020800	HAD ATPase, P-type, family IC, putative	5.8008471	5.916150246	5.979756735	5.994487522	5.844983943	5.867254646	7.137050938	7.124012887	7.054080456
CFAC1_030021000	hypothetical protein, conserved	4.069486087	3.74722564	3.931459559	4.763381225	4.673657553	4.609943538	3.233966726	4.526620355	2.94064671
CFAC1_030021100	cytochrome c oxidase assembly factor, putative	5.8001021	5.923824323	6.024480034	5.67339829	5.619894683	5.70614552	6.23470293	5.176354102	5.592753893
CFAC1_030021300	hypothetical protein, conserved	5.0724623	5.124309807	5.218232852	5.088057887	5.038095156	5.169897825	6.829712512	6.457158615	6.645211661
CFAC1_030021400	Fructose-1-6-bisphosphatase, putative	7.666947865	7.622325639	7.6737707	6.872292559	6.776761685	6.705879022	5.819092762	5.660279317	4.516931188
CFAC1_030021500	Methyltransferase FkbM domain containing protein, putative	4.343819887	4.448436365	4.584655885	4.601957337	4.381890836	4.349858076	5.818818966	5.700419172	5.990595413
CFAC1_030021700	hypothetical protein, conserved	5.954695169	6.146617779	6.082101184	6.854265143	6.812352518	6.716133459	5.230191634	5.693393017	5.262288539
CFAC1_030021800	tRNA nucleotidyltransferase, putative	5.524288886	5.500282416	5.585007448	6.494796337	6.5396519	6.574627547	6.232091862	6.082032707	6.394468104
CFAC1_030022000	hypothetical protein	4.572456463	4.46104523	4.628406308	3.926461758	3.924957182	3.662983615	4.310963868	5.467193055	5.105794504
CFAC1_030022100	casein kinase I, putative	8.49385175	8.619521539	8.56948862	6.393491516	6.561273247	6.636018019	6.555522982	6.739562902	6.961315086
CFAC1_030022200	hypothetical protein, conserved	7.074113561	7.036171259	7.077925075	7.473011644	7.455155899	7.402317616	7.230354888	6.733992156	6.523218331
CFAC1_030022300	Actin, putative	7.834391552	7.766796882	7.818033735	8.306765635	8.325308815	8.404643499	10.76435181	9.343155705	9.888520367
CFAC1_030022500	actin	8.99086777	8.846219813	8.978116886	9.368791026	9.438850246	9.528999553	12.19034222	10.67313332	10.65565333
CFAC1_040005200	folate/biopterin transporter, putative	6.828256384	6.565540857	6.598886108	7.365030208	7.571497074	7.764883553	8.363985413	8.342576717	8.748417171
CFAC1_040005300	phosphate-Repressible Phosphate Permease-like protein	8.824350035	8.859797647	8.784236484	8.397117785	8.413189577	8.485084482	8.523693978	8.675961754	8.665534062
CFAC1_040005400	D-lactate dehydrogenase-like protein	7.693556927	7.12537975	7.138324078	6.858335259	6.981192657	7.10893072	7.232045217	7.469958203	7.79246344
CFAC1_040005500	Gryzun, putative trafficking through Golgi, putative	6.880709187	6.546847333	6.621877703	6.69386792	6.719765094	6.861732158	8.037603676	8.101760987	8.318885051
CFAC1_040005600	Dos2-interacting transcription regulator of RNA-Pol-II, putative	7.361621996	7.187082281	7.054565146	7.327026077	7.436752466	7.435784846	7.400423828	7.455467191	7.581586927
CFAC1_040005700	thymidylate kinase-like protein	3.936959518	3.888445669	3.891723306	5.472576204	5.509606333	5.313426757	4.819441081	5.484929094	5.047442717
CFAC1_040005800	ribosomal protein l35a, putative	7.443663953	7.261798392	7.448040614	6.325781857	6.19385303	5.991283773	7.609030783	7.673152377	8.585542703
CFAC1_040005900	hypothetical protein, conserved	2.932466848	3.40515933	3.034145382	3.988443035	3.937290722	4.023375887	5.234512881	5.990503408	5.594010209
CFAC1_040006000	PLAC8 family, putative	5.018714539	5.547113913	5.215662496	5.230995856	5.214961567	4.945181041	4.831800315	4.050493323	4.077022995
CFAC1_040006100	PLAC8 family, putative	5.926083754	5.937755893	5.990256836	5.727966963	5.627897094	5.691335912	4.831800315	6.633929985	6.882836363
CFAC1_040006200	NADH pyrophosphatase zinc ribbon domain/NUDIX domain containing protein, putative	4.961878077	5.018911974	4.998273064	5.103566585	4.90447539	4.985871044	5.650707969	5.8649589	6.291912645
CFAC1_040006400	NADH pyrophosphatase zinc ribbon domain/NUDIX domain containing protein, putative	4.878504272	4.828795043	4.954827031	4.678529206	4.684055389	4.679387416	5.970509199	5.569083123	5.496838905
CFAC1_040006500	hypothetical protein, conserved	4.843270058	4.973339687	4.976943688	4.088291522	4.136965419	3.918276426	5.818968005	5.816118738	5.738833214
CFAC1_040006600	dehydrogenase-like protein	5.971353687	6.135051275	6.097191144	5.243958101	5.159519025	5.244506709	5.233443997	4.922011803	5.518279635
CFAC1_040006700	SRP40, C-terminal domain containing protein, putative	5.326445299	5.22917544	5.200322098	6.148254793	6.250993808	6.196435571	4.235821331	4.780522177	5.432560212
CFAC1_040006800	WD-repeat containing protein	6.014338336	6.110939736	6.104599388	6.630797281	6.579453282	6.615317865	6.23321053	6.336728222	6.392097215
CFAC1_040007000	hypothetical protein, conserved	5.863459939	6.277493561	6.025366949	6.173375493	5.981686247	5.845931864	6.231057064	6.197984624	5.674426732
CFAC1_040007100	DEAD/DEAH box helicase, putative	5.714221534	5.825676301	5.744942135	5.759568912	5.660388374	5.589358778	4.816709862	6.502791986	6.259158561
CFAC1_040007400	guanosine diphosphatase, putative	5.226187315	5.35981811	5.344826282	5.564130774	5.521739685	5.456705361	6.231389902	6.049757081	5.052554859
CFAC1_040007500	leucine-rich repeat protein, putative	5.543301323	5.780798801	5.731557759	4.123233513	4.184614483	4.168858401	5.560058446	2.86347248	3.924463792
CFAC1_040007600	Domain present in PSD-95, Dlg, and ZO-1/2, putative	4.023291488	4.372094818	4.341165269	4.909062705	4.905994201	5.015542035	4.817061662	4.434100444	3.938066581
CFAC1_040007700	MORN repeat, putative	4.29359448	4.653706002	4.651096525	4.657092227	4.659660834	4.643756398	4.822328257	4.99561255	5.247696856
CFAC1_040007800	mitogen-activated protein kinase, putative	6.587452499	6.637149274	6.700191687	5.217436603	5.314687865	5.304388863	3.235949368	3.701104509	2.93645559
CFAC1_040007900	Pleckstrin homology domain, putative	6.251537543	6.316290285	6.39856624	6.501552211	6.416557465	6.347763471	5.555512942	5.699740564	6.102394426
CFAC1_040008000	Nucleolar protein 56, putative	9.075301476	9.04845662	9.042400353	9.285217943	9.350753753	9.3280437	7.876033916	7.737235135	8.326319757
CFAC1_040008100	hypothetical protein, conserved	4.069375141	4.154898452	4.135893942	4.909029226	4.8579664	4.868489096	4.816898823	5.773995948	5.159670662
CFAC1_040008400	Amastin surface glycoprotein, putative	11.39274459	11.40752824	11.34271803	10.67019857	10.75456182	10.77262763	10.53644144	10.13049593	10.15185465
CFAC1_040008500	hypothetical protein, conserved	4.554422205	4.746119606	4.559513807	4.427089258	4.39972665	4.333679852	4.232329198	4.848239558	2.940696215
CFAC1_040008600	Pterin 4 alpha carbinolamine dehydratase, putative	3.895616972	3.784722021	3.982338844	3.985539573	4.011768997	4.056362201	4.238976908	5.181848113	5.145964723
CFAC1_040008700	COPI associated protein, putative	3.856289428	3.729645512	3.392210058	3.469549651	3.498662908	3.549239611	4.260616154	3.386444534	4.295011474
CFAC1_040008800	Exonuclease, putative	5.827495678	5.759239239	5.771683523	6.597947883	6.531723021	6.498723581	5.552875044	5.882580911	5.745536196
CFAC1_040008900	hypothetical protein, conserved	6.742005859	6.999093076	6.861567063	6.140248587	6.044146326	5.96414488	4.815432272	5.73292493	4.525826526
CFAC1_040009000	isocitrate dehydrogenase [NADP], mitochondrial precursor, putative	9.327231588	8.92883396	8.955278976	9.483897013	9.563618371	9.630437968	8.186735274	8.429283577	8.218604551
CFAC1_040009100	kinetoplastid kinetochore protein 4, putative	4.582289224	4.802707331	4.677832043	5.842635573	5.704260952	5.786852953	5.231650835	3.335854467	3.675807484
CFAC1_040009200	protein transport protein SEC23, putative	6.727897952	6.756876938	6.685856501	7.027023836	7.029880914	7.095551576	6.037985644	5.882351536	5.601485307
CFAC1_040009300	hypothetical protein, conserved	6.813448566	6.920990268	6.885170643	6.04538149	5.898076278	5.87099186	7.715817881	5.806451686	5.853572517
CFAC1_040009400	WD domain, G-beta repeat, putative	6.808650939	6.991507296	6.972578781	5.93049354	5.684092227	5.79548816	6.229896437	5.693588221	5.162573351
CFAC1_040009600	hypothetical protein, conserved	4.890633093	4.975234954	4.766972637	5.206087585	5.263415138	5.256649821	5.816972031	6.308356183	6.051061266
CFAC1_040009800	folate/biopterin transporter, putative	6.879205169	6.809368812	6.765622444	7.179283739	7.27142756	7.266900687	7.478931867	7.580913386	7.374069352
CFAC1_040009900	folate/biopterin transporter, putative	4.978044647	5.071226648	5.154965368	6.352658927	6.47586338	6.716315968	6.931558675	6.11093946	6.209830319
CFAC1_040010100	folate/biopterin transporter, putative	9.203472291	9.231865705	9.258418572	7.403002524	7.488925588	7.52645407	7.371786433	7.383359791	6.602783516
CFAC1_040010300	folate/biopterin transporter, putative	7.005399426	6.988042863	7.102935243	5.787680936	6.263476318	6.329183777	7.479112335	6.196492217	6.756838069
CFAC1_040010500	folate/biopterin transporter, putative	4.456145092	4.152216285	4.103980034	4.156932937	4.643023957	5.342992777	3.234251164	3.654244348	4.261002142
CFAC1_040010700	folate/biopterin transporter, putative	3.238128079	3.348909829	3.270357479	2.370665323	2.791280461	3.024923964	3.313871083	3.233120809	4.575942956
CFAC1_040010800	folate/biopterin transporter, putative	3.676279116	3.642179959	3.613887574	2.924502064	3.545464943	3.585634448	4.817006198	4.153555588	4.258300432
CFAC1_040010900	dihydroxyacetone kinase 1-like protein	6.827091372	7.142023569	7.107595911	6.513443163	6.27549459	5.970620329	4.817357618	5.481214477	5.743371662
CFAC1_040011000	hypothetical protein, conserved	3.621326239	3.848804512	3.905660077	4.394336276	4.218446808	4.144304885	5.554743565	3.700115291	4.671814524
CFAC1_040011100	Zinc finger, C3HC4 type (RING finger) containing protein, putative	3.873305018	3.6300965	3.643629298	2.726642185	2.640053486	2.547320012	5.248366492	5.141294169	3.903639431
CFAC1_040011200	Zinc finger, C3HC4 type (RING finger) containing protein, putative	5.122773075	5.152071323	5.198654486	3.466228544	3.662426292	3.716999182	5.829049052	6.163377953	5.969246784
CFAC1_040011300	hypothetical protein	4.926935933	5.325594776	5.183755225	4.861208483	4.705855631	4.563762507	4.278612657	4.431988733	4.52488039
CFAC1_040011400	4F5 protein family/Zinc-binding, putative	2.66340055	1.604472577	2.185534703	2.845859469	3.136093593	3.441321653	4.303386876	3.234405308	2.801064189
CFAC1_040011500	GP63, leishmanolysin	6.871386155	6.937505035	6.934444259	7.994529479	8.04160877	8.021306851	9.516379902	9.262173568	8.88144043
CFAC1_040011600	GP63, leishmanolysin	6.569164971	6.820865067	6.613043814	7.67561844	7.693829357	7.63521612	9.128422375	9.083993733	8.965456322
CFAC1_040011700	GP63, leishmanolysin	7.83926809	7.983137477	7.881007314	9.48150184	9.482850722	9.446567742	10.28558708	10.11352084	9.814779781
CFAC1_040011800	GP63, leishmanolysin	7.146659023	7.407566258	7.334660115	5.678938886	5.913052796	5.86864717	6.051184785	6.4644148	6.309318747
CFAC1_040011900	GP63, leishmanolysin	7.283518148	7.365201862	7.26268417	8.803098899	8.853166066	8.829347814	9.63087991	9.538185513	9.386230801
CFAC1_040012000	GP63, leishmanolysin	6.874086301	6.819584609	6.857010587	8.186904833	8.163023552	8.127968703	9.496708303	9.343195898	9.11261649
CFAC1_040012100	PIF1-like helicase, putative	3.485894773	3.646413598	3.666193677	3.026041314	2.847626886	2.568669174	4.816290746	4.333288577	2.941680461
CFAC1_040012400	hypothetical protein, conserved	7.379462935	7.654794574	7.508794134	7.100797785	6.887528237	6.902795435	5.2298706	5.770796248	5.677807855
CFAC1_040012500	glycerol-3-phosphate dehydrogenase [NAD+], glycosomal	7.851930855	8.125099448	8.003817122	8.018709366	8.014955749	7.854746094	5.070866804	4.342869612	3.862772498
CFAC1_040012600	NAD-dependent glycerol-3-phosphate dehydrogenase N-terminus/NAD-dependent glycerol-3-phosphate dehydrogenase C-terminus, putative	7.494988553	7.7816061	7.670897235	7.249397247	7.194995306	7.072493542	5.333356429	4.241242139	4.406110922
CFAC1_040012650	glycerol-3-phosphate dehydrogenase [NAD+], glycosomal	7.44894678	7.726413569	7.656048526	7.361310327	7.301177594	7.157789309	6.070411067	5.431626898	5.342895547
CFAC1_040012700	pfkB family carbohydrate kinase, putative	8.315695986	8.480896563	8.513438353	8.340870751	8.31096095	8.230030732	9.090654157	9.063987999	8.731517806
CFAC1_040012800	hypothetical protein, conserved	5.13529352	5.099893661	5.026423023	4.990446807	5.064159268	5.091671575	5.231120534	4.77357657	4.52387476
CFAC1_040012900	hypothetical protein, conserved	5.805806523	5.892674687	6.015885466	6.017719182	5.9477436	5.921159296	5.815591881	6.139283609	5.938556221
CFAC1_040013000	hypothetical protein	12.40944756	12.36928474	12.38907	11.04552855	11.21459801	11.28291482	13.11125435	12.65094502	12.53476791
CFAC1_040013200	hypothetical protein, conserved	5.936271869	5.975610756	6.096042239	5.695820735	5.646741182	5.761425961	6.55481423	5.886622412	6.15564152
CFAC1_040013300	zinc binding dehydrogenase-like protein	4.775958151	4.76579458	4.951968943	6.321995986	6.190394794	6.160670628	5.555814841	6.258087836	6.047324095
CFAC1_040013400	zinc-binding dehydrogenase-like protein	4.316767469	4.078081986	4.192847994	4.875732501	4.873663992	4.841701612	6.039872119	6.335383838	5.25660866
CFAC1_040013500	Chromatin assembly factor 1 subunit A, putative	5.45347142	5.232544007	5.227800455	5.671462699	5.666725778	5.874017649	4.816700905	5.049641593	5.259569994
CFAC1_040013600	hypothetical protein, conserved	4.444805199	4.278235516	4.576459491	4.481711548	4.758021565	4.821251171	4.237557937	6.235460698	6.698566801
CFAC1_040013700	Tat (twin-arginine translocation) pathway signal sequence, putative	7.12625393	6.762410289	6.811115211	6.943077774	7.041403481	7.069442421	7.875286215	7.839318992	8.105529552
CFAC1_040014100	endonuclease G, putative	6.031200035	6.170922269	6.19902633	5.466970367	5.473543635	5.480842936	5.554512281	6.255760665	6.156957699
CFAC1_040014200	hypothetical protein, conserved	6.83345086	7.097049118	7.007879364	6.671761389	6.757844577	6.715141273	5.816277111	5.98526766	4.812167192
CFAC1_040014300	flagellar glycoprotein-like protein	5.832366563	6.094175458	6.006355918	5.49718917	5.460506978	5.307870527	5.232997131	4.229941752	3.351635064
CFAC1_040014400	Zinc finger C-x8-C-x5-C-x3-H type (and similar), putative	4.69091656	4.900340615	4.849046084	4.014722342	4.104360159	4.001072881	4.2382749	3.99723123	3.663540377
CFAC1_040014500	hypothetical protein, conserved	4.970222337	4.904064623	4.992084229	4.632886096	4.686639747	4.713774514	5.818247589	4.777918232	5.435634
CFAC1_040014600	hypothetical protein, conserved	5.423902842	5.833054451	5.66039567	5.853544567	5.666487634	5.554238809	3.232773102	4.225228879	3.941205039
CFAC1_040014700	hypothetical protein, conserved	4.46760813	4.269084551	4.31848574	5.272949545	5.348053601	5.361798268	4.825176667	4.541632498	3.658385505
CFAC1_040014900	hypothetical protein, conserved	6.284198027	6.430250809	6.441330575	5.65272436	5.713838937	5.538156286	4.81570294	5.693890438	5.524597175
CFAC1_040015000	RNA recognition motif. (a.k.a. RRM, RBD, or RNP domain), putative	5.94304231	5.712154406	5.630801952	7.081730182	7.302639903	7.483692354	5.815822632	6.899846375	6.562388028
CFAC1_040015100	amino acid permease 24, putative	7.982417624	7.859746498	7.868487933	7.057682099	7.246875992	7.375253814	6.817330543	5.885796753	5.808812484
CFAC1_040015200	amino acid permease 24, putative	4.545013316	4.439116812	4.187963062	3.370475681	3.318027486	3.76719542	3.235315757	3.5303426	2.354807744
CFAC1_040015400	deaminase, putative	4.076422903	4.209780141	4.040277894	4.616796206	4.567431457	4.605860128	5.820788111	5.663312295	5.150327217
CFAC1_040015500	hypothetical protein, conserved	4.889699548	5.070773682	4.842033201	4.955745746	4.853829168	4.895482774	3.24577004	4.355323153	4.328444499
CFAC1_040015700	hypothetical protein, conserved	4.648086048	4.686246228	4.592997763	4.457494168	4.409892314	4.380931531	3.234913062	5.171687477	5.52030056
CFAC1_040015800	hypothetical protein, conserved	5.806526386	5.848550325	5.916142559	4.771562732	4.605863439	4.654184331	5.553301396	4.985677335	4.353224751
CFAC1_040015900	WD domain, G-beta repeat, putative	6.594442626	6.405101063	6.540210303	6.675029806	6.734873952	6.885288066	6.402891934	5.229882423	5.740653774
CFAC1_040016000	hypothetical protein, conserved	6.058537008	6.292036244	6.251070374	6.352741741	6.34740058	6.292715079	5.560437064	6.210878541	6.506973619
CFAC1_040016100	hypothetical protein, conserved	6.517419923	6.425878665	6.325575878	6.86194488	6.867470144	6.923169808	4.815926622	5.478656189	5.161736499
CFAC1_040016200	hypothetical protein, conserved	5.620095524	5.652460954	5.614299949	6.247511767	6.403708205	6.340086177	5.552067899	4.983471279	3.941307688
CFAC1_040016300	hypothetical protein, conserved	6.752140296	6.574412324	6.711188136	6.415305588	6.515959566	6.699241481	5.817234433	6.142212737	5.742496556
CFAC1_040016400	serine/threonine-protein kinase, putative	6.430061039	6.340212444	6.34675592	6.473405678	6.483522948	6.584456523	6.230062631	6.196213062	6.109346339
CFAC1_040016500	Adenosine/AMP deaminase, putative	6.145125506	5.838088197	5.802734841	6.702491095	6.751305611	6.756706299	6.931523396	5.918295236	6.351886238
CFAC1_040016600	nuclear transport factor 2, putative	4.238439933	3.997813537	3.909570764	5.133148486	5.214110909	5.386969039	5.58679878	5.444311897	5.371314063
CFAC1_040016700	Ribosome biogenesis protein Nop16, putative	5.465741959	5.107652624	5.118671823	6.191633725	6.359766272	6.599142283	7.240595101	6.520186209	7.164552377
CFAC1_040016800	histone H3	7.004058816	7.597400374	7.492864789	6.635977438	6.325783683	5.645135297	6.671579372	7.505341332	7.289994827
CFAC1_040016900	hypothetical protein	6.1189589	6.220105261	6.137519765	6.165072726	6.170152219	6.133101633	5.552474128	5.524461715	4.676623789
CFAC1_040017100	FKBP-type peptidyl-prolyl cis-trans isomerase, putative	7.121386517	7.121776208	7.093165729	7.449910836	7.45942476	7.437866609	7.770199018	8.542307587	8.249681534
CFAC1_040017200	hypothetical protein	5.65420424	5.997137305	5.920081163	5.545154837	5.496043718	5.460034362	3.232965548	4.916829553	5.26154217
CFAC1_040017400	small GTP-binding protein Rab11, putative	7.158076799	7.036464881	7.026266718	6.90131109	7.045597301	6.972771097	6.409680666	7.34834096	7.115087006
CFAC1_040017500	hypothetical protein, conserved	5.869123783	5.642421268	5.695480661	5.694057745	5.733150591	5.58549503	5.240880439	5.002383405	4.503370945
CFAC1_040017600	hypothetical protein, conserved	7.616746452	7.778228597	7.696729275	6.753604964	6.647700793	6.642651803	5.23029095	6.251381645	6.162167607
CFAC1_040017700	hypothetical protein, conserved	7.631877025	7.812387063	7.796199395	7.075972014	6.991209644	7.070242293	6.552013089	6.430800676	6.30837758
CFAC1_040017800	hypothetical protein, conserved	2.744284791	2.774324462	2.657775448	3.255136778	3.279335893	3.304871215	3.30237418	1.658140185	1.229622094
CFAC1_040017900	Translation initiation factor eIF-2B subunit beta, putative	6.230211276	6.470680087	6.346558948	6.115595511	6.019075092	6.066270264	6.401935369	6.334658113	6.935002762
CFAC1_040018000	hypothetical protein, conserved	2.832841931	2.885315672	3.258695807	4.410572856	4.362613323	4.259605079	3.233594504	3.527266451	3.355494034
CFAC1_040018100	histone H3	9.521364592	9.974759742	9.838929267	8.61885854	8.478216265	8.315037021	10.49188758	10.54562391	10.42250085
CFAC1_040018200	histone H3	7.24015634	7.721978813	7.573697154	6.947586723	6.713031195	6.544315255	6.264954903	7.065522	6.918151146
CFAC1_040018300	hypothetical protein, conserved	4.986380904	5.241173887	5.128757375	4.511931778	4.547494146	4.267717781	5.232382999	3.529425918	4.810461733
CFAC1_040018500	histone H3	7.24015634	7.721978813	7.573697154	6.947586723	6.713031195	6.544315255	6.264954903	7.065522	6.918151146
CFAC1_040018600	ARP2/3 complex subunit, putative	4.008860251	3.726346052	3.954684562	4.039299249	3.962314094	4.023835599	4.235489139	4.117629982	3.932030966
CFAC1_040018700	nucleoside phosphorylase-like protein	8.317879779	8.382823361	8.413485327	7.091536635	7.148726459	7.089299901	5.819260062	5.389402238	5.153537783
CFAC1_040018800	carrier protein, putative	3.312588309	3.383105295	3.369293457	2.231028479	2.326517509	2.458095805	4.234661519	1.539901817	1.358712608
CFAC1_040018900	RNA-binding protein-like protein	5.638219425	5.480839762	5.434563359	6.628976175	6.728212221	6.887698188	5.818097732	6.020933694	5.992123984
CFAC1_040019000	Domain of Unknown Function (DUF1042), putative	6.684489713	6.831359954	6.809544248	6.356746662	6.35435465	6.397974121	6.230342129	6.827917785	6.746026074
CFAC1_040019100	DnaJ domain containing protein, putative	3.824996101	3.705855362	3.762879244	3.924816915	3.720696505	3.683412012	3.23960035	4.536699679	4.800340303
CFAC1_040019200	hypothetical protein, conserved	4.459967822	4.866930301	4.814176895	5.041886828	4.959216204	4.839029583	6.234032789	5.618541344	5.253299156
CFAC1_040019300	hypothetical protein, conserved	3.93751103	3.754109282	3.749483675	3.95461235	4.006790773	3.972873952	5.233626637	4.989409557	5.155521185
CFAC1_040019400	Eukaryotic translation initiation factor 4 gamma type 5, putative	6.847608906	6.782656197	6.790017253	7.330383995	7.359043723	7.42560165	6.400964758	6.253519576	6.052736373
CFAC1_040019500	Nucleoside diphosphate kinase, putative	4.955856829	5.462705611	5.27661933	5.316208307	5.15032	5.090066291	5.554450041	5.113175951	5.437472326
CFAC1_040019600	hypothetical protein, conserved	6.514404525	6.16718129	6.368992106	6.301926485	6.333385513	6.546026627	6.828114027	6.655873827	6.718892244
CFAC1_040019700	hypothetical protein, conserved	7.490228793	7.733967878	7.754932566	7.846930544	7.935156033	7.924538781	8.442008425	7.946363293	7.902781629
CFAC1_040019800	PAB1-binding protein , putative	6.229167963	6.316240462	6.273609853	6.258685431	6.398800909	6.306715802	7.986420964	5.614593882	5.257967784
CFAC1_040019900	hypothetical protein, conserved	5.510806268	5.278269511	5.494574878	5.387256437	5.507133194	5.556537196	6.049394254	4.715786269	5.1372002
CFAC1_040020000	hypothetical protein, conserved	7.441892131	7.72251426	7.764174606	7.293292172	7.222093014	7.116630201	6.551966173	6.167752522	6.161676493
CFAC1_040020100	Zinc finger, C3HC4 type (RING finger) containing protein, putative	4.979302796	5.004093077	5.106490395	4.435670059	4.318680589	4.390211424	5.555285709	5.33692547	5.435713973
CFAC1_040020300	Ras-related protein RabX1, putative	5.388612731	5.688355658	5.520927687	5.008718594	4.997028793	4.858334569	3.241705318	4.788205671	4.921358692
CFAC1_040020400	small GTP-binding protein Rab7, putative	4.559508007	4.51842431	4.62696836	4.420485431	4.389080315	4.682804055	4.824099718	4.539712276	4.796817098
CFAC1_040020500	hypothetical protein, conserved	1.817096528	1.304587606	1.775562993	2.753923909	2.671650764	2.378341057	3.254924203	4.14966861	5.009529058
CFAC1_040020600	flagellar protofilament ribbon protein-like protein	6.09963075	6.37497665	6.462953586	5.814192046	5.851211931	5.704347008	6.040703016	5.699641262	5.435344113
CFAC1_040020700	Zn-finger in Ran binding protein and others, putative	3.744419203	3.839531081	4.001927185	4.637244453	4.732919299	4.4858318	4.243588314	4.868401223	4.329650233
CFAC1_040020800	hypothetical protein, conserved	5.271963597	5.307382115	5.156349077	6.531660136	6.489354174	6.446350904	6.552320629	6.16839288	5.675656443
CFAC1_040020900	hypothetical protein, conserved	4.203536248	3.945521923	4.217716526	4.399753557	4.499941544	4.488965653	6.039312169	6.227499965	5.598670006
CFAC1_040021000	Spinocerebellar ataxia type 10 protein domain containing protein, putative	6.132079027	6.049305214	6.162802338	5.190811058	5.24217088	5.302046662	8.141655478	7.682194459	7.972924708
CFAC1_040021100	hypothetical protein, conserved	4.777766656	4.453377589	4.595258288	4.310557094	4.349464505	4.55107806	4.258552079	5.527289943	5.998519028
CFAC1_040021200	hypothetical protein	4.226950245	3.750769582	3.93008874	3.694513367	3.670000749	4.018757977	6.062970289	5.995918909	6.255820205
CFAC1_040021300	hypothetical protein, conserved	2.7722873	2.81290435	3.017755444	3.283897397	3.640504579	3.65445752	4.238584935	5.292114823	6.338949255
CFAC1_040021700	Methyltransferase domain containing protein, putative	5.118373334	4.701666732	4.91815837	4.678577791	4.773011701	4.913828385	6.699307515	6.518741443	7.166219663
CFAC1_040021800	Protein of unknown function (DUF1861), putative	10.78766085	10.60785217	10.59807082	9.53840198	9.635453249	9.749233491	10.58279639	10.22646597	10.38366624
CFAC1_040021900	Protein of unknown function (DUF1861), putative	7.522460127	7.219023301	7.246808741	6.684522612	6.757393707	6.830371694	6.819412952	7.24589909	7.736898777
CFAC1_040022000	Protein of unknown function (DUF1861), putative	8.48065887	8.425450652	8.4392191	7.985730243	8.058198689	8.082463772	7.626727655	7.485943473	7.366847589
CFAC1_040022100	Protein of unknown function (DUF1861), putative	8.201230317	8.017911727	8.081684009	7.256817129	7.262603449	7.24506539	7.819418213	7.286785384	7.20233401
CFAC1_040022200	Protein of unknown function (DUF1861), putative	4.484852385	4.242469923	4.20801311	4.781333677	4.748137273	4.884083086	5.819872909	5.339893387	5.344791341
CFAC1_040022300	Protein of unknown function (DUF1861), putative	8.299941202	8.268168753	8.291052387	7.978770974	8.080716691	8.074966639	6.934939732	7.086388319	7.251386203
CFAC1_040022400	Protein of unknown function (DUF1861), putative	6.654144823	6.537644988	6.532341755	6.399308643	6.363169432	6.417445066	7.556515623	6.721991605	6.629649069
CFAC1_040022500	phosphate-Repressible Phosphate Permease-like protein	6.115067193	6.081263936	6.06735338	4.986620978	5.174610254	4.999319807	8.258991144	7.91170193	8.067173251
CFAC1_040022600	folate/biopterin transporter, putative	5.328161675	5.391498854	5.285946636	3.279916085	3.682242131	3.728576048	6.44517319	4.555581919	5.408382777
CFAC1_050005200	hypothetical protein, conserved	7.518858418	7.54452988	7.617405088	6.067970214	6.225591929	6.226586909	7.341899295	7.200627952	7.137334189
CFAC1_050005300	Endonuclease/Exonuclease/phosphatase family, putative	6.18282762	5.993554013	6.091385466	6.543960894	6.579173271	6.523953885	6.81675675	6.227550199	5.994388759
CFAC1_050005400	MCAK-like kinesin, putative	4.91073902	4.767865836	4.897710151	5.72571586	5.727555099	5.697801626	5.231866993	5.526535185	5.439203882
CFAC1_050005500	hypothetical protein, conserved	3.604329297	3.50565839	3.93516111	3.314785439	3.477759082	3.369022118	4.243588314	5.246673973	5.136360313
CFAC1_050005600	carboxylase, putative	10.28246575	10.32196982	10.31788051	9.633613817	9.70937185	9.801473131	8.185314221	8.408524836	7.951174436
CFAC1_050005700	hypothetical protein, conserved	5.102725009	5.070785972	5.049260277	5.329430717	5.236249503	5.509311578	4.240419301	4.448016622	2.923713331
CFAC1_050005800	BSD domain containing protein, putative	4.219174334	4.498774928	4.353861293	4.975813563	5.075837677	4.763788291	4.81723937	4.919444642	4.673863682
CFAC1_050005900	hypothetical protein, conserved	4.057422822	4.148609474	4.325681844	4.452873547	4.446190988	4.341593255	6.045303661	5.859817348	5.586063765
CFAC1_050006000	Thymidylate kinase, putative	4.115181832	4.649952973	4.509899039	3.955140624	3.619334772	3.469769349	3.238474168	3.70562054	4.151246085
CFAC1_050006100	Glycosyl transferase family 11, putative	3.701865706	3.554297616	3.798823657	4.125853584	4.325401993	4.411895643	4.235657646	4.780246294	4.34621394
CFAC1_050006200	monothiol glutaredoxin, putative	5.714808965	5.671687437	5.657324404	5.891169488	5.895887575	5.898623155	4.827483498	5.866921246	5.722146137
CFAC1_050006400	hypothetical protein, conserved	4.430173688	4.574274761	4.486636776	5.047070947	5.012563295	4.955213804	5.233760994	4.922570997	4.807557478
CFAC1_050006600	hypothetical protein, conserved	2.545524882	2.559294413	2.695286636	3.092026489	2.901169131	2.748763516	3.27792802	3.777001375	3.265642822
CFAC1_050006900	CBS domain containing protein, putative	3.91911786	3.602869542	3.389627402	3.8102402	3.693123905	3.864816368	4.831800315	3.554821149	3.644695957
CFAC1_050007000	CLC-type chloride channel, putative	5.847641591	5.773180114	5.699560045	6.058723339	6.045638159	5.95333434	5.554363942	5.615254298	5.257189528
CFAC1_050007300	Domain of unknown function (DUF1771)/Smr domain containing protein, putative	4.436804197	4.630476113	4.643350123	4.579471602	4.65842691	4.384778039	4.232213542	5.169752131	5.522605642
CFAC1_050007400	cyclophilin 12, putative	4.764544037	4.976339177	5.072746334	5.29000033	5.36429368	5.327807692	4.820338016	5.056136938	5.15240848
CFAC1_050007500	hypothetical protein, conserved	3.763923611	3.973015456	4.029765411	3.844463219	3.704160844	3.95083895	4.252512572	5.147333243	5.632348655
CFAC1_050007600	DNA excision/repair protein SNF2, putative	4.707695644	4.737381542	4.883771674	6.340334119	6.363887094	6.260067373	5.816011125	5.56993812	4.523441242
CFAC1_050007900	thioredoxin, putative	4.621660586	4.556797034	4.447742579	4.272994978	4.36331201	3.94325837	5.303239429	5.409491274	4.53411963
CFAC1_050008000	pseudouridylate synthase-like protein	6.234352087	5.994407742	6.102406823	6.48521001	6.627049236	6.643927311	6.0404133	6.229459321	6.206181637
CFAC1_050008100	Cytochrome c oxidase biogenesis protein Cmc1 like, putative	6.546013276	6.154630063	6.32342601	5.895645812	5.989632035	6.129224219	6.944600559	7.056915423	7.453619454
CFAC1_050008250	acidocalcisomal exopolyphosphatase, putative	6.548324821	6.088240672	6.250354688	6.190018272	6.411270785	6.521251855	8.040379475	7.796099055	7.90183367
CFAC1_050008300	hypothetical protein, conserved	3.166156528	2.288733232	2.506646719	3.382624357	3.706596806	3.557945292	5.263100365	4.284135076	5.287702709
CFAC1_050008400	poly(A) export protein, putative	5.796515226	5.46831085	5.58016023	6.033577993	6.149558819	6.272813748	7.322155525	6.056033534	7.201966213
CFAC1_050008500	hypothetical protein, conserved	5.738429367	5.425834793	5.626436095	5.549681986	5.706039822	5.8440842	7.14616309	7.385851399	7.743766371
CFAC1_050008600	Uncharacterised protein family (UPF0041), putative	4.928546256	4.648615319	4.684107028	5.133571362	5.328827338	5.374421853	3.314867962	5.917629365	6.148842666
CFAC1_050008700	hypothetical protein, conserved	3.714795837	3.669592453	3.677567191	3.448499933	3.521935402	3.304540143	4.821716725	4.994513241	5.342045512
CFAC1_050008800	hypothetical protein, conserved	4.108169742	3.782022318	4.218410985	4.932296401	5.054682328	5.137969361	4.81713434	4.774973724	4.522214733
CFAC1_050008900	hypothetical protein, conserved	3.34529166	2.678840057	3.273834876	3.255868071	3.541336696	3.571444423	4.249750525	5.914577982	5.708350764
CFAC1_050009000	Protein of unknown function (DUF788), putative	4.409479436	4.327793639	4.392368237	4.820613279	4.975181138	4.942704964	3.244043447	5.498242127	5.974861421
CFAC1_050009100	Dyggve-Melchior-Clausen syndrome protein, putative	6.210943393	6.300535243	6.266018837	6.230661621	6.208183494	6.134680904	6.03832955	5.695414761	6.159974488
CFAC1_050009200	hypothetical protein, conserved	5.246630249	5.514379094	5.466148614	4.877426728	4.987242139	4.758862809	5.231466659	5.951915609	4.523137999
CFAC1_050009300	hypothetical protein, conserved	2.735191761	2.675750751	3.026826291	3.258457524	3.14559281	3.304048162	4.233307474	3.115473061	4.520947868
CFAC1_050009400	ribosomal protein S7, putative	10.49869774	10.65274459	10.67097059	10.02919528	10.0131791	9.884874394	10.28142155	9.951834758	10.53826791
CFAC1_050009500	ribosomal protein S7, putative	10.67024117	10.95781572	10.89923799	10.30793585	10.26574993	10.15643777	10.51845872	10.20458777	10.42933985
CFAC1_050009600	Ring finger domain/Zn-finger in ubiquitin-hydrolases and other protein, putative	4.888317054	4.898170325	4.838144349	5.389072032	5.266554583	5.158194986	4.816585045	5.525615861	5.52271792
CFAC1_050009700	Protein of unknown function (DUF791), putative	4.971228804	5.212369875	4.963128156	5.129505632	5.058679835	4.953600395	3.234926532	4.229074782	4.351172338
CFAC1_050010100	long-chain-fatty-acid-CoA ligase, putative	8.156731292	8.092419906	8.101429312	7.715530986	7.6587197	7.635633982	6.231328847	6.883450081	6.843437497
CFAC1_050010200	long-chain-fatty-acid-CoA ligase, putative	7.274821273	7.3010873	7.326405981	7.52836518	7.361044067	7.388280914	6.401170125	6.140701035	5.352155649
CFAC1_050010300	NUDIX domain containing protein, putative	3.796025813	3.76818744	3.772555966	4.269080994	4.406023341	4.580501339	6.705494609	5.762241455	5.964674976
CFAC1_050010400	beta eliminating lyase,putative	5.453149948	5.267678527	5.343044131	4.400140309	4.607152736	4.938922121	4.234885003	1.540294344	1.358245118
CFAC1_050010500	long-chain-fatty-acid-CoA ligase, putative	6.84811261	6.853370388	6.819253706	6.06952774	6.038058166	6.094438895	5.553437139	6.109256773	6.063879879
CFAC1_050010600	long-chain-fatty-acid-CoA ligase, putative	7.29490297	7.245696477	7.290816779	6.995133439	6.973204285	7.031196444	6.775494619	6.631115137	6.441748143
CFAC1_050010700	long-chain-fatty-acid-CoA ligase, putative	6.414973385	6.203773548	6.264776346	6.187536166	6.296690037	6.425833374	4.454671433	6.286372075	5.654447654
CFAC1_050010800	long-chain-fatty-acid-CoA ligase, putative	7.267283408	7.134291475	7.104913249	6.929132309	6.929796432	6.899158178	7.295194841	6.474436746	6.111211974
CFAC1_050010900	long-chain-fatty-acid-CoA ligase, putative	7.786249972	7.652777991	7.668979909	6.877261126	6.918408098	6.991902337	5.88047671	6.084133337	5.870282808
CFAC1_050011000	hypothetical protein	7.835931672	7.636431197	7.600284985	7.263647526	7.192326991	7.126119517	6.93155534	6.114703684	6.481075694
CFAC1_050011300	hypothetical protein	6.626338883	6.845166566	6.720596862	6.235943314	6.214949971	6.056940598	5.552267637	5.38214755	4.814451367
CFAC1_050011600	zinc finger containing protein, putative	4.741157014	4.628151841	4.529054948	6.063382709	6.065256663	6.053982857	5.555606962	5.574431388	5.870944604
CFAC1_050011700	pre-mRNA processing factor 3 (PRP3)/Protein of unknown function (DUF1115), putative	5.831569105	5.852205598	5.994147629	5.986485815	6.001025922	5.996318591	6.231685377	6.25458424	6.350947754
CFAC1_050011800	tricarboxylate carrier, putative	6.654479917	6.386724624	6.336954152	7.065573752	7.119945174	7.046971254	5.556641376	6.232094242	6.702523081
CFAC1_050011900	hypothetical protein, conserved	6.800465536	6.891854694	6.846662547	6.585130547	6.600889761	6.5316159	6.230461878	5.95083782	5.675694938
CFAC1_050012000	KREL1	6.601503333	6.616959659	6.663021374	6.21616409	6.228463467	6.258598084	6.402666391	6.335966304	6.206629617
CFAC1_050012100	hypothetical protein	6.062138939	6.037846499	5.940616267	5.805118035	5.622794008	5.428897957	5.230399444	5.611340415	5.261837113
CFAC1_050012300	DNA-damage inducible protein DDI1-like protein	6.182125714	6.214648981	6.123357609	6.327635116	6.304473098	6.184824496	6.817488979	6.309754397	6.51875924
CFAC1_050012600	HSP70-like protein	6.646815543	6.601921032	6.548107661	6.515129731	6.484367125	6.499603618	6.552477793	6.674440927	5.812773234
CFAC1_050012700	mitochondrial processing peptide beta subunit, putative	6.491460479	6.502371706	6.52620637	6.549060046	6.571835691	6.611014089	6.039715202	5.737400189	6.050160399
CFAC1_050012800	hypothetical protein, conserved	4.538793026	4.515623177	4.70649979	5.517348407	5.406468475	5.255559546	4.816111217	4.773148352	3.940085792
CFAC1_050013100	hypothetical protein, conserved	3.26581582	3.546768807	3.070219838	2.659609563	2.506745813	2.051932439	3.234487884	0.54714902	1.362473569
CFAC1_050013300	PLAC8 family, putative	5.285507721	5.235156799	5.259394074	4.606333899	4.630272597	4.668997339	5.553822989	3.528843289	4.15969612
CFAC1_050013400	ubiquitin activating enzyme, putative	3.774944614	4.078299554	4.10889335	4.5723649	4.3722856	4.302857591	4.233443873	5.482125851	5.519998716
CFAC1_050013500	hypothetical protein, conserved	5.969575394	6.099990898	5.985688258	5.900453048	5.801791357	5.725524747	4.231366614	4.916855897	4.814341536
CFAC1_050013600	Meckel syndrome type 6 protein, putative	5.892090178	5.886677523	5.91185847	6.518152955	6.465392709	6.459947489	5.230217184	6.138070355	5.747431122
CFAC1_050013700	hypothetical protein, conserved	5.510584749	5.583041203	5.439595947	5.556650406	5.451430893	5.405258514	3.234092489	5.847987591	5.352196125
CFAC1_050013800	protein kinase, putative	6.709442594	6.903238184	6.87996091	6.097303766	5.900891307	5.771630947	5.552249326	5.693913667	5.055337101
CFAC1_050013900	hypothetical protein, conserved	4.933876169	4.83510136	4.930585309	4.891682871	4.856071509	4.784291339	6.402628133	5.814105649	6.049222134
CFAC1_050014000	eukaryotic initiation factor 4a, putative	10.12921658	10.12865349	10.07192804	9.28453645	9.394776738	9.494479523	8.04026407	7.595220614	7.855292282
CFAC1_050014300	calcium/potassium channel (CAKC), putative	6.249204111	6.267149218	6.208093415	6.013717427	5.980558315	6.062450095	6.03798006	5.694784998	5.601499009
CFAC1_050014400	prolyl oligopeptidase, putative	5.448921592	5.116662349	4.984205735	6.270007417	5.985796574	5.822974821	4.816918925	5.111391864	5.052781029
CFAC1_050014500	potassium channel subunit-like protein	6.287666344	6.207271372	6.303426927	6.137021718	5.943350066	5.983600698	5.815353145	6.196558062	6.260891868
CFAC1_050014900	hypothetical protein, conserved	3.406651936	3.953514018	3.732476407	3.609969998	3.469640912	3.071188333	3.234447452	2.118122986	2.939633959
CFAC1_050015100	cleavage and polyadenylation specificity factor 30 kDa subunit, putative	5.273284509	5.400062357	5.372112765	5.427062837	5.443226115	5.297492649	5.234643722	5.531493715	5.59372056
CFAC1_050015200	hypothetical protein, conserved	4.034431825	3.968547499	3.986832889	4.410824913	4.282511622	4.206468305	4.817563375	5.051173709	5.158256925
CFAC1_050015300	Putative zinc finger in N-recognin (UBR box), putative	7.144912111	7.351998354	7.242825605	6.862351643	6.781875257	6.730742894	4.231046209	6.47750336	6.399258751
CFAC1_050015500	acyl-CoA binding protein, putative	6.04290933	6.235696814	6.17284475	6.005548077	5.861743436	5.809463207	6.038067561	5.280109955	4.161797348
CFAC1_050016100	oligopeptidase b	9.765600874	9.399467728	9.324092136	10.09637959	10.10888419	10.15900284	7.230990455	7.900556296	7.951652789
CFAC1_050016200	Domain of unknown function (DUF4464), putative	5.168421506	5.272933958	5.201843258	4.318180564	4.472527666	4.711260726	5.238291172	5.182060368	6.092837869
CFAC1_050016400	kinetoplast-associated protein-like protein	6.75142848	6.873967404	6.923516395	5.859648162	5.730901401	5.630057275	5.552282614	5.331569636	5.261597618
CFAC1_050016500	Prefoldin subunit, putative	2.668767102	2.401617224	2.417830211	2.96200244	3.041964197	2.703913887	4.24210564	5.003143041	4.332735668
CFAC1_050016600	ATPase family associated with various cellular activities (AAA), putative	3.900793501	3.945130657	3.731283688	4.637424665	4.683962063	4.609010511	5.554480664	5.434981374	5.671769935
CFAC1_050016700	DEAD/DEAH box helicase-like protein	5.714272125	5.612878418	5.505645818	6.504276691	6.587022593	6.607678047	5.816107891	5.333169208	5.52259398
CFAC1_050016800	Uncharacterised protein family (UPF0160), putative	5.969586121	5.802331866	5.7623086	6.891533896	6.896488413	6.938824083	6.555161562	6.387526023	6.391878857
CFAC1_050016900	ras family protein-like protein	3.771219588	3.894245627	3.934351445	4.30895613	4.540130443	4.638485817	4.821793568	5.579292048	5.149346104
CFAC1_050017000	hypothetical protein, conserved	4.278862605	4.284067183	4.389147034	3.213779812	3.254613449	3.114571797	3.326113715	3.273466025	2.763713003
CFAC1_050017200	histone h1-like protein	4.847948745	4.75816847	4.863124014	5.750086447	5.72776391	5.807135337	5.554587812	5.283250591	3.935962204
CFAC1_050017300	phospholipid transporting ATPase-like protein, putative	7.989149887	7.928159494	7.943903931	7.183807471	7.071414322	7.055833974	7.036937747	6.845019771	6.90951069
CFAC1_050017400	ubiquitin-fusion protein	10.17023484	10.24306421	10.10139769	9.608075961	9.539309062	9.185917134	10.76881665	9.638385968	10.2226002
CFAC1_050017500	ef-hand protein 5, putative	5.798433805	5.472466561	5.645183388	5.208248858	5.305218525	5.439388019	6.241849234	5.830408302	5.9735925
CFAC1_050017600	calmodulin, putative	7.211049605	7.170308414	7.215828184	7.264137533	7.297934748	7.463812764	10.11113315	8.434137844	8.401442411
CFAC1_050017700	calmodulin, putative	5.38052865	5.649026955	5.597867717	5.000462513	5.104963698	5.384890309	8.972894072	6.513694384	7.1367003
CFAC1_050017800	calmodulin, putative	7.632112444	7.691973425	7.78322474	7.568320587	7.622148297	7.802834934	11.52031159	8.826651592	9.18484599
CFAC1_050017900	translation-associated element 2, putative	6.756475127	6.838664423	6.88547041	7.150918232	7.063399691	6.993434135	6.037773412	6.016228621	5.746266902
CFAC1_050018000	SLA/LP autoantigen-like protein	4.440304047	4.33069243	4.287087033	5.24681016	5.083515775	4.892989935	4.233133666	5.385401974	5.672589572
CFAC1_050018100	hypothetical protein, conserved	4.692615439	4.615536051	4.466206348	5.747689341	5.61787322	5.445839602	6.03884018	5.384510823	5.351866992
CFAC1_050018200	elongation factor-1 gamma	9.821184079	10.03627997	10.03357219	9.039978593	9.030892505	9.043982522	9.419416286	9.005058788	9.189811434
CFAC1_050018300	elongation factor-1 gamma	10.49989446	10.60891535	10.60620217	9.871110456	9.902213686	10.00301966	9.512018356	9.286997384	9.458507843
CFAC1_050018400	elongation factor-1 gamma	8.281485895	8.251070543	8.213628709	7.847240612	7.913804469	7.916888859	7.441950811	6.98779169	7.206606951
CFAC1_050018500	hypothetical protein, conserved	5.570370408	5.798528238	5.803903657	6.155289081	6.193243277	6.050937386	4.816202393	4.695369545	4.524193293
CFAC1_050018600	N-terminal region of Chorein, a TM vesicle-mediated sorter, putative	8.192302819	8.128303889	8.112594667	7.358530185	7.253486681	7.268094044	6.551361987	6.545092278	6.262472819
CFAC1_050018700	PUB domain containing protein, putative	6.583911493	6.33572167	6.452384837	5.505429132	5.716087527	5.880294049	6.042189148	6.991461639	6.629752269
CFAC1_050019100	UEV domain/Zinc finger, C3HC4 type (RING finger) containing protein, putative	7.042564154	6.898806748	6.915552726	5.044272245	5.088369828	5.215690886	7.484529183	7.249913872	7.87900806
CFAC1_050019200	hypothetical protein, conserved	8.983753784	8.707650907	8.728794143	8.803818062	8.919901692	8.999706892	8.275717911	7.985721374	8.245607606
CFAC1_050019400	hypothetical protein, conserved	4.698342018	4.974360654	4.863827872	3.906237242	3.806876646	4.016748217	3.243596627	4.003892213	3.334465432
CFAC1_050019900	hypothetical protein, conserved	3.357963945	3.997698926	3.677973725	1.486214844	0.785682477	0.628167401	3.27475165	4.337563322	3.737267411
CFAC1_050020000	hypothetical protein	4.349003957	4.528620795	4.825006534	3.794816764	3.634425011	3.297056783	4.818806354	4.922250555	5.255102993
CFAC1_050020500	LEM3 (ligand-effect modulator 3) family / CDC50 family, putative	5.786197892	5.995967191	5.789822882	4.726267738	4.71347393	4.791159137	5.231764795	5.655577244	5.258943993
CFAC1_050020700	phospholipid:diacylglycerol acyltransferase, putative	7.811573729	7.841977594	7.931802102	7.045453154	6.960952328	6.947235397	5.553291188	6.017586321	5.352511984
CFAC1_050020800	MSP (Major sperm protein) domain containing protein, putative	5.177282022	5.055254249	4.996784819	4.444581363	4.523582031	4.667177411	5.237234279	4.237519693	4.341213913
CFAC1_050020900	DNA-directed RNA polymerase III subunit, putative	4.093525691	4.068317199	4.030261923	4.573027245	4.67203544	4.71560146	3.238101504	5.818640478	5.928430673
CFAC1_050021000	eukaryotic translation initiation factor 2 subunit, putative	6.807881822	6.802163956	6.885230965	7.628142234	7.601152791	7.56741363	5.817534168	6.209264243	5.934440473
CFAC1_050021200	hypothetical protein, conserved	3.761824195	3.731090962	3.785127684	4.479604044	4.535147547	4.523657345	4.824386449	3.127345897	3.922664313
CFAC1_050021400	mitochondrial RNA binding protein 2	6.57382	6.601915091	6.618660253	6.601135994	6.670891962	6.505568919	5.5592412	5.536556743	4.662342295
CFAC1_050021600	hypothetical protein, conserved	3.713510775	4.128378445	4.071541939	3.805813583	3.943850678	4.051829469	4.246286217	4.638962602	4.493842032
CFAC1_050021700	hypothetical protein, conserved	3.438123399	3.392364664	3.295629865	4.142813202	4.13369888	4.108168849	4.821324969	4.120140371	4.802633727
CFAC1_050021800	hypothetical protein, conserved	6.414600627	6.48622755	6.572411076	6.497846702	6.534608026	6.480756769	5.81628193	5.985293086	5.744512497
CFAC1_050021900	N-acetyltransferase, putative	5.182897338	5.086600504	5.024040822	5.659316664	5.61573694	5.656478472	5.818759177	4.700892296	5.516984289
CFAC1_050022000	N-acetyltransferase, putative	3.589126487	3.267116508	3.263709514	2.503522663	2.532343763	2.552996758	4.596264493	1.911278115	2.352351436
CFAC1_050022100	N-acetyltransferase, putative	4.518563956	4.332929125	4.484964971	3.63303426	3.663138274	3.52127583	4.514673211	2.981338231	4.030611436
CFAC1_050022400	hypothetical protein, conserved	5.906556187	5.705980607	5.720322462	5.195008651	5.414505208	5.431360207	4.240835841	5.39918507	4.794400046
CFAC1_050022500	hypothetical protein	6.36994199	6.761223149	6.577061317	6.215699553	6.200276962	6.105025574	5.231044246	4.917728611	5.260471426
CFAC1_050022700	hypothetical protein, conserved	5.117666714	5.221992362	5.170760394	5.050340287	4.993541828	5.179851527	5.232514305	6.082062757	6.479296086
CFAC1_050022800	hypothetical protein	5.708583866	5.801336175	5.723008969	6.291696516	6.26909235	6.358740915	4.23137042	5.56858038	3.940748151
CFAC1_050022900	Zinc finger, C3HC4 type (RING finger) containing protein, putative	5.32701542	5.566050589	5.448159873	3.707791112	3.82355816	3.797348552	5.555512942	4.617928346	3.934014207
CFAC1_050023000	AAA family ATPase, putative	7.445040529	7.450536663	7.446925262	7.438223899	7.477994948	7.517380389	5.815345551	6.611479582	6.813330225
CFAC1_050023100	hypothetical protein, conserved	5.317735903	5.304846821	5.43024405	5.646383418	5.71573275	5.580661475	5.233537831	5.387570834	4.518745793
CFAC1_050023200	ATP-dependent helicase, putative	6.93493211	6.907959454	6.976267705	7.101029297	6.982264523	7.00161361	6.229806071	6.676902842	5.822264839
CFAC1_050023300	ATP-dependent helicase, putative	6.565381481	6.358116696	6.445578148	7.435791644	7.63701474	7.616185601	7.137235462	7.464615431	7.459242875
CFAC1_050023400	hypothetical protein, conserved	2.089469115	2.805475891	2.868292595	3.569056285	3.191412672	3.036313709	3.248085217	3.360963471	3.646501044
CFAC1_050023500	Bromodomain, putative	4.643927958	4.806608951	4.584593241	4.841199784	4.94622544	4.836219388	3.234456402	4.697274588	3.67498482
CFAC1_050023600	mitochondrial carrier protein, putative	4.579547465	4.63711058	4.569216113	4.220041378	4.16599167	4.109734822	4.235334265	3.702887045	3.348394425
CFAC1_050023800	hypothetical protein, conserved	3.981567834	4.482716641	4.260033125	4.174786187	3.89414927	3.68542435	3.234564394	3.336732321	4.159506444
CFAC1_050023900	PPPDE putative peptidase domain containing protein, putative	4.792107396	4.68486858	4.809918592	4.312382054	4.449235029	4.375874034	3.241145347	4.709247624	5.424748077
CFAC1_050024000	PPPDE putative peptidase domain containing protein, putative	5.360797127	5.336913672	5.371575079	3.177605231	2.918777784	2.678832618	3.23983636	3.124261206	3.342316903
CFAC1_050024100	hypothetical protein, conserved	3.028546724	3.200135224	3.262353759	2.982931079	2.943428961	3.133249412	5.819073353	4.779395509	4.80624447
CFAC1_050024200	paraflagellar rod component, putative	7.031635002	7.372765997	7.345456944	5.894879078	5.820442429	5.799981034	5.816739027	5.43378577	5.438821759
CFAC1_050024300	hypothetical protein, conserved	6.22298392	6.338684724	6.235758458	5.452168534	5.414284821	5.207567215	5.232070103	5.28189247	5.051977203
CFAC1_050024400	histone H2B	5.817802117	6.209497027	6.0310832	4.781522085	4.653120325	4.701805437	3.93459569	6.901334471	6.225254611
CFAC1_050024500	histone H2B	6.772396156	7.288512318	7.111308432	6.523289088	6.251734741	6.057929137	7.228264852	8.064463168	7.198397049
CFAC1_050024600	hypothetical protein, conserved	5.336686514	5.497596155	5.574285543	5.364313034	5.236524181	5.056614302	3.24328629	5.127837787	4.65524128
CFAC1_050024700	hypothetical protein, conserved	3.34355824	2.964046299	3.06138497	3.364399631	3.000109287	3.124753859	4.231883261	4.525776793	4.354210094
CFAC1_050024800	hypothetical protein, conserved	3.625636394	3.345884629	3.414942546	4.502513907	4.475045565	4.3370123	3.238935402	5.289859118	5.042577098
CFAC1_050024900	hypothetical protein, conserved	4.681309567	5.020228714	5.03820775	5.11257078	5.191268967	5.054302458	5.553865955	5.656181606	4.521790479
CFAC1_050025000	hypothetical protein, conserved	5.82173335	5.793351227	5.870261864	5.411395282	5.352618738	5.373758252	5.23188747	5.61399373	5.258685358
CFAC1_050025100	hypothetical protein, conserved	5.408670844	5.497788507	5.470615297	5.7423362	5.749349789	5.648224641	4.81757406	6.11212533	6.157813142
CFAC1_050025200	DnaJ domain containing protein, putative	3.034604713	3.015358395	3.177101376	3.118648715	2.953024729	2.730729489	4.241008119	2.546007972	1.345499816
CFAC1_050025300	SET domain containing protein, putative	5.073591262	5.219074503	5.272873388	5.326371783	5.256684929	5.187013643	4.817447972	5.17119203	5.438462045
CFAC1_050025400	hypothetical protein, conserved	5.381269825	5.152687151	5.177110941	6.020582005	6.064875723	6.180979582	5.576141528	4.737376454	6.005338166
CFAC1_050025500	ubiquinone biosynthesis protein-like protein, putative	4.944695443	5.226339062	5.103887647	5.069115154	4.992707648	5.031462373	3.240411699	4.930159533	3.662437488
CFAC1_050025600	ABC transporter transmembrane region containing protein, putative	6.115765745	6.137211924	6.20053103	6.332323393	6.238283022	6.160009766	6.038195036	5.951405217	4.938450392
CFAC1_050025800	DnaJ domain containing protein, putative	5.561743479	5.615554189	5.511340448	5.467181878	5.440064246	5.352788014	5.233720817	5.617260938	5.740006395
CFAC1_050025900	Rhodanese-like domain containing protein, putative	3.381335174	3.041191562	3.472532939	3.032074746	3.222236128	3.494636156	4.259895736	3.898838754	3.619310207
CFAC1_050026000	Rhodanese-like domain containing protein, putative	3.909874876	3.810090481	3.781104803	3.591044832	3.514998568	3.687954012	3.25891149	4.819219839	4.471364448
CFAC1_050026100	Rhodanese-like domain containing protein, putative	4.355574053	4.306639497	4.236106269	4.789012434	4.738959438	4.632700425	3.273318657	4.504671455	4.273021163
CFAC1_050026200	DNA J-binding protein, putative	6.78455536	6.913311004	6.88513166	6.476899981	6.393273206	6.367479289	6.400866488	5.525681274	4.675170641
CFAC1_050026300	cytochrome b5-like protein, putative	5.292530039	5.370704059	5.355862885	5.685157094	5.703615343	5.594356786	5.263100365	4.831129997	5.194645102
CFAC1_050026400	cytochrome b5-like protein (pseudogene)	4.631571232	4.565717081	4.57235681	3.984855564	3.994371332	4.201968135	5.591391527	4.502233245	5.082321139
CFAC1_050026500	hypothetical protein, conserved	3.399464473	3.018427687	3.337044719	3.884391886	3.906248463	3.955861449	5.590133296	4.84069634	4.59971885
CFAC1_050026600	hypothetical protein, conserved	7.310542995	7.598580579	7.543706586	7.006553902	6.954513356	6.931288109	6.689400434	6.809079964	6.054878184
CFAC1_050026700	Leucine Rich repeat, putative	4.849539555	4.965415756	4.942447978	5.306286437	5.318151664	5.309600195	5.556370832	5.70127512	6.203642228
CFAC1_050026800	EF-hand domain containing protein, putative	3.991773926	3.622203806	3.840723514	4.256843759	4.308543036	4.157629522	5.568339023	5.640312135	5.568904168
CFAC1_050026900	hypothetical protein, conserved	5.013558026	4.718863719	4.861773697	6.226871178	6.382617705	6.61272872	5.23184873	6.08087945	6.395834456
CFAC1_050027000	hypothetical protein, conserved	5.272781636	4.965158697	5.115721832	4.926988333	5.091492968	5.122208909	5.242930749	6.160826492	6.913063973
CFAC1_060005700	Leucine-rich repeat - CC (cysteine-containing) subfamily, putative	2.88493277	3.081267954	3.13305247	3.420285611	3.679843076	3.598991891	3.233824514	3.986391167	4.161080432
CFAC1_060005800	Leucine rich repeat, putative	6.26892762	6.108177642	6.230434446	6.081080092	6.036521897	6.099515329	8.037735512	7.032485854	7.542715348
CFAC1_060005900	hypothetical protein, conserved	5.342140581	5.093761431	5.236006193	4.420203208	4.503925389	4.742373431	4.822803641	5.443669371	6.831128711
CFAC1_060006000	D-3-phosphoglycerate dehydrogenase-like protein	5.138375612	4.68051554	4.879932387	6.455486502	6.48849965	6.64813239	6.233138734	5.053340609	5.740382309
CFAC1_060006100	2-aminoethylphosphonate:pyruvateaminotransferas e-like protein	6.697999709	6.576866909	6.760096574	7.88327035	7.969071565	7.976355827	6.933779369	7.311052813	7.7562733
CFAC1_060006200	Tyrosine phosphatase family, putative	4.333913169	4.420330762	4.327461756	4.944382609	4.944721605	4.88939059	4.235514045	4.532263734	4.805557399
CFAC1_060006300	Met-10+ like-protein, putative	3.949883761	3.736385259	3.788351584	5.607236066	5.749614267	5.894054048	6.692484043	5.955662932	6.347817611
CFAC1_060006400	hypothetical protein, conserved	5.687069218	5.615472189	5.574251322	6.130469281	6.152300865	6.169534329	6.230838916	6.502378432	6.306937662
CFAC1_060006500	glycerol-3-phosphate acyl transferase	8.006690391	8.0184839	8.018273975	7.092185326	7.087429502	7.05888339	6.401099196	6.675487143	7.209738508
CFAC1_060006600	DNA primase large subunit, putative	5.299929618	5.238232621	5.217157459	5.916414542	5.886107363	5.993483785	5.232154316	6.050410756	5.743310433
CFAC1_060006700	cytochrome c oxidase assembly protein, putative	6.925662175	6.899096969	6.908809302	6.478754651	6.461012937	6.483731794	5.821617307	5.579945008	6.148155858
CFAC1_060006800	hypothetical protein, conserved	4.141501196	4.15537464	4.229136116	5.749732933	5.827069704	5.826711167	3.233591852	5.810559221	4.938486224
CFAC1_060006900	Leucine-rich repeat, putative	6.234084605	6.216573654	6.128126415	6.705730251	6.667602622	6.641691335	6.930922382	6.431640683	6.160586423
CFAC1_060007000	acetyltransferase, putative	4.218989231	3.839394753	3.828595487	5.795200221	5.815950188	5.918308922	6.564375372	5.716191952	6.328227389
CFAC1_060007200	hypothetical protein, conserved	6.39105493	6.354791079	6.411709699	6.299335226	6.341096978	6.431864062	6.694071844	6.024066904	6.553871397
CFAC1_060007300	ATP-binding cassette protein subfamily F, member 1, putative	7.647524883	7.606706805	7.71892911	8.146247165	8.253329964	8.347039551	7.690393495	7.049229173	7.209744499
CFAC1_060007400	hypothetical protein, conserved	3.499985021	3.95865791	4.023507485	3.922158919	3.74130333	3.460763106	3.245189653	4.453712042	5.913607804
CFAC1_060007500	zinc-finger of acetyl-transferase ESCO, putative	4.458106522	4.207353136	4.396619489	5.547952262	5.548110204	5.646996469	6.931748284	5.655757185	6.25832895
CFAC1_060007600	U2 splicing auxiliary factor, putative	4.895162339	4.835073133	4.660718549	5.859159703	5.892709895	5.939580758	5.237575819	4.929395999	5.58756785
CFAC1_060007700	delta-1-pyrroline-5-carboxylate dehydrogenase, putative	9.610718084	9.621180002	9.601997121	9.174613967	9.175370077	8.975415874	7.23169058	7.39718663	6.776671994
CFAC1_060007800	protein kinase, putative	6.596999729	6.640467317	6.563918614	7.112289528	7.121562069	7.097936535	6.933695773	7.099428621	7.496836733
CFAC1_060007900	hypothetical protein, conserved	5.94522258	5.873729042	5.922032934	6.229185109	6.345092164	6.35767971	3.237718688	4.925331222	6.044679884
CFAC1_060008000	long-chain-fatty-acid-CoA ligase, putative	8.040315866	8.098572288	8.131085666	7.17484005	7.232646946	7.329822094	6.690609435	5.73558582	5.875489937
CFAC1_060008100	hypothetical protein, conserved	3.559604519	3.357719422	3.394372878	3.896052537	3.732899771	3.877015111	4.833885307	4.142671565	4.125155683
CFAC1_060008200	ribosomal protein L38, putative	8.714859725	8.482786634	8.631432704	7.845134371	7.972015041	7.363542109	7.781475328	6.648462009	7.957242318
CFAC1_060008300	hypothetical protein, conserved	3.724043123	3.951338248	4.069786011	4.672672163	4.556148088	4.446302348	3.236725858	4.990624233	5.594430703
CFAC1_060008400	FYVE zinc finger containing protein, putative	6.048363482	6.093970579	6.141371384	5.065929394	4.519508857	4.765702902	3.233798615	4.613703038	5.744963115
CFAC1_060008500	hypothetical protein, conserved	4.586753851	4.489025627	4.447337289	4.345744045	4.340551014	4.337387566	5.815810884	4.917855905	4.813147364
CFAC1_060008600	Cytochrome b5-like Heme/Steroid binding domain/Fatty acid hydroxylase superfamily, putative	6.649547366	6.76472897	6.740971504	5.389458326	5.635083659	5.691783463	5.554898269	3.989475187	4.157421542
CFAC1_060008700	hypothetical protein	3.67679333	3.506997374	3.536472114	2.406394309	2.583490239	2.845007419	3.232735448	0.544065715	2.360268723
CFAC1_060008800	hypothetical protein, conserved	6.768468143	6.802491034	6.80512567	5.88872706	5.822493789	5.908390563	5.552786751	5.917175834	5.675363674
CFAC1_060008900	hypothetical protein, conserved	5.711975804	5.441618128	5.516370264	5.992905396	5.94988472	6.037409708	5.816615368	5.614059222	5.521502117
CFAC1_060009000	DDRGK domain containing protein, putative	5.365612558	5.257705959	5.275292947	5.418886853	5.346932315	5.397292923	4.820001037	4.532369384	5.804880697
CFAC1_060009100	protein kinase, putative	6.706759141	6.782577712	6.855059491	6.218718154	6.214071722	6.261545707	5.815133924	6.278608364	5.524656146
CFAC1_060009200	GPR1/FUN34/yaaH family, putative	4.743158212	4.582561364	4.741913526	4.129337419	4.309393178	4.275643004	4.820694294	3.120753717	3.667764009
CFAC1_060009400	Globin/Adenylate and Guanylate cyclase catalytic domain containing protein, putative	4.417370365	4.421112088	4.625604276	3.084025473	3.3035459	3.633741075	3.23333977	2.529441667	1.983913226
CFAC1_060009500	GPR1/FUN34/yaaH family, putative	5.65746577	5.438686196	5.431788481	4.296736667	4.4156392	4.25944624	6.40448872	4.780522177	5.432560212
CFAC1_060009600	GPR1/FUN34/yaaH family, putative	3.992077742	3.912904503	3.868747033	1.345212052	1.843466707	1.627939402	3.236084102	2.534335712	3.934181889
CFAC1_060009700	GPR1/FUN34/yaaH family, putative	7.280515533	7.06376956	7.044053016	5.116394864	5.319659373	5.33247695	5.555893093	5.530567129	5.739146879
CFAC1_060009900	GPR1/FUN34/yaaH family, putative	7.009040377	6.702391594	6.870509128	3.865230434	3.999083526	4.111154522	3.237497872	4.340469088	2.933189341
CFAC1_060010000	GPR1/FUN34/yaaH family, putative	5.790386259	5.769116738	5.660075005	3.110653275	2.992803237	3.155537534	5.23456857	4.701789934	5.869413818
CFAC1_060010100	MFS transporter, putative	8.243813203	8.381604342	8.32020297	6.975027282	7.059275218	7.079125554	6.401195231	6.383956908	6.106680071
CFAC1_060010200	PTP1-interacting protein, 39 kDa, putative	5.165178262	5.158401532	5.134346255	3.794176622	3.748271199	4.082810579	3.233042714	3.52627455	5.354448701
CFAC1_060010400	60S acidic ribosomal protein P2, putative	6.671919713	6.43813675	6.475699755	5.994744587	6.101353448	6.126430714	8.065309989	7.64502581	8.362984076
CFAC1_060010500	TLD domain protein, conserved	7.240122823	7.339314893	7.319754708	6.64247752	6.65985858	6.588369364	6.551882357	6.863439185	6.846192743
CFAC1_060010700	hypothetical protein	7.463047117	7.364329431	7.370649948	6.085887572	6.096508966	5.947441764	6.554767856	5.814420292	6.392708513
CFAC1_060010800	hypothetical protein, conserved	5.771363313	5.680016192	5.605838089	6.261483009	6.304026972	6.35366061	5.231007059	6.407335548	6.397622327
CFAC1_060010900	Ankyrin repeats (3 copies)/DHHC palmitoyltransferase, putative	6.570031207	6.62874979	6.507986435	6.758096276	6.770732692	6.785748072	7.7538863	6.407314876	6.601141635
CFAC1_060011000	hypothetical protein, conserved	6.559875238	6.678435854	6.620652504	6.162706221	6.163979054	6.091257881	9.800216454	6.633392138	7.107711883
CFAC1_060011200	phosphate-Repressible Phosphate Permease-like protein	4.229154547	4.711367996	5.013204877	4.480048224	4.723061208	3.931853461	5.324245623	6.83990881	5.777918532
CFAC1_060011300	hypothetical protein	3.046882918	3.438713988	3.173489735	3.102614377	2.905963207	2.258597501	3.793914342	3.717163367	5.10890381
CFAC1_060011500	hypothetical protein, conserved	7.057093061	7.197742665	7.12171989	6.288554324	6.247419133	6.190693015	6.399706068	5.845405728	6.712364261
CFAC1_060011600	hypothetical protein, conserved	7.286877236	7.295063767	7.312747857	7.298302837	7.306332771	7.356524177	6.690199019	6.432067019	6.96723706
CFAC1_060011700	hypothetical protein, conserved	7.019439193	7.001780173	6.94051182	6.865392026	6.816384453	6.715551531	6.03733016	5.652999656	6.162109129
CFAC1_060011800	26S protease regulatory subunit, putative	7.033684471	6.912106746	7.013795182	7.165506726	7.270233445	7.323599334	6.555137395	6.796193891	7.047846711
CFAC1_060012000	hypothetical protein, conserved	6.907254025	6.891985618	7.006619438	6.460870822	6.435353477	6.396779745	6.037729612	6.54652332	6.780021574
CFAC1_060012100	hypothetical protein, conserved	5.193080996	5.285459104	5.132694838	3.938964384	3.854550608	3.9797758	4.232373449	3.986678578	3.675991402
CFAC1_060012200	quinone oxidoreductase, putative	4.605000277	4.496150858	4.326759747	5.887729373	5.76664816	5.560574964	3.237124367	5.308684458	6.074311623
CFAC1_060012300	quinone oxidoreductase, putative	3.755548329	3.855687577	3.575408626	3.92739862	3.994439297	3.902142914	4.235311934	4.963427844	5.630233774
CFAC1_060012400	hypothetical protein, conserved	4.621335302	4.599294179	4.791834206	5.490419959	5.600691088	5.558266723	6.702767637	5.717835855	5.134174133
CFAC1_060012500	DNA repair helicase, putative	6.719132119	6.657658946	6.641811659	6.483975694	6.566668907	6.581186836	5.552515859	6.827924512	7.211601945
CFAC1_060012600	arginine N-methyltransferase, putative	5.216861195	5.19842159	5.146718284	6.882585964	6.918430247	6.968749624	6.403055549	5.988838311	6.102748659
CFAC1_060012700	kinase-like protein	7.360811577	7.187240572	7.248980794	5.141587669	5.025898023	5.102916904	6.555844246	5.923216914	5.93114617
CFAC1_060012800	mitochondrial protein 99, putative	7.150944039	6.908786272	7.062857458	7.385970096	7.410110684	7.484258393	6.037940963	6.611980287	6.876844806
CFAC1_060012900	hypothetical protein, conserved	5.996616597	5.947088081	6.009381289	5.746239834	5.798180604	5.837107861	3.237618313	5.339937867	5.592550689
CFAC1_060013000	hypothetical protein, conserved	4.703379391	4.714141617	4.481728181	6.370553473	6.287878165	6.289159222	4.232845928	5.281847696	5.258363789
CFAC1_060013100	hypothetical protein, conserved	5.767804542	5.725794467	5.685091566	5.02864712	5.075641523	5.028404276	3.233514108	4.773527005	5.160890624
CFAC1_060013200	hypothetical protein, conserved	6.065454885	6.272948364	6.201392535	4.610986662	4.706016864	4.573728149	5.23138197	5.810952386	6.352447802
CFAC1_060013300	hypothetical protein, conserved	3.652425944	3.815918632	3.771243708	3.773267956	3.748646167	3.561246979	3.234746645	3.850724905	3.674377627
CFAC1_060014300	hypothetical protein, conserved	1.835759549	1.838906465	1.882817731	1.455977967	1.33227755	1.528548568	4.233388275	0.548055734	1.361393015
CFAC1_060014400	hypothetical protein, conserved	5.612752693	5.731766303	5.541235652	5.676149045	5.731207257	5.594464592	5.553675717	4.112676421	5.052297309
CFAC1_060014700	hypothetical protein, conserved	3.830914297	3.674842221	3.715262861	2.372990778	2.745815937	2.846648646	11.89546393	8.252262053	8.701782151
CFAC1_060014800	hypothetical protein	3.362130649	3.684976969	3.767621352	2.523799406	2.377400074	2.117239408	3.23350495	1.534976117	1.364554424
CFAC1_060014900	hypothetical protein, conserved	6.235841134	6.17548483	6.220927097	6.036692504	6.037950618	6.07237892	6.402638401	6.528513536	6.740903978
CFAC1_060015000	CRAL/TRIO domain containing protein, putative	6.198182186	6.106754024	6.187288715	5.600992877	5.935379735	6.047796808	6.039575232	4.69821706	4.810072941
CFAC1_060015100	hypothetical protein, conserved	5.464847614	5.618285809	5.53357325	4.669620509	4.555394892	4.535665988	4.816083962	4.226123103	3.677505555
CFAC1_060015200	hypothetical protein	5.31584762	5.280306566	5.379545043	6.173989548	6.219591162	6.138553591	4.23134428	5.809438923	5.524457823
CFAC1_060015500	Signal peptidase subunit, putative	4.020314302	4.011065371	3.91976291	4.494388059	4.542545967	4.370802395	4.235774681	5.339513737	5.04584669
CFAC1_060015700	hypothetical protein, conserved	5.053893573	4.93309978	4.9695546	5.164151739	5.184199292	5.143801266	5.232053602	5.526873976	5.936101133
CFAC1_060015800	hypothetical protein	6.117833854	6.132807912	6.161611135	5.519812823	5.481705416	5.564657905	6.037464111	5.84580839	6.563816284
CFAC1_060016000	hypothetical protein, conserved	6.19253994	6.349320441	6.417671836	5.708970355	5.699331616	5.669365447	5.231700393	5.811515734	5.599951332
CFAC1_060016100	hypothetical protein	5.904693696	5.884524201	6.015031802	5.771173832	5.674064232	5.652659847	5.55212051	5.693687358	5.442416994
CFAC1_060016400	ecotin, putative	8.872601915	8.787008439	8.800995783	8.067045823	8.027050461	8.064310575	7.488486372	7.257012976	7.331638967
CFAC1_060016500	metalloprotease, putative	5.944632899	5.881817874	5.864117141	5.705469003	5.722526558	5.760820833	6.400551533	6.168728056	6.053631291
CFAC1_060016600	hypothetical protein	6.616501711	6.682334738	6.616901421	5.887680727	5.834874017	5.85394856	6.81513172	6.478330869	5.938970992
CFAC1_060016700	unspecified product	8.095045595	8.277635662	8.175346412	6.649943013	6.168166054	6.249869327	6.814218092	6.826224381	6.999537509
CFAC1_060017800	hypothetical protein, conserved	4.23590181	4.474005736	4.173455663	4.22029069	4.29640419	4.07881013	3.238101504	5.057176327	4.803491997
CFAC1_060017900	hypothetical protein, conserved	3.575144282	3.424813767	3.405690632	3.189229477	3.249471541	3.299962851	5.634351218	4.670393122	4.654855293
CFAC1_060018000	hypothetical protein, conserved	6.645232732	6.739520803	6.731032446	6.498518626	6.492394048	6.393604327	6.40117825	6.226427957	6.106722323
CFAC1_060018200	cytoplasmic l-asparaginase i-like protein	5.060638558	5.040381206	5.13610919	4.835472314	4.838358184	4.851173651	4.819178066	5.388284753	6.04754918
CFAC1_060018500	RNA pseudouridylate synthase, putative	5.609463393	5.617862305	5.623367221	6.105161279	6.141421148	6.170985732	6.81572014	6.110250656	6.907102099
CFAC1_060018600	hypothetical protein, conserved	5.115383109	5.315288951	5.273166291	5.076539678	5.03326425	4.943084322	4.817279274	4.697290088	5.521248714
CFAC1_060018700	hypothetical protein, conserved	5.38369656	5.494924396	5.468234212	5.062681504	5.00961778	5.150530217	5.23256797	4.61582331	4.158616264
CFAC1_060018800	alpha/beta hydrolase fold, putative	7.315245415	7.442346187	7.379057826	6.478022494	6.335135106	6.336033616	5.230815803	6.147061198	6.611022743
CFAC1_060018900	alpha/beta hydrolase fold, putative	8.508882327	8.581813029	8.591510214	7.784683192	7.705459622	7.727684434	7.137942167	6.787475462	7.390586571
CFAC1_060019000	hypothetical protein, conserved	3.441471257	3.710243517	3.337028788	4.467610542	4.252503411	4.148681832	3.234985404	4.435417079	4.810072941
CFAC1_060019100	ecotin, putative	5.134678942	5.375536404	5.393257671	5.002252416	4.855627706	4.997336875	4.252512572	4.469775672	5.011193544
CFAC1_060019200	hypothetical protein, conserved	5.789913663	5.836171463	5.854299925	5.648275267	5.642472138	5.577333071	5.231466659	5.226408793	6.159668153
CFAC1_060019300	ribonucleoprotein p18, mitochondrial precursor, putative	7.605939865	7.570512071	7.690039089	7.600048981	7.697897154	7.6947763	7.695568178	7.142646892	7.996140422
CFAC1_060019400	ribonucleoprotein p18, mitochondrial precursor, putative	9.605602257	9.527724275	9.554508841	9.212227772	9.303469131	9.519326005	9.582991373	8.988318256	9.83037789
CFAC1_060019500	replication Factor A 28 kDa subunit, putative	6.526907461	6.727798282	6.684927901	6.854213169	6.882539681	6.845620683	6.236564358	6.368249882	6.469908362
CFAC1_060019600	hypothetical protein, conserved	4.536797269	5.152796348	4.98198086	4.50691037	4.384729133	4.176566454	3.235395941	5.113693218	5.156900178
CFAC1_060019700	hypothetical protein, conserved	6.067881761	6.591468738	6.52937758	6.13444857	5.990567918	5.765967423	5.552092322	5.167827629	5.261993324
CFAC1_060019800	hypothetical protein	5.634260159	5.440073134	5.313262457	4.27235315	4.050142949	4.230285517	5.818249516	6.284169741	6.774004104
CFAC1_060020000	lysyl-tRNA synthetase, putative	8.677138002	8.458209604	8.555335751	9.251990722	9.342005402	9.429547905	8.440888768	7.935904175	8.672438389
CFAC1_060020100	WD domain, G-beta repeat, putative	6.631124829	6.201967931	6.210275753	6.192601581	6.355179614	6.477547224	6.818953289	7.670330524	8.215874656
CFAC1_060020200	hypothetical protein, conserved	2.562741097	2.132390285	2.515628728	4.513479152	4.660187658	5.023516609	5.561302023	6.031910291	6.422727567
CFAC1_060020300	protein phosphatase 1 catalitic subunit, putative	5.533105728	5.040310373	5.262905379	5.914875177	6.06048253	6.09727675	5.818710012	6.436957153	6.806193523
CFAC1_060020400	hypothetical protein, conserved	1.009459358	1.030684925	1.412988276	1.073150384	1.462059291	1.618738598	3.269547315	2.181225578	2.285098417
CFAC1_060020500	hypothetical protein, conserved	3.596269194	3.23809505	3.602912024	3.689965506	4.026926333	3.906904438	5.556601804	4.991558349	5.930230354
CFAC1_060020600	60S ribosomal protein L13a, putative	11.04852893	11.08172015	11.06529388	10.08879234	10.14856184	10.10159214	10.57362102	10.81635777	11.53363613
CFAC1_060020700	hypothetical protein, conserved	4.400525736	4.163202088	4.214416063	3.928625407	3.995458466	4.099172406	4.237773669	5.343096696	5.733172416
CFAC1_060020800	Cytochrome b5-like Heme/Steroid binding domain containing protein, putative	5.627913333	5.196091061	5.264632125	5.849892054	5.959226894	5.936885574	5.568110183	5.410517823	6.450433358
CFAC1_060020900	hypothetical protein	5.921127585	5.919992873	5.844114382	4.38032261	4.359865558	4.532731551	4.233738984	4.336631853	5.156996209
CFAC1_060021000	serine/threonine-protein kinase, putative	5.815433446	5.629831055	5.721780767	5.601953082	5.577954212	5.486061056	4.232242751	4.613805892	5.352699591
CFAC1_060021100	protein phosphatase 2C, putative	4.687144866	4.421268814	4.482761539	6.923762875	7.015638036	6.841434627	6.233317455	5.617260938	5.347867209
CFAC1_060021200	zinc finger (CCCH type) protein, putative	4.849315778	5.085638518	4.865598156	4.830802883	4.873348271	4.686029116	3.233810379	2.851165033	3.355020297
CFAC1_060021300	hypothetical protein, conserved	3.904412834	4.210389715	4.292492054	2.939429114	3.002526943	2.462123485	3.244653788	0.565131099	3.653595086
CFAC1_060021500	ATP-dependent RNA helicase, putative	6.727476642	6.603991006	6.507244933	7.868259499	8.010290097	8.017739866	7.623083652	6.82911948	7.744453123
CFAC1_060021600	mitochondrial carrier protein, putative	3.984765506	4.018338411	4.109782416	4.847986131	4.781253396	4.938366164	4.820308504	5.661502217	5.868328841
CFAC1_060021700	hypothetical protein, conserved	4.303850171	4.673259582	4.664460048	4.951254584	4.851232057	4.621221901	5.553136358	4.613687816	5.440261771
CFAC1_060021800	Flavin-binding monooxygenase-like, putative	4.51686942	4.56554026	4.477305265	5.048531511	4.921027917	4.833556933	6.553750511	5.884725701	5.994437761
CFAC1_060021900	heat shock protein HslVU, ATPase subunit HslU, putative	7.055947933	7.050589746	7.135345909	7.239370802	7.271732008	7.289400205	5.554690467	6.020080044	6.104135128
CFAC1_060022000	hypothetical protein, conserved	5.309242679	5.285277678	5.31525979	5.538563434	5.592119775	5.475764038	4.235774681	3.341761801	4.930445391
CFAC1_060022100	hypothetical protein, conserved	3.95694021	4.120119367	4.019400498	4.438173678	4.390784374	4.307574315	5.232581251	5.572180989	5.672055105
CFAC1_060022200	Eukaryotic translation initiation factor 4 gamma type 1, putative	6.915633322	7.17812917	7.200586255	5.504530961	5.585924569	5.531348681	4.816267111	4.847367729	4.813323817
CFAC1_060022300	cytochrome-b5 reductase, putative	7.500069848	7.345830038	7.46156006	6.477390901	6.627766756	6.692344886	6.821142568	7.248991044	8.173799005
CFAC1_060022400	Possible lysine decarboxylase, putative	5.093475007	4.799700738	4.901479721	5.99812986	5.960875665	5.966783249	5.819503375	6.259453394	5.989148525
CFAC1_060022500	ATP diphosphohydrolase	4.352632466	4.431473258	4.374961641	5.259608535	5.263929765	5.086623725	3.237061326	5.66072364	5.738052495
CFAC1_060022600	Leucine rich repeat/Leucine Rich repeat, putative	5.946993769	5.507196398	5.693030424	6.378530773	6.63842731	6.718179635	7.870899876	7.270619215	8.023447235
CFAC1_070005000	eukaryotic initiation factor 2a, putative	8.934565553	8.558482186	8.615899149	9.464330324	9.621987869	9.768384763	9.255091704	8.417591227	9.048121455
CFAC1_070005100	MORN repeat, putative	6.912735455	6.771796105	6.891708736	6.678219521	6.83889451	6.881769423	7.404199713	7.364361038	8.139156632
CFAC1_070005200	hypothetical protein, conserved	7.580841299	7.311281343	7.385227677	6.617794674	6.736016547	6.933739163	7.698124432	8.008068297	8.404916807
CFAC1_070005300	Multicopper oxidase, putative	7.221530522	7.110232111	7.093568968	7.121077679	7.129847846	7.163313935	5.922815478	6.865366845	7.090308391
CFAC1_070005400	Multicopper oxidase, putative	6.802981587	6.724042406	6.817157322	7.63713373	7.721402415	7.592879304	6.88002764	7.081446193	7.408185299
CFAC1_070005500	IPT/TIG domain containing protein, putative	6.695004941	6.886317458	6.831387574	5.994399072	5.906227578	5.90341847	6.551769816	6.047144507	6.354687612
CFAC1_070005600	hypothetical protein, conserved	5.762119034	5.897458821	5.857173415	5.396090331	5.30778313	5.166782438	4.232378843	5.525999044	5.600225526
CFAC1_070005700	hypothetical protein	5.783132155	6.051405544	5.974486258	5.610363425	5.66036568	5.564972722	4.23217404	4.985367574	4.675226853
CFAC1_070005800	hypothetical protein, conserved	3.498137181	3.52255556	3.601080333	3.828728309	3.76370342	3.960217651	4.821132908	4.235137943	3.66684486
CFAC1_070005830	Amidohydrolase/Amidohydrolase family, putative	4.80296775	4.983644513	4.913554177	6.244965481	6.214304878	5.99960802	3.817949183	6.51680403	5.326478768
CFAC1_070005870	Amidohydrolase family, putative	4.840724507	4.873867749	4.892420827	5.463907902	5.430782904	5.3652304	6.138154601	6.005496935	4.688619904
CFAC1_070006200	Got1/Sft2-like family, putative	4.567427106	4.443877613	4.445969141	4.126733222	4.137978942	4.052501267	5.82363614	5.062997821	5.506741801
CFAC1_070006300	inorganic pyrophosphatase, putative	6.273800595	5.984187152	6.003455243	5.869950532	5.886999747	5.891273837	4.23706968	5.663618967	6.429571128
CFAC1_070006400	peter pan protein, putative	6.353243524	6.231272424	6.195576191	6.487311315	6.555805849	6.619375244	7.040826827	6.053790655	6.806130585
CFAC1_070006500	NLI interacting factor-like phosphatase, putative	6.222242551	6.27744194	6.211920142	5.772494667	5.838426508	5.754873305	6.231109847	5.655121739	5.439959738
CFAC1_070006600	hypothetical protein, conserved	6.342826199	6.365204939	6.351344282	6.333593603	6.178974515	6.156463538	4.815551463	4.983506929	4.814831438
CFAC1_070006700	Leucine-rich repeats, bacterial type, putative	4.484979388	4.546870211	4.364902376	5.994454964	5.912706622	5.848705053	3.233022757	4.332471319	3.678034671
CFAC1_070006800	hypothetical protein, conserved	6.124511294	6.195962793	6.064317101	6.301318962	6.382350013	6.266938174	5.552368551	5.91643638	5.746610783
CFAC1_070006900	hypothetical protein, conserved	6.690549128	6.908504108	6.737925617	6.935980016	6.814067611	6.756656391	4.815418432	5.880941613	5.998943872
CFAC1_070007000	hypothetical protein, conserved	5.651809918	5.778983155	5.623747881	6.27366367	6.301598129	6.234184709	5.231075395	5.525119651	5.60127721
CFAC1_070007100	hypothetical protein, conserved	6.238820685	5.950173175	6.033144788	6.120993745	6.133778086	6.195107721	5.555753611	4.778690678	4.932516316
CFAC1_070007300	CDP-alcohol phosphatidyltransferase, putative	5.761739097	5.780313255	5.638245965	6.599946711	6.568965484	6.552950995	5.231960674	5.952793462	6.521098798
CFAC1_070007400	hypothetical protein, conserved	7.120621784	7.099268633	7.103297493	6.968155459	6.905403918	6.946074986	4.23097626	5.693350646	5.355397193
CFAC1_070007500	hypothetical protein, conserved	4.397222448	4.331962954	4.3382487	5.47451583	5.481820859	5.489196837	5.230995454	4.695411825	4.161945572
CFAC1_070007600	6-phosphofructo-2-kinase/fructose-2,6-biphosphatase, putative	7.066451462	7.344787517	7.214755049	6.605572199	6.436703837	6.24692826	5.230105996	5.915550164	5.940241875
CFAC1_070007700	hypothetical protein, conserved	4.160870948	4.404931658	4.351727155	4.416522616	4.204614171	4.095203306	4.234047289	5.336437802	5.156334592
CFAC1_070007800	serine/threonine-protein kinase, putative	8.159655066	8.457492168	8.276214404	7.482674803	7.388966126	7.249727465	6.037070935	6.405654137	6.442688561
CFAC1_070007900	Ubiquitin-like domain containing protein, putative	5.902684749	6.053955708	6.011382341	6.322384125	6.26640534	6.180624919	5.5542325	5.48181231	5.437938903
CFAC1_070008000	hypothetical protein, conserved	4.547627615	4.431697481	4.638152729	4.486443007	4.497558154	4.424301863	3.236833128	4.779462621	4.806164081
CFAC1_070008400	hypothetical protein, conserved	4.516029752	4.460208651	4.608115406	4.517233505	4.418250847	4.380157163	5.233193963	4.699325274	5.049590421
CFAC1_070008500	hypothetical protein, conserved	3.835641713	4.166994201	4.192658195	3.246256726	3.093893993	2.851834812	4.233781665	4.229910887	4.671814524
CFAC1_070008700	Aminoacyl-tRNA editing domain containing protein, putative	4.12940524	3.749743844	3.597078983	4.90458441	4.85716841	4.885426106	3.240642963	4.44554361	3.340629829
CFAC1_070008800	hypothetical protein, conserved	6.541536731	6.76753746	6.588691425	6.030677529	6.010624366	5.774378238	8.621773294	6.453960736	6.354981131
CFAC1_070008900	DEAD/DEAH box helicase, putative	8.727684579	8.867616858	8.815665561	8.519674171	8.487176001	8.467420762	7.477561534	6.771235586	6.676654009
CFAC1_070010000	mRNA cap guanine-N7 methyltransferase, putative	7.724188398	7.395257894	7.394841403	8.061318494	8.23045994	8.356758081	7.815241298	7.369916538	7.330448517
CFAC1_070010100	tetratricopeptide repeat (TPR) protein	6.2764323	6.13160922	6.145192764	6.209115712	6.364357578	6.465106528	6.817918528	6.971964143	7.705295232
CFAC1_070010200	hypothetical protein, conserved	6.694986343	6.590911023	6.611718725	5.263196494	5.500629408	5.499725175	6.065428309	6.355360514	6.203592066
CFAC1_070010300	protein kinase, putative	5.528678458	5.287900931	5.131572494	6.569466255	6.786811429	6.905608412	4.233020281	5.334591241	5.810281952
CFAC1_070010400	amino acid permease/transporter, putative	6.647447416	6.26427029	6.221131541	6.285263044	6.30919767	6.366485428	4.233167191	5.697260313	6.208386825
CFAC1_070010500	hypothetical protein, conserved	5.305091459	5.24489728	5.284994929	5.970617606	5.963314277	5.987979737	5.231777621	5.384427027	5.439393159
CFAC1_070010600	Protein of unknown function (DUF563), putative	4.312755472	4.695800588	4.497375084	4.812291912	4.666193483	4.638537321	5.232071404	5.656124583	4.352088963
CFAC1_070010700	nucleobase transporter	8.921271561	8.65899102	8.505314488	8.326865925	8.440856605	8.478340399	8.231820678	8.112123443	8.131111554
CFAC1_070010800	nucleobase transporter	5.106489076	5.218571601	5.160548495	5.245355062	5.520545688	5.506424155	4.817970341	4.336287137	5.157398005
CFAC1_070010900	transcription modulator/accessory protein, putative	7.477169716	7.524231993	7.479629225	6.924103831	6.900714823	6.784520466	5.230853851	5.382772149	5.997527417
CFAC1_070011000	unspecified product	5.335510851	5.285975211	5.20902805	4.912195271	4.948768181	5.123459096	5.880888665	7.147488648	7.113906032
CFAC1_070011100	unspecified product	8.863707446	8.806449822	8.836891012	7.276583855	7.315721665	7.449452084	7.296055513	7.417113856	7.296472606
CFAC1_070011200	argonaute like protein (pseudogene)	10.77183235	10.83725906	10.78245242	10.58331892	10.61256204	10.58382687	9.587868677	10.00227281	9.774790067
CFAC1_070011500	cytochrome b5, putative	5.119712883	5.426905095	5.344564217	5.454099813	5.379135276	5.720224972	4.838647103	3.374870088	4.1154629
CFAC1_070011600	3-methylcrotonoyl-CoA carboxylase beta subunit, putative	8.095892747	7.889805595	7.988708663	7.493830062	7.482211663	7.428672552	5.816515796	6.592190375	6.936357469
CFAC1_070011700	zinc finger containing protein, putative	4.774371607	4.806574169	4.666717408	5.685325448	5.685726992	5.450862687	5.232071404	5.227487775	4.52185006
CFAC1_070011900	aminopeptidase, putative	7.045854551	6.515597334	6.63047819	6.746086529	6.690633147	6.678772652	6.039442827	5.855889641	5.763817063
CFAC1_070012000	aminopeptidase, putative	8.690895028	8.584608162	8.491464541	8.782584197	8.736373702	8.732696765	6.401901969	7.502230957	6.925745748
CFAC1_070012100	hypothetical protein, conserved	7.011186449	7.025641609	6.893358796	6.721251124	6.785272845	6.830660823	6.399988463	6.611223117	6.746519377
CFAC1_070012200	Protein Associated with Differentiation, putative	5.999815673	5.982741399	5.942427372	5.155904885	5.227712913	5.214772085	4.232650538	5.570860171	5.811059396
CFAC1_070012300	Protein Associated with Differentiation, putative	5.112838628	5.244834751	5.174364547	4.529686445	4.754582291	4.723972556	3.234267139	3.987178632	4.522336148
CFAC1_070012400	Protein Associated with Differentiation, putative	6.797805146	6.985301156	6.789361751	5.868998001	6.18639545	6.344118818	4.817102493	3.987228269	4.35252112
CFAC1_070012500	Protein Associated with Differentiation, putative	5.254972227	5.587876483	5.476366226	4.442077694	4.781834479	4.493670747	4.936736332	4.793520472	4.483414989
CFAC1_070012600	Protein Associated with Differentiation, putative	7.292624261	7.469164998	7.362945102	6.856086951	7.012528956	7.118361561	5.984439286	5.875336759	6.362045847
CFAC1_070012800	Protein Associated with Differentiation, putative	9.226505323	9.283441301	9.234348768	8.028085182	8.098712508	8.271422821	8.002769839	7.854700311	7.655023091
CFAC1_070012900	Ankyrin repeats (3 copies), putative	7.058243794	6.600716652	6.563818197	6.972353095	6.988606233	6.992798951	6.560181646	6.930726055	7.169682379
CFAC1_070013000	hypothetical protein	6.309748902	6.202789135	6.191274905	6.206829514	6.124701333	6.180270074	6.81468999	6.047038418	5.814414975
CFAC1_070013100	hypothetical protein, conserved	4.177662858	4.32486347	4.412693327	4.789191661	4.708653971	4.611641682	4.817438006	4.919799846	4.81083576
CFAC1_070013200	PUF nine target 1	7.795614821	7.935905334	7.898070564	8.090822389	8.126547226	8.07669725	7.479076752	6.695942768	5.875299977
CFAC1_070013300	hypothetical protein, conserved	7.025028817	6.992176606	6.947232827	6.872963926	6.8963485	6.853385369	6.815011242	6.278864304	6.602004929
CFAC1_070013400	hypothetical protein, conserved	5.267273605	5.694122512	5.614647679	4.961095776	5.003754684	4.895288838	4.234027639	4.616989794	3.672484579
CFAC1_070013600	40S ribosomal protein S21, putative	8.301216735	8.75118424	8.706743237	8.026403261	7.833940318	7.566323833	7.886199257	8.803442903	8.97460837
CFAC1_070013700	40S ribosomal protein S21, putative	6.916392234	7.395362582	7.372068795	6.670750399	6.291344287	6.190740421	6.577785534	6.883586373	6.793312222
CFAC1_070013800	hypothetical protein, conserved	5.410659936	5.211051779	5.394927535	5.370641471	5.446750948	5.572103041	6.696202053	5.928371682	5.662150133
CFAC1_070013900	hypothetical protein, conserved	3.871873036	3.799378002	3.876887764	3.86842471	3.944804245	4.115788402	6.249507907	4.807254583	5.014884249
CFAC1_070014000	hypothetical protein, conserved	6.352591783	6.61288334	6.505888263	6.155317391	6.202907099	6.078417641	4.816311905	6.33220731	6.108034015
CFAC1_070014030	hypothetical protein, conserved	5.28000394	5.647777547	5.524606538	6.192206347	6.021111149	5.775620463	3.23513351	4.114105271	3.673553241
CFAC1_070014070	hypothetical protein, conserved	6.878650921	7.119651818	7.116047618	7.020179331	6.903344518	6.874706105	6.552010282	5.478430813	5.055153724
CFAC1_070014200	hypothetical protein, conserved	6.495980982	6.36902665	6.527722973	6.480400289	6.499668175	6.408987519	7.138682232	6.593199811	6.257234919
CFAC1_070014300	hypothetical protein, conserved	4.994752898	5.069992345	5.028620001	4.424678619	4.114573038	3.933929665	3.235395941	3.338212645	3.673004769
CFAC1_070014400	hypothetical protein	6.633438809	6.4853641	6.556469174	6.234510097	6.130403708	6.222751547	6.552545806	5.654390575	5.81264148
CFAC1_070014500	hypothetical protein, conserved	6.835438645	6.822249846	6.910610936	6.705582564	6.703074076	6.678790681	6.229964863	6.632028677	5.998558675
CFAC1_070014600	kinesin, putative	6.675390176	6.956072586	6.818480579	5.912181917	5.910565481	5.907252484	5.815269658	5.431164008	5.055137568
CFAC1_070014700	Leucine Rich Repeat, putative	5.671479795	5.631956849	5.396583351	5.594997174	5.799769232	5.842727549	9.802838383	9.327350567	9.921546999
CFAC1_070014800	hypothetical protein, conserved	6.028386815	5.926103881	6.035946508	4.506054688	4.640410755	4.651614023	6.056108513	4.923713135	5.940917241
CFAC1_070014900	Leucine Rich Repeat, putative	5.295449415	5.489551279	5.66508748	3.848334045	3.902793169	4.073593724	3.237164224	4.173314007	2.940854468
CFAC1_070015000	START domain containing protein, putative	7.804279769	7.48105725	7.579719343	8.125879099	8.222260745	8.287852609	6.693667683	7.450054212	7.17804873
CFAC1_070015100	hypothetical protein	6.769805306	6.775751037	6.847828805	7.312279016	7.297586397	7.391207186	5.555943259	6.815669671	7.204343864
CFAC1_070015200	Leucine Rich repeat, putative	6.411884431	6.578444427	6.562362654	6.433380724	6.480752114	6.393919372	6.400411406	6.016533395	5.745898454
CFAC1_070015300	60S ribosomal protein L24, putative	5.078449335	5.029245202	4.938558925	5.629345394	5.76923525	5.884478558	6.700795437	5.129631311	5.237723706
CFAC1_070015400	ATPase, putative	7.262462136	7.283561084	7.256826458	6.839064071	6.836826956	6.806975352	6.551978528	6.653079903	6.877694396
CFAC1_070015500	Short C-terminal domain/PUB domain containing protein, putative	5.637427483	5.446808265	5.500320289	5.7412184	5.758860249	5.786622093	6.401713313	5.88460352	6.257540568
CFAC1_070015600	hypothetical protein	3.782595875	4.58599374	4.485988354	2.428668056	2.205760932	1.905334578	3.234277235	3.98719896	2.357008668
CFAC1_070015900	hypothetical protein, conserved	4.351833129	4.302367396	4.356277645	3.294344994	3.831938301	3.754246471	3.233034071	2.84977656	2.942626177
CFAC1_070016000	hypothetical protein, conserved	5.194745826	4.912973704	4.982743807	6.245681085	6.203219115	6.200538916	4.233339373	5.615142053	5.742513833
CFAC1_070016100	40S ribosomal protein S5	9.629084504	9.760854937	9.773980958	9.254243296	9.211530142	9.138038157	10.11761861	10.05656844	10.34267603
CFAC1_070016200	40S ribosomal protein S5	9.629084504	9.760854937	9.773980958	9.254243296	9.211530142	9.138038157	10.11761861	10.05656844	10.34267603
CFAC1_070016300	HIT zinc finger containing protein, putative	5.304574415	5.091762557	5.161266449	5.76083192	5.719136191	5.86307944	6.932206757	7.034720018	6.873891431
CFAC1_070016400	adaptin-related protein-like protein	7.085271561	7.093206478	7.122867306	6.731879328	6.616735398	6.651237576	5.55279823	6.109788673	6.353191654
CFAC1_070016500	pyruvate phosphate dikinase, putative	11.69219224	12.09187319	12.01810465	10.7108655	10.59406669	10.48790718	9.566687711	9.69359319	9.279910448
CFAC1_070016700	pyruvate phosphate dikinase, putative	9.883959312	10.12987311	10.10443811	9.668279412	9.722607211	9.783657777	7.566814416	8.227991356	6.695194968
CFAC1_070016800	inositol-1,4,5-trisphosphate (IP3) 5-phosphatase, putative	5.756588763	6.05273689	5.99593119	5.689824659	5.620500328	5.627686883	6.231452417	5.433450907	5.743950156
CFAC1_070016900	hypothetical protein, conserved	5.957705425	6.199565225	6.212936738	5.339026652	5.477334159	5.47870354	4.231048783	4.845954542	4.355981694
CFAC1_070017000	hypothetical protein, conserved	7.789365752	7.963187374	7.94321869	7.704535372	7.70334345	7.627172458	7.820849404	8.269070949	8.109430879
CFAC1_070017500	hypothetical protein, conserved	5.942754443	6.121625075	6.192884043	5.482497741	5.317462434	5.308685114	3.233848222	2.530348829	3.676285137
CFAC1_070017600	SEC61-like (pretranslocation process) protein, putative	8.506331977	8.533619038	8.553545527	8.645985526	8.685523198	8.684541891	6.932666109	7.051303631	6.872918642
CFAC1_070017700	hypothetical protein, conserved	9.227675896	9.252033389	9.159537153	8.474388124	8.430488846	8.432508521	7.688873431	7.477092378	7.377342043
CFAC1_070017800	palmitoyl acyltransferase 7, putative	5.784778066	5.817264254	5.71841278	5.120871848	5.185836583	5.163793625	4.816678411	4.848103946	5.259619151
CFAC1_070017900	DHHC palmitoyltransferase, putative	3.440655937	3.4504961	3.546248527	2.77572246	2.707482374	2.653319067	3.235841453	3.339014122	3.672055593
CFAC1_070018100	sterol 14-alpha-demethylase, putative	9.963250027	9.978512116	10.01669377	9.442612904	9.490107031	9.509208625	7.69160309	7.228238453	7.182097988
CFAC1_070018200	60S ribosomal protein L28, putative	7.880432642	8.155275904	8.199375577	7.287977737	7.169714515	6.709172106	8.615606646	8.473720534	9.248373615
CFAC1_070018300	hypothetical protein, conserved	4.947894881	4.910983951	5.142422344	4.742304211	4.797442945	4.908579911	6.041635877	5.286469674	5.433369685
CFAC1_070018400	60S ribosomal protein L28, putative	7.770945036	8.133007885	8.098706713	7.506529744	7.399497404	6.949346186	8.528148826	8.261430924	8.886713675
CFAC1_070018500	protein transport protein SEC31, putative	7.548437392	7.83434346	7.763737255	7.852481858	7.891123407	7.848349029	5.815469248	6.546621199	5.60191331
CFAC1_070018600	eukaryotic release factor 3, putative	9.467952441	9.326390045	9.347710305	9.245761402	9.31518892	9.416483638	8.185014466	7.91668697	8.06476595
CFAC1_070018700	unspecified product	6.84024714	6.533195113	6.659607076	6.636012316	6.655991236	6.767661979	5.554916488	6.201005656	6.558099037
CFAC1_070018800	hypothetical protein, conserved	5.99374285	6.163523084	6.086698397	5.861315744	5.903706148	5.937043582	6.040553143	5.988777025	6.633202526
CFAC1_070018900	40S ribosomal protein S15A, putative	9.713373008	9.527640003	9.699506972	8.881684206	8.974008331	9.23293447	9.904179461	9.30704396	9.866038356
CFAC1_070019000	Organic solute transporter Ostalpha, putative	7.337879358	7.350666752	7.434050067	6.744635232	6.742919721	6.647992473	7.55290781	6.865552724	6.481175932
CFAC1_070019100	SKP1-like protein	6.01733683	5.833786752	5.98957669	4.94040427	5.062835244	5.05570616	4.828020012	5.590459145	5.23583728
CFAC1_070019200	ATP-binding cassette protein subfamily A, member 10, putative	7.952062224	7.961128888	8.006544454	6.097661624	6.229979389	6.290951299	4.815582021	5.381876328	4.525505308
CFAC1_070019300	ATP-binding cassette protein subfamily A, member 10, putative	7.32124108	7.521529424	7.549089305	5.753070195	5.762978876	5.796295134	5.815072586	5.604707628	5.130072647
CFAC1_070019400	ATP-binding cassette protein subfamily A, member 10, putative	7.519170099	7.620207002	7.619605928	6.184307836	6.293287784	6.427119931	5.230361203	5.336115884	5.626170089
CFAC1_070019600	ATP-binding cassette protein subfamily A, member 10, putative	8.621628965	8.793706683	8.757611193	7.049671604	7.054701722	7.069283332	6.551856826	5.845735266	5.998460578
CFAC1_070019700	tatD related deoxyribonuclease, putative	4.563436698	4.403522661	4.437052136	5.326911743	5.491242211	5.457699418	6.234324948	6.389328764	6.554768205
CFAC1_070019800	ATP-binding cassette protein subfamily A, member 10, putative	8.489614999	8.479839301	8.455552854	6.136116038	6.350331322	6.536996074	5.815017533	4.431418179	4.940273377
CFAC1_070019900	hypothetical protein, conserved	3.566378377	3.646111614	3.806442041	4.019196857	3.951328616	4.133113829	5.826107909	5.450549497	5.579558673
CFAC1_070020000	hypothetical protein, conserved	3.746147173	3.944378527	3.951034801	4.200820851	4.20117645	3.903492127	4.818735517	4.530112137	4.670688275
CFAC1_070020100	hypothetical protein, conserved	4.731210102	4.735702811	4.537970156	6.044690682	6.171562492	6.113048184	6.23267854	5.954798549	5.670990272
CFAC1_070020200	Flagellar-associated PapD-like, putative	6.955792518	7.289055645	7.216650005	6.610433006	6.458138394	6.418470943	6.229982711	6.224074255	5.354930589
CFAC1_070020300	Nodulin-like, putative	7.555412819	7.295952088	7.126344997	7.055271779	7.113744953	7.183048948	6.93182458	7.126139567	7.373430864
CFAC1_070020400	small GTP-binding protein domain containing protein, putative	3.000704388	3.29586685	3.047633059	3.151795105	3.168657652	3.145380612	4.239882667	3.711027416	5.037218295
CFAC1_070020500	hypothetical protein, conserved	5.075886422	4.993623153	4.976763311	5.298457131	5.256803895	5.319361275	5.232759209	6.335199066	5.993480812
CFAC1_070020600	hypothetical protein, conserved	5.13980327	5.115889636	5.099822409	4.701959315	4.703676485	4.892187181	6.050389515	5.501350487	5.234629268
CFAC1_070020700	Ribosomal protein L4/L1 family, putative	6.065312505	5.919913085	5.958928945	6.375718936	6.446219122	6.335212182	4.818249054	5.920751346	6.049498105
CFAC1_070020800	hypothetical protein, conserved	6.078448043	5.937672422	6.071704579	5.698862172	5.711568699	5.690471513	6.406443874	6.744729527	6.79998745
CFAC1_070020900	tRNA pseudouridine synthase D (TruD), putative	5.54319436	5.49811086	5.596851148	5.933742819	5.965422147	5.840613347	7.40129027	6.866210413	6.480397429
CFAC1_070021200	phosphoinositide-specific phospholipase C, putative	5.788088171	5.686241484	5.776597169	5.395690599	5.414821725	5.43665039	7.775328921	6.369319653	6.70013857
CFAC1_070021400	Leucine Rich repeat, putative	7.113329845	6.701205908	6.872609389	6.414944669	6.640110462	6.70094547	6.878742419	6.955221681	7.318946203
CFAC1_070021500	hypothetical protein, conserved	3.30172187	2.815318137	2.682090448	3.954965761	3.810187095	4.12265562	3.237642775	3.704135521	4.667063805
CFAC1_080005400	Leucine rich repeat, putative	5.980349259	5.720468232	6.007551959	5.386836932	5.55423668	5.532739569	6.553933546	5.724616788	5.845045894
CFAC1_080005500	hypothetical protein, conserved	1.142452636	1.152217864	1.624484806	-0.554658486	-0.110823185	-0.644164018	4.903105061	4.486122301	4.993144116
CFAC1_080005600	SecA DEAD-like domain/Lipase (class 3), putative	7.980307126	7.89304817	7.899310311	6.906442833	7.040945288	7.072590381	6.551446037	7.304100447	6.747601383
CFAC1_080005700	Ubiquitin-like modifier-activating enzyme ATG7, putative	5.195623635	5.099422919	5.198996254	4.665173589	4.826563915	4.697737032	5.231615421	5.918244559	6.159361263
CFAC1_080005800	FAD dependent oxidoreductase, putative	5.083724158	4.783871959	4.989655724	5.147990672	5.286904488	5.21088924	5.81805105	6.310280198	6.705726965
CFAC1_080005900	FAD dependent oxidoreductase, putative	8.371483428	8.055912355	8.225025636	7.338775096	7.497211935	7.616924432	6.232943919	7.728331863	8.325281793
CFAC1_080006000	Isy1-like splicing family, putative	4.565800172	4.446242091	4.535967542	4.878506601	4.797841693	5.091273629	6.695365948	6.838106401	6.956329141
CFAC1_080006100	histone-lysine N-methyltransferase, putative	7.58041955	7.244611429	7.414420005	8.320574529	8.449825265	8.523161549	8.18906961	7.907658573	8.262177953
CFAC1_080006200	acetylornithine deacetylase (ArgE), putative	7.427256567	7.316025418	7.400883567	7.562307029	7.67525707	7.769196499	8.09478087	7.856896946	7.954651324
CFAC1_080006300	acetylornithine deacetylase (ArgE), putative	7.689006665	7.319285519	7.068916687	7.244810601	7.318233783	7.338686854	6.925001516	6.961708081	6.369941682
CFAC1_080006400	hypothetical protein, conserved	3.556194925	3.502298564	3.609410974	5.435349163	5.525287562	5.529722211	5.235253346	5.39062902	4.929848239
CFAC1_080006500	alpha-adaptin-like protein	8.074927717	8.11344513	8.138093567	7.740546583	7.79948175	7.792372707	6.690011169	6.934131809	6.562459069
CFAC1_080006600	cytochrome c1, heme protein, mitochondrial precursor, putative	8.724219619	8.877780195	8.846832004	8.331844398	8.341607216	8.263328366	7.821257731	7.058787042	7.569260711
CFAC1_080006700	hypothetical protein, conserved	5.092765896	4.966584406	5.113267986	5.03267775	5.039221004	5.072581072	4.826642791	5.351063558	4.654132049
CFAC1_080006800	Golgi/lysosome glycoprotein, putative	8.149833606	8.440273306	8.366482614	7.89571256	7.780494107	7.608496916	6.553422417	7.141000754	7.208986108
CFAC1_080006900	methionine synthase, putative	7.860491767	7.849472341	7.877122138	7.26275215	7.297248622	7.392680782	6.400217938	6.196713577	5.813391545
CFAC1_080007000	metallo-peptidase, Clan ME, Family M16C	6.650647206	6.670391867	6.586386847	7.162876829	7.090126383	7.139040834	5.23098478	5.694808368	5.74579953
CFAC1_080007100	hypothetical protein, conserved	5.778328189	5.943371309	5.958210937	5.18662362	4.979002881	4.934079983	4.231786249	5.569316868	4.161987547
CFAC1_080007200	mitochondrial calcium uptake 1, putative	4.42164803	4.533886445	4.774620054	4.899628638	4.689114738	4.795522243	6.40293431	4.989105979	5.435838424
CFAC1_080007300	Sec7 domain containing protein, putative	6.066530438	6.269374187	6.190075655	6.241319248	6.249118534	5.904846244	5.55202746	5.733031482	4.355937933
CFAC1_080007500	hypothetical protein, conserved	3.557509148	3.76269106	3.831767719	4.207260047	4.061818352	3.917239331	4.819098151	4.231507817	3.349784378
CFAC1_080007600	unspecified product	3.981623282	4.174463269	3.953484598	4.488553718	4.39985016	4.391112769	5.553855777	4.775305998	4.352060061
CFAC1_080007700	hypothetical protein	4.356008145	4.849538552	4.647415037	4.613321756	4.496839312	4.519689145	4.231906489	5.225752309	4.938625611
CFAC1_080007900	protein kinase, putative	3.964288248	4.148568944	4.320216629	3.324046746	2.975830728	2.937781459	4.232069671	3.335150795	4.161385309
CFAC1_080008000	hypothetical protein, conserved	5.586723689	5.755417673	5.637255111	4.883182059	4.846577429	4.78092698	5.815177826	4.916728182	5.162180038
CFAC1_080008100	protein kinase, putative	4.70797445	4.886411139	4.706234222	4.52697069	4.547208117	4.451072987	3.233455247	4.917706236	4.675931565
CFAC1_080008200	hypothetical protein	3.762433429	4.107686648	3.999949029	3.819420143	3.639069946	4.155855746	4.816390839	4.525924632	5.160752314
CFAC1_080008300	hypothetical protein	5.872354637	5.809516143	5.689277308	5.793598767	5.779743039	5.725785388	6.037666414	4.772753403	5.354354386
CFAC1_080008400	protein phosphatase 2A, regulatory subunit B, putative	4.277342154	3.727213654	3.933388964	4.859869229	4.899960454	4.860707622	5.55553706	4.700368755	5.517594459
CFAC1_080008500	phosphatidylglycerolphosphate synthase, mitochondrial, putative	7.753137079	7.542019477	7.467539869	7.093942798	7.179975254	7.22115053	5.816503274	4.919086751	4.811683779
CFAC1_080008600	hypothetical protein, conserved	4.088628918	4.02018206	4.053286964	3.70933224	4.078660055	4.039844923	5.240880439	5.449590496	5.420278276
CFAC1_080008700	hypothetical protein, conserved	5.903193657	5.878975581	5.819538699	6.780863247	6.753154856	6.661144563	5.231927053	5.170673124	5.599465702
CFAC1_080008800	Cytokine-induced anti-apoptosis inhibitor 1, Fe-S biogenesis, putative	4.355574053	4.63179182	4.440249857	4.776161159	4.738959438	4.538292365	4.271749844	5.455116263	5.079707296
CFAC1_080008900	hypothetical protein, conserved	5.733249801	5.769163259	5.768136655	5.617726131	5.756478484	5.731616258	6.553666749	6.676550874	6.105615226
CFAC1_080009000	protein kinase, putative	7.290852963	7.491280686	7.399116765	6.632443988	6.582761079	6.555829551	5.552067819	5.915900099	6.162145155
CFAC1_080009100	homoserine dehydrogenase-like protein	3.967715413	3.699703128	3.674905118	5.947545861	6.096664264	6.05011801	5.555799683	5.617824355	5.931920118
CFAC1_080009200	acetylornithine deacetylase-like protein	7.495525788	7.538699006	7.580353997	6.926938099	6.960699568	7.016300741	4.21343375	6.361539483	6.254733334
CFAC1_080009300	acetylornithine deacetylase-like protein	5.060773309	4.971781305	5.024055655	5.274372649	5.235422149	5.334933203	4.255125087	5.373768887	5.254889801
CFAC1_080009400	acetylornithine deacetylase-like protein	6.492055956	6.590902619	6.403159144	4.999300547	5.070619516	5.042495254	4.234486418	5.009421305	5.254889801
CFAC1_080009500	ubiquitin-protein ligase-like, putative	8.252734367	8.262437553	8.143618956	7.206542196	6.955426774	7.058747273	5.814593806	6.107759221	6.484858198
CFAC1_080009600	Uncharacterised protein family (UPF0172), putative	4.850584592	4.843958789	4.862027258	5.488936766	5.386404876	5.483102051	4.237773669	4.343840328	4.663406044
CFAC1_080009700	hypothetical protein	4.993288377	5.219886031	5.115268471	5.224830197	5.109629986	5.158293974	5.231392793	4.333887551	4.938001853
CFAC1_080009900	Paraflagellar rod protein, putative	5.132262826	5.425490897	5.351897841	4.131817838	3.978029483	4.079330203	4.232270774	3.527785115	1.363739546
CFAC1_080010000	hypothetical protein, conserved	6.161929107	6.481649587	6.268076374	6.086199655	6.032534706	5.922109531	5.552563203	5.733987976	5.601868734
CFAC1_080010100	Protein of unknown function (DUF3735)/Abscisic acid G-protein coupled receptor, putative	5.172285795	5.368830612	5.398704157	4.780524694	4.686184091	4.520606076	3.233881184	4.334000173	4.353399462
CFAC1_080010200	NUDIX family hydrolase, putative	5.461772418	5.279074909	5.422969869	5.740038324	5.810115796	5.695846915	5.231826167	4.614502499	4.811643482
CFAC1_080010300	DEAD/DEAH box helicase/Helicase conserved C-terminal domain containing protein, putative	8.443146014	8.446102814	8.421214276	7.893429207	7.962423029	7.960448059	7.399845384	7.093601611	7.503759966
CFAC1_080010400	hypothetical protein, conserved	6.598915229	6.700928872	6.759653527	6.330275961	6.365550239	6.422113149	5.816492335	5.22700991	5.258861025
CFAC1_080010500	Protein of unknown function (DUF1674), putative	3.311952909	3.207332887	2.889612668	3.483277843	3.611776633	3.567130693	4.882175276	3.4532648	5.130041876
CFAC1_080010600	hypothetical protein	7.224718437	7.431870543	7.302075589	6.812609213	6.648921447	6.445283182	4.230847825	6.405608815	5.603484162
CFAC1_080010800	hypothetical protein	5.793514697	5.646764253	5.665754509	5.764919861	5.799643934	5.840457309	6.230873142	6.591230371	6.637994383
CFAC1_080011000	EamA-like transporter family, putative	5.06822172	4.96031634	4.961305829	4.752628635	4.728144798	4.79157657	5.231927053	4.84896102	4.352403795
CFAC1_080011100	hypothetical protein, conserved	5.981256423	6.053888866	6.031619458	5.393515344	5.45161357	5.596055862	5.55430129	5.615142053	6.304209267
CFAC1_080011200	hypothetical protein, conserved	3.92191637	3.684114588	3.907406943	3.471129474	3.722671297	3.855473907	4.291870959	4.955772685	4.693678566
CFAC1_080011300	3-hydroxyacyl-ACP dehydratase, putative	7.339500818	7.165573177	7.200456951	6.709361961	6.874476542	6.914530327	5.247816308	5.199161124	5.710670724
CFAC1_080011400	3-hydroxyacyl-ACP dehydratase, putative	4.550860227	3.891392227	4.041105074	3.38504485	3.383273417	3.518346273	3.250484319	2.881021811	4.126315651
CFAC1_080011600	acyl-CoA dehydrogenase, mitochondrial precursor, putative	6.942220625	6.645261355	6.641360742	7.442344089	7.489545038	7.638665975	6.932422376	6.867183614	7.077763114
CFAC1_080011700	pre-rrna-processing protein tsr1 homolog	7.758292145	7.326476841	7.402850014	8.007332595	8.219824034	8.363909028	8.137657551	7.383322362	7.90660894
CFAC1_080012300	hypothetical protein, conserved	5.647773863	5.312842841	5.530058037	4.892763291	5.203332676	5.210222421	6.831724821	6.820595036	6.406664212
CFAC1_080012400	Dynein heavy chain, N-terminal region 2, putative	9.250450236	9.238196753	9.190706755	7.491472193	7.440572095	7.586457536	6.688867784	6.897745397	7.213303279
CFAC1_080012500	hypothetical protein, conserved	6.296862493	6.390682952	6.418330062	5.842061508	5.864526609	5.749822321	5.233702648	6.053175422	5.99148554
CFAC1_080012600	60S ribosomal protein L7a, putative	11.89423871	12.0151203	11.98076633	11.28154474	11.26438392	11.32042865	11.93081252	11.36918241	11.90140089
CFAC1_080012700	60S ribosomal protein L7a, putative	10.30133251	10.52446546	10.45114822	9.799918217	9.761953283	9.61688585	10.58978477	10.30054893	10.908534
CFAC1_080012800	QA-SNARE protein putative	4.842927353	4.996013571	5.054461623	4.874875386	4.913771293	4.949351104	5.238117341	5.23829318	5.245565483
CFAC1_080012900	adp/ATP carrier-like protein	5.158799351	5.297859734	5.17216621	4.905741126	4.783471862	4.980347487	4.235334265	3.991969997	4.516667846
CFAC1_080013300	hypothetical protein	5.4609833	5.491703386	5.568308773	5.64335743	5.508779051	5.395148382	5.815083679	4.524555381	4.163228964
CFAC1_080013600	ras-related protein rab-14, putative	4.155532024	4.270096469	4.266774004	4.236628291	4.202335459	4.052322374	4.824099718	4.12510429	2.342291245
CFAC1_080013700	hypothetical protein, conserved	5.947257941	5.81138137	5.865040762	6.746606522	6.817568443	6.825651531	4.818393212	4.851159009	5.349048508
CFAC1_080013800	Molybdopterin guanine dinucleotide synthesis protein B, putative	5.445481978	5.517684099	5.353155467	6.994249165	7.060027568	6.988848386	6.689657527	6.546554904	6.353809222
CFAC1_080013900	Sel1 repeat, putative	7.335847931	7.369746875	7.336390391	6.933208703	6.901217598	6.890408445	6.230274172	6.65333454	6.780114686
CFAC1_080014000	electron transfer flavoprotein-ubiquinone oxidoreductase, putative	7.019129719	7.028624463	7.006153924	6.059513937	6.005062728	6.023378822	5.232177566	4.775471201	5.438535484
CFAC1_080014100	hypothetical protein, conserved	4.083074332	4.056299636	4.089635245	4.926544757	5.017394011	4.975240826	3.24328629	4.54330924	4.792636174
CFAC1_080014200	hypothetical protein, conserved	3.58520469	3.686668934	3.639867394	4.732091915	4.828000421	4.596199577	4.239039673	4.123965252	3.6619586
CFAC1_080014300	hypothetical protein, conserved	6.191430156	6.252609161	6.15978925	5.365130911	5.246406541	5.318527794	4.232311358	4.985613602	4.353300863
CFAC1_080014400	Leucine rich repeat, ribonuclease inhibitor type, putative	5.173173209	5.520491373	5.400318575	4.745791884	4.72783936	4.731441486	5.230526015	4.772517447	4.355374334
CFAC1_080014500	P-type ATPase, putative	7.799417923	7.67738503	7.733620958	6.689467288	6.696260253	6.794531052	6.292428625	5.55935304	5.642329226
CFAC1_080014600	hypothetical protein, conserved	6.663071467	6.437252449	6.416602231	7.744340655	7.82289216	7.815018712	6.234305123	6.923516577	6.702879908
CFAC1_080014700	P-type ATPase, putative	8.53784321	8.535092948	8.506659176	8.209973567	8.283459723	8.292807007	7.287631425	7.360017968	7.59086812
CFAC1_080014800	hypothetical protein, conserved	4.662044702	5.215309144	4.985069918	5.468305339	5.360666375	5.035726488	5.232799725	4.229597977	4.158121504
CFAC1_080014900	Calcineurin-like phosphoesterase, putative	7.526655004	7.627084753	7.630891406	6.407876557	6.371394277	6.270464305	4.815271228	5.047092746	4.678036198
CFAC1_080015400	Qa-SNARE protein, putative	4.732695655	4.505996938	4.641967487	4.377624346	4.433133421	4.534472238	5.568339023	4.945536965	5.964674976
CFAC1_080015600	protein kinase, putative	7.401013156	7.609695221	7.53048304	6.542284813	6.530875154	6.486324114	5.815115176	5.478170313	5.162316116
CFAC1_080015700	alpha tubulin	9.647315013	9.63262703	8.324081954	9.456307669	9.426809229	9.493348523	8.801572933	8.728964222	7.423291916
CFAC1_080015800	alpha tubulin	9.666003497	9.668635317	10.84631634	9.36490349	9.374666289	9.41560356	8.801572933	8.728964222	10.02828719
CFAC1_080015900	alpha tubulin	9.647315013	9.63262703	8.324081954	9.456307669	9.426809229	9.493348523	8.801572933	8.728964222	7.423291916
CFAC1_080016000	alpha tubulin	7.534153705	7.535128846	7.538775154	8.977223197	8.984391792	8.972981106	7.59856602	6.805072426	6.490505501
CFAC1_080016100	topoisomerase-related function protein-like protein	6.197848272	6.107719815	6.02791061	6.58711377	6.687194302	6.781107243	6.931433838	6.110722131	6.439511783
CFAC1_080016200	centrin, putative	4.179060653	4.097643575	4.201510121	4.34804859	4.27127004	4.469990425	5.563527252	4.792609704	5.418450168
CFAC1_080016300	hypothetical protein	2.116599917	2.048191005	2.131590911	3.486419303	3.604418665	3.645021219	4.825350441	2.866736615	2.922661624
CFAC1_080016400	hypothetical protein, conserved	6.952211111	6.943934616	6.906610873	6.395420099	6.430011854	6.473778253	5.81482161	5.567805145	4.940688361
CFAC1_080016500	Vacuolar sorting protein 39 domain 2, putative	6.367350403	6.071088609	6.053747061	6.158658503	5.978599157	5.917189476	6.038358467	6.017270164	6.210536161
CFAC1_080016600	Importin-beta N-terminal domain containing protein, putative	7.096691149	6.914923736	6.863678945	7.889769564	7.962721349	8.016356973	7.23012798	7.535247317	6.711282196
CFAC1_080016700	malonyl-coa decarboxylase-like protein	6.580639416	6.451416008	6.484872741	5.283175225	5.157264679	5.210900991	6.552788077	6.280221863	5.812123967
CFAC1_080016800	hypothetical protein, conserved	7.752515791	7.993252241	7.982217439	7.094143903	7.118607881	7.04878951	6.399488214	6.107963728	6.262272104
CFAC1_080017100	DnaJ domain containing protein, putative	4.335145784	4.212328714	4.257844076	4.067278458	4.050110493	4.038224972	5.55518115	4.851616698	4.15682608
CFAC1_080017200	6-phosphofructo-2-kinase/fructose-2,6-biphosphatase, putative	6.942420216	6.959782954	7.027106072	6.045066041	6.023642831	5.976147309	5.230715569	5.048296844	5.161692222
CFAC1_080017300	unspecified product	4.298032076	4.439098908	4.469163576	4.290195351	3.961819298	4.142890997	3.234844459	4.113586967	4.158913981
CFAC1_080017400	DnaJ domain containing protein, putative	5.82079673	5.813791348	5.79587289	5.378165498	5.427974582	5.42407498	4.818094642	5.737679884	5.437094704
CFAC1_080017500	hypothetical protein, conserved	3.455503432	3.934183296	3.969243149	4.136151811	4.118952659	4.189828928	4.236869522	4.441655307	4.34367763
CFAC1_080017600	flavoprotein subunit-like protein	5.52491153	5.776474646	5.63974981	5.320641805	5.184946526	5.03785425	4.232522384	5.170302603	4.937315981
CFAC1_080017900	N-acetylglucosamine-phosphate mutase, putative	6.555863459	6.228293676	6.429206157	6.037369967	6.107495111	6.278401171	6.231762859	6.655989542	7.051076224
CFAC1_080018100	Cytochrome b5-like Heme/Steroid binding domain containing protein, putative	1.592569517	1.020445491	1.16642521	1.620583461	1.98302926	2.212019205	2.252389859	2.878717073	3.322890599
CFAC1_080018700	Cytochrome b5-like Heme/Steroid binding domain containing protein, putative	1.592569517	1.020445491	1.16642521	1.620583461	1.98302926	2.212019205	2.252389859	2.878717073	3.322890599
CFAC1_080018800	hypothetical protein, conserved	5.22353288	5.403870869	5.429773143	6.027645251	6.127674981	6.017576616	3.613364344	4.489721831	1.36638671
CFAC1_080019000	hypothetical protein	5.246139055	5.434944124	5.182384562	4.635788889	4.39845416	4.356265214	5.627490761	4.224501185	3.052820679
CFAC1_080019400	ubiquitin-conjugating enzyme E2, putative	4.312261942	4.203594543	4.365516088	4.268237669	4.278119513	4.36719545	5.242651617	4.716265503	4.499694514
CFAC1_080019500	splicing factor ptsr1-like protein	5.416456894	5.649393565	5.721519482	6.55859594	6.60278737	6.533257413	4.234323732	4.617518763	5.048902205
CFAC1_080019600	protein kinase, putative	6.697476033	6.928835532	6.876736496	6.237518644	6.168342351	6.150481057	5.815303316	5.653516536	5.813684086
CFAC1_080019800	serine/threonine kinase, putative	7.334678426	7.322545358	7.411277002	6.525700515	6.690563597	6.614536271	5.82029467	6.205385077	5.736041032
CFAC1_080019900	hypothetical protein, conserved	6.496800739	6.525459302	6.333741382	6.341585969	6.315251535	6.358006449	6.399898113	6.863400325	6.483734062
CFAC1_080020000	Protein of unknown function (DUF3608), putative	7.79629448	7.796726657	7.724779407	7.517339822	7.392066094	7.39236563	6.814605848	7.092944823	6.846740908
CFAC1_080020100	Radial spokehead-like protein, putative	5.333256407	5.681240581	5.626569513	5.334173857	5.288825613	5.211505086	4.235409863	5.485640367	5.989582265
CFAC1_080020200	Domain of unknown function (DUF3437), putative	7.167576519	7.255219231	7.212198961	7.028207356	6.973515331	6.868877742	6.037213223	5.915727469	6.162354213
CFAC1_080020300	hypothetical protein, conserved	6.599511685	7.033299062	6.810573556	5.977722095	5.88784516	5.729914373	4.230968348	5.771300854	4.815196676
CFAC1_080020400	hypothetical protein, conserved	4.163151691	4.271544328	4.467914768	5.667865447	5.531300981	5.389480083	3.233269606	4.525368997	4.162263506
CFAC1_080020500	hypothetical protein, conserved	3.964259327	3.674522835	3.878866212	5.301116069	5.299587413	5.249075892	5.815978987	4.613550581	3.35523099
CFAC1_080020700	nucleolar RNA-binding protein, putative	8.246567268	8.439561793	8.146738614	8.5120389	8.473164125	8.544611049	7.141110704	6.535215458	7.453513393
CFAC1_080020900	RNA binding protein-like protein	7.729817651	7.572449542	7.5514773	8.826852968	8.857029163	8.957652815	7.555715429	7.285544487	6.703451123
CFAC1_080021000	Domain of unknown function DUF59, putative	4.921431061	4.50620921	5.050993863	4.438443867	4.436065248	4.550783665	6.053353534	4.640502614	5.321567362
CFAC1_080021100	DNA repair and recombination helicase protein PIF7, putative	5.525892259	5.501877834	5.441074687	6.110158747	6.115573785	6.152359057	5.552584002	6.252319301	5.260955159
CFAC1_080021200	peptidyl-prolyl cis-trans isomerase/rotamase, putative	5.221578776	5.437576119	5.357631213	5.451146716	5.436034515	5.342436091	5.862051154	5.416150868	5.166806988
CFAC1_080021300	hypothetical protein	4.761710312	4.812852088	4.845141891	4.787549506	4.827169596	4.868984292	5.556183323	5.778909954	6.100978837
CFAC1_080021400	hypothetical protein, conserved	4.81130886	4.484585096	4.602440967	4.46543631	4.575217191	4.719136368	3.249443081	5.723593092	5.320117022
CFAC1_080021500	hypothetical protein, conserved	3.414621957	3.605878116	3.717420105	4.281302438	4.065477171	4.083329319	4.818249054	5.052408461	4.671720212
CFAC1_080021600	cation-transporting ATPase, putative	8.417083946	8.381095937	8.366210031	8.770772877	8.758491504	8.79874989	6.68966584	7.713850807	6.845536951
CFAC1_080021700	Dpy-30 motif containing protein, putative	3.298370116	3.205865142	3.416380381	3.764024795	3.770939289	4.173769742	3.271979235	3.917937646	4.86007802
CFAC1_080021800	lipoate-protein ligase-like	4.268678856	3.983484385	4.202959718	5.248401775	5.365304118	5.445548931	4.817805669	5.697647089	5.520135008
CFAC1_080021900	RNA-editing complex protein, putative	5.407940917	5.27168622	5.325068401	5.576751798	5.531791204	5.605470856	5.817805085	6.228940673	6.206796983
CFAC1_080022000	hypothetical protein, conserved	4.693165171	4.561498545	4.7392973	6.183853662	6.16311458	6.112500002	6.038265874	5.951527776	6.210735622
CFAC1_080022100	delta-5 fatty acid desaturase	7.59720302	7.492932342	7.487967721	7.272095142	7.398495873	7.3806636	7.32028237	5.851131842	6.669945507
CFAC1_080022200	hypothetical protein, conserved	3.686282198	3.778250729	3.671747825	4.372484474	4.296438972	4.335324055	4.821096389	4.926343709	5.150801736
CFAC1_080022400	ATPase subunit 9, putative	6.32310382	6.153056191	6.290831348	5.860933873	6.022004689	5.959651172	6.0932876	5.793925786	6.158538038
CFAC1_080022500	hypothetical protein, conserved	5.198398138	5.201140297	5.185009976	5.628847846	5.660962816	5.370238918	4.234932445	5.739934185	5.870339769
CFAC1_080022600	proteasome regulatory non-ATP-ase subunit, putative	5.203036781	5.452682255	5.422164698	5.92663019	5.833478236	5.754084996	3.237082711	5.816818007	5.805096162
CFAC1_080022700	hypothetical protein, conserved	5.168934105	5.170189911	5.163925997	5.744498866	5.757666732	5.754894223	4.233020281	5.656371158	5.520896586
CFAC1_080022800	peptide methionine sulfoxide reductase-like	7.499720562	7.168478968	7.185106728	7.072789129	7.239617619	7.377409011	7.487140307	6.346584194	6.425845048
CFAC1_080022900	peptide methionine sulfoxide reductase-like	7.812011218	7.556012721	7.461880225	6.862232244	6.931694455	6.931582655	7.639127966	6.995951117	7.470053581
CFAC1_080023000	N-terminal region of Chorein, a TM vesicle-mediated sorter, putative	7.17615167	7.434489991	7.335051646	6.907463302	6.792186377	6.751194122	5.814883319	5.771362368	5.747488675
CFAC1_080023100	amino acid transporter, putative	9.326367795	9.29540897	9.279978464	8.533932311	8.573690179	8.628362094	9.084988396	8.789077122	9.003713281
CFAC1_090005500	hypothetical protein, conserved	8.000173995	8.098773181	8.065420393	8.613743533	8.619714578	8.541993081	6.815906719	6.917756546	6.811564468
CFAC1_090005600	hypothetical protein, conserved	3.669268971	3.819757706	3.728195626	2.364901489	2.486961752	2.639515776	5.246117731	5.307076808	4.644407605
CFAC1_090005700	Protein of unknown function (DUF3522), putative	4.45993478	4.238840037	4.315696957	4.952910395	5.12426434	5.19927718	4.239816201	4.627344279	4.796525674
CFAC1_090005800	Protein of unknown function (DUF3522), putative	4.829115822	4.405343816	4.576745053	5.058749866	5.09812584	5.278332738	5.238735186	5.346263115	5.337326348
CFAC1_090005900	Ring finger domain containing protein, putative	3.441365099	3.506520331	3.470169864	2.515398986	2.249154828	2.291925718	5.241879755	2.548996571	3.654369064
CFAC1_090006000	DnaJ domain containing protein, putative	3.66326159	3.715391874	3.704342145	4.366995063	4.286761323	4.33751666	4.237518359	5.059016803	5.248497629
CFAC1_090006100	hypothetical protein, conserved	5.150692769	5.121448976	5.015469853	4.910286899	5.008682125	5.018183266	6.237072556	5.536556743	6.548995632
CFAC1_090006200	mitogen-activated protein kinase kinase 3, putative	5.731382768	5.833283592	5.766364952	4.754887387	4.987429997	5.007847494	3.234727119	5.051134057	3.937050824
CFAC1_090006300	ADP-ribosylation factor-like protein 1	5.941842929	5.488519802	5.715098027	5.678359873	5.826034819	5.946643028	5.826821414	6.498780464	6.756059418
CFAC1_090006400	elongation factor 1-alpha	15.4059803	15.35990613	15.40987577	14.48604097	14.5472261	14.66694473	14.19663838	14.17733824	14.26411968
CFAC1_090006500	receptor-type adenylate cyclase, putative	7.931951793	8.060569326	8.048094555	5.927958704	5.977090832	6.133568584	5.771305813	4.611511457	4.869414115
CFAC1_090006600	receptor-type adenylate cyclase, putative	8.30111896	8.320387785	8.278836193	6.009580924	6.016215259	6.200431923	6.858539715	6.174767133	6.339410025
CFAC1_090006700	receptor-type adenylate cyclase, putative	8.04062117	8.144082577	8.139854458	5.766885756	5.879716196	5.912783149	5.017869372	5.51388492	5.847716797
CFAC1_090006800	receptor-type adenylate cyclase, putative	8.916284528	8.910318756	8.925681002	6.45744755	6.529275726	6.637971515	6.719611452	6.03250979	5.885893842
CFAC1_090007000	Tetratricopeptide repeat, putative	7.041015982	6.933377568	6.959371178	6.739359751	6.788601035	6.896091972	7.234477517	7.565204121	7.914232743
CFAC1_090007100	hypothetical protein	6.054201168	6.215274423	6.119580882	4.472647289	4.589858259	4.625827234	3.356546755	5.317763641	4.409197534
CFAC1_090007300	hypothetical protein, conserved	6.488588331	6.503720597	6.483975876	6.476879034	6.44141124	6.553285361	6.03830302	6.828896624	5.996595044
CFAC1_090007400	peptidase T, putative, metallo-peptidase, ClanMH, family M20B	6.873388765	6.210696415	6.229007444	7.290881201	7.348066282	7.437515057	5.233372109	5.80593837	5.816180202
CFAC1_090007700	peptidase T, putative, metallo-peptidase, ClanMH, family M20B	7.643117605	7.291002281	7.315142721	7.191782709	7.282587977	7.366724244	5.818062636	6.975561944	6.77011584
CFAC1_090007800	receptor-type adenylate cyclase, putative	6.353301374	6.480261248	6.513331721	4.385805527	4.543676305	4.614227667	5.564291984	4.724648234	1.970808285
CFAC1_090008000	Kinesin motor domain containing protein, putative	5.935555992	6.187544592	6.215417394	5.812531815	5.724915947	5.640597602	5.230869833	5.569124633	5.26084541
CFAC1_090008200	Regulator of chromosome condensation (RCC1) repeat, putative	5.972389538	6.273518207	6.260062233	5.909303737	5.753779671	5.672643953	4.816011368	5.524587781	5.44151761
CFAC1_090008300	cystathionine beta-synthase	7.151805195	7.321615121	7.248703669	7.231875723	7.307791389	7.311079354	5.555990888	6.174364135	5.594608367
CFAC1_090008500	NADH-ubiquinone oxidoreductase, mitochondrial, putative	6.253247263	6.326192328	6.374942428	5.759436505	5.758458165	5.742822223	4.821096389	5.621104189	5.250281275
CFAC1_090008600	histone H2A, putative	2.725076545	2.921634182	2.811756154	4.351241919	4.317548136	4.30073357	4.244021343	2.872286936	4.328755288
CFAC1_090008700	Zinc finger, C3HC4 type (RING finger) containing protein, putative	4.562231657	4.51995917	4.815635195	5.614045865	5.5189337	5.533255972	4.817010922	5.333823143	4.352716231
CFAC1_090008800	hypothetical protein, conserved	3.972040033	4.157616488	4.173191516	4.361110194	4.534430632	4.605197425	5.557603188	4.119674888	4.513910158
CFAC1_090008900	hypothetical protein, conserved	4.441959455	4.253111902	4.267321993	5.63163065	5.651265063	5.653267499	4.231398715	4.524915918	4.355236373
CFAC1_090009000	hypothetical protein, conserved	2.566018693	1.993422139	2.506184779	2.362730739	2.178507436	2.675315757	3.238474168	3.857390983	3.929138325
CFAC1_090009100	hypothetical protein, conserved	5.284598706	5.093543584	5.162031978	5.118975771	5.304291962	5.308613156	5.230456381	5.524014239	5.602593407
CFAC1_090009200	hypothetical protein, conserved	7.41496633	7.299160837	7.323012686	6.62385537	6.789697659	6.822775435	8.250256213	8.315120082	8.686477717
CFAC1_090009300	hypothetical protein	2.63599753	2.338143598	2.597915192	3.00332026	3.249971261	3.244972192	5.582348699	5.102001995	5.462568131
CFAC1_090009400	Dihydrouridine synthase (Dus), putative	5.024979973	5.052924461	5.051511004	5.88302539	5.931077636	5.839301842	4.817367761	5.812294871	5.258155312
CFAC1_090009500	cytidine deaminase-like protein	3.878253917	3.822608594	4.160848943	2.885014293	3.065616727	2.752769785	3.245476887	3.718181287	2.916542346
CFAC1_090009600	hypothetical protein, conserved	5.071471118	5.078500499	4.76186248	4.71509228	4.723184885	4.54552351	4.816713422	5.7736702	5.811834644
CFAC1_090009700	Qa-SNARE protein, putative	4.114442794	4.156673715	4.301726901	4.032618087	4.062456256	3.918505855	5.821532836	5.579794515	5.663076331
CFAC1_090009800	protein kinase, putative	6.261786513	6.225842394	6.253390636	4.99867776	5.264355312	5.519072174	5.160367232	5.493484412	5.190386519
CFAC1_090009900	protein kinase, putative	6.532671362	6.757349092	6.669618557	5.492659153	5.573360039	5.674809771	6.177323948	5.324634227	5.734953419
CFAC1_090010000	protein kinase, putative	6.776948956	6.844775076	6.715592388	5.497363271	5.434910343	5.505286665	5.583597371	5.821983007	5.640155248
CFAC1_090010100	protein kinase, putative	6.986761377	7.184965923	7.166389564	4.59050122	4.611403392	4.661728691	4.231696464	5.441085522	5.539933129
CFAC1_090010200	protein kinase, putative	6.201760632	6.269776446	6.196262551	4.989693684	4.675504974	4.769416921	5.902556726	4.870273491	5.071185116
CFAC1_090010300	Ring finger domain containing protein, putative	5.51929156	5.525004294	5.529072693	5.499401707	5.486191295	5.626116713	4.232052594	5.280429159	5.053719777
CFAC1_090010500	Probable N6-adenine methyltransferase, putative	4.503882921	4.422104881	4.530784546	6.358636254	6.324631659	6.428135248	5.554605985	4.698711313	5.873062115
CFAC1_090010600	hypothetical protein, conserved	5.39547283	5.51043327	5.441682565	6.865987836	6.875750781	6.920991395	3.233131234	4.694905753	4.93945267
CFAC1_090010700	hypothetical protein, conserved	7.725225566	7.80781271	7.749372733	7.053601374	7.027771755	6.977987354	5.815032897	6.304893131	5.998617657
CFAC1_090010800	Fructosamine kinase, putative	5.072392426	4.834796851	4.877070122	5.31047704	5.356108101	5.421156505	3.23588827	5.05321179	5.518230474
CFAC1_090011000	hypothetical protein, conserved	6.398854944	6.308860159	6.265131614	5.937250909	6.001689294	5.980185239	5.815205666	5.653340613	5.81389471
CFAC1_090011100	DnaJ domain containing protein, putative	5.374710026	4.978094937	4.988522037	5.303889109	5.232316043	5.394478542	4.238038705	4.536781799	4.662849579
CFAC1_090011200	hypothetical protein, conserved	7.382715177	7.423535875	7.35326688	7.366041418	7.390878553	7.34924032	4.815270514	6.014939029	5.999250291
CFAC1_090011400	protein kinase, putative	6.229308563	6.445136329	6.381668983	6.2328804	6.233073111	6.269809832	5.815446249	5.694394309	5.441571475
CFAC1_090011600	hypothetical protein, conserved	4.849512144	5.270432604	4.962591171	5.475882952	5.34457641	5.293478387	4.816417117	4.226718105	2.941407818
CFAC1_090011800	hypothetical protein, conserved	4.792907023	4.733495758	4.723629325	5.786192813	5.825831027	5.843971892	4.231509129	5.225043055	4.676635879
CFAC1_090011900	ATPase family associated with various cellular activities (AAA), putative	6.196049631	6.380664392	6.32109411	6.130362807	6.073209058	5.971633698	5.552499761	6.224695835	5.354190696
CFAC1_090012100	hypothetical protein	5.196395989	5.134606177	5.131493385	6.17972129	6.219338417	6.080539124	5.23080572	5.109818913	4.939249257
CFAC1_090012200	bis(5'-nucleosyl)-tetraphosphatase, symmetrical-like protein	5.931500707	6.19320711	5.980600555	6.031394252	6.00233854	5.9756728	5.818187516	5.886845054	5.670124289
CFAC1_090012300	hypothetical protein, conserved	5.038154897	4.984506763	5.002911764	5.75284641	5.807530381	5.71446671	5.552261025	5.047901183	5.602513258
CFAC1_090012400	P-type ATPase, putative	6.909467108	7.051627174	7.023409377	6.715214871	6.728275916	6.744081298	4.816121228	6.048148387	6.211510182
CFAC1_090012500	Acyl CoA binding protein, putative	9.743832423	9.764268471	9.821544849	7.741737357	7.795223417	7.8241305	6.691704083	7.214216948	7.558712772
CFAC1_090012600	Acyl CoA binding protein, putative	2.3682409	2.098578284	2.155422077	3.233057474	3.058190853	3.236109516	4.310331919	3.666764791	4.201207962
CFAC1_090012700	hypothetical protein, conserved	7.035751552	7.206495547	7.187365696	6.45620978	6.419578806	6.153283678	5.818492944	5.617408798	5.932412829
CFAC1_090012800	Acyl CoA binding protein, putative	6.763332636	6.835383458	6.675158161	6.567747877	6.587353614	6.501861455	5.645620568	7.060627505	6.789257315
CFAC1_090013000	Alpha/beta hydrolase family, putative	6.017382987	5.975495295	5.883985636	6.140133267	6.06133274	6.068941893	5.233493953	5.336888102	5.991931771
CFAC1_090013100	EF-hand domain pair, putative	5.523946339	5.601307213	5.55842722	4.86926171	4.999191481	5.041996102	4.815928849	4.984175958	4.355008654
CFAC1_090013200	hypothetical protein, conserved	5.255614766	5.11250724	5.059998746	4.500336992	4.586997938	4.556205757	5.234381987	6.248265576	6.441266565
CFAC1_090013300	GRAM domain containing protein, putative	6.669025347	6.596947483	6.671159465	6.082643404	6.226930762	6.322424238	7.552945607	7.023699034	6.554110989
CFAC1_090013400	hypothetical protein, conserved	6.501662252	6.30193912	6.393544709	6.886930701	6.980252399	7.131303323	7.55430192	7.003901278	7.577578399
CFAC1_090014000	polo-like protein kinase, putative	5.521009604	5.498492138	5.659961905	6.123002051	5.973875609	5.911495605	3.234027645	4.433703026	4.812110214
CFAC1_090014100	VID27 cytoplasmic protein, putative	5.505780306	5.753646888	5.596246845	6.119794474	6.042662021	6.085913335	6.231939962	6.081762882	5.520621742
CFAC1_090014200	hypothetical protein, conserved	2.488693576	3.081690971	2.869462354	4.59885447	4.402648597	4.192506483	3.233381313	3.526894497	2.941878403
CFAC1_090014300	hypothetical protein, conserved	2.935995838	3.362980244	3.416554992	3.45263214	3.367131466	3.177970158	3.233228901	3.696240855	2.942223761
CFAC1_090014400	protein kinase, putative	5.888728618	6.159863867	6.085673495	4.79725243	4.720510278	4.492569079	5.23038479	4.772267799	3.357154676
CFAC1_090014500	hypothetical protein, conserved	3.56664786	3.945150642	3.704522152	4.50167945	4.409099464	4.278454664	5.554459363	4.229408059	4.672409609
CFAC1_090014700	hypothetical protein, conserved	3.621964621	3.937755555	4.03071081	4.601565793	4.525310285	4.518602348	3.234721326	4.43494696	3.35309252
CFAC1_090014800	Putative methyltransferase, putative	4.187304701	4.300043458	4.281315376	5.512693387	5.473605726	5.455559475	6.232643333	5.920798922	6.156323168
CFAC1_090014900	Myb-like DNA-binding domain containing protein, putative	6.377482462	6.616106939	6.628902093	6.617866283	6.583032199	6.509321158	5.816229142	6.591681528	6.70959262
CFAC1_090015100	guanosine monophosphate reductase	7.824292902	8.240921425	8.175762075	7.008864416	7.021377713	6.941762579	6.691646898	6.550106791	5.993546003
CFAC1_090015200	ysine decarboxylase-like protein	7.546981187	7.566919548	7.429811123	7.818225254	7.823230096	7.878950684	6.819389915	7.086223905	7.389066255
CFAC1_090015300	OSM3-like kinesin, putative	7.263143797	7.47648761	7.388777187	5.899593629	5.92345893	6.055637604	4.816348178	5.525191561	4.675755326
CFAC1_090015400	RNA-binding protein, putative	4.620060082	4.58489298	4.62280238	5.198288475	5.164809312	5.118845774	5.817705233	5.776394262	6.348992304
CFAC1_090015500	G-patch domain containing protein, putative	4.545835233	4.631386133	4.390009386	5.282165122	5.283518391	5.216519088	5.562348265	5.400171427	5.240421371
CFAC1_090015700	hypothetical protein, conserved	5.176897458	5.140133497	5.129206885	5.787566068	5.720313026	5.825799553	5.816821101	5.227590979	5.35123645
CFAC1_090015800	hypothetical protein, conserved	5.964968246	5.430324838	5.4984286	6.755650626	6.891290162	6.956739085	6.691122464	6.571191086	6.438135521
CFAC1_090015900	hypothetical protein, conserved	3.705558348	2.958552418	3.138011516	4.393815075	4.59885496	4.844779516	6.439111554	5.548844242	6.859296962
CFAC1_090016000	hypothetical protein, conserved	5.500883158	5.576642168	5.507079072	4.346150212	4.519937735	4.702236615	6.567791868	5.639894055	4.906782149
CFAC1_090016100	META domain containing protein	8.525415238	8.353514548	8.440750058	8.28307515	8.407848919	8.553701547	8.691839066	8.859134004	8.840260733
CFAC1_090016200	hypothetical protein, conserved	5.961845397	5.862304029	6.006195811	5.014473067	5.12465459	5.189842204	6.932172942	6.812303497	7.304528915
CFAC1_090016300	META domain containing protein, putative	6.003143963	5.99379947	5.984097231	5.271097038	5.269007168	5.218282828	6.080949273	5.602484781	5.266458652
CFAC1_090016400	META domain containing protein, putative	7.084351939	6.840597434	6.872114343	6.166691436	6.083295858	6.113281409	6.615420534	5.496557497	5.813291132
CFAC1_090016500	Leucine Rich repeat, putative	4.405424888	4.793975059	4.790286061	4.706209076	4.72325714	4.554557907	4.817041985	5.281441729	4.352649084
CFAC1_090016600	Acyltransferase, putative	6.108672561	5.94543764	5.910193387	6.170431915	6.181303034	6.257777516	6.402348364	6.309412923	6.393667548
CFAC1_090016700	ATP-dependent RNA helicase, putative	7.158937163	7.268426289	7.256764911	7.16475193	7.08760365	6.998065726	6.399710282	6.304702629	6.212904266
CFAC1_090016800	formin, putative	5.820841544	6.165858823	6.03954704	5.582930423	5.477813144	5.496117322	6.400376345	5.567484187	5.306043855
CFAC1_090017000	Phosphorylated CTD interacting factor 1 WW domain containing protein, putative	6.237573552	6.238606179	6.146430229	6.324334852	6.299208926	6.246274375	6.230935648	6.547619053	6.674388673
CFAC1_090017100	hypothetical protein, conserved	5.217343518	5.596660574	5.449908531	4.887131677	4.821762442	4.734716634	3.232824963	3.695528303	3.357123571
CFAC1_090017200	hypothetical protein, conserved	6.57462366	6.721685288	6.660953541	5.716501216	5.703979606	5.546094921	6.037367365	5.916003888	4.814758341
CFAC1_090017300	Mak10 subunit, NatC N(alpha)-terminal acetyltransferase, putative	7.438690166	7.324874692	7.28700646	8.328483871	8.272593477	8.291689098	6.816012922	5.918190779	5.674164793
CFAC1_090017500	hypothetical protein, conserved	8.471630466	8.578609073	8.462083883	8.265321457	8.066691737	8.080958043	6.036869682	7.277373728	7.525404636
CFAC1_090017600	hypothetical protein, conserved	5.994176256	6.040412532	6.062726166	6.214221927	6.24938921	6.201844057	5.816208638	5.480127212	6.107102898
CFAC1_090017700	hydrolase, alpha/beta fold family-like protein	6.811838489	6.825197987	6.923991113	5.380082887	5.312249622	5.363722139	6.634654265	6.457052873	6.627121472
CFAC1_090017800	hydrolase, alpha/beta fold family-like protein	5.95048876	5.700797248	5.760700752	5.37923803	5.405439129	5.557371677	7.555788998	7.617785036	7.294793439
CFAC1_090017900	hydrolase, alpha/beta fold family-like protein	6.06145638	5.916737836	5.948554467	5.299829178	5.377729403	5.39929097	7.181389841	6.483320935	6.490018178
CFAC1_090018000	hydrolase, alpha/beta fold family-like protein	5.862968119	5.463498878	5.465728519	4.794465513	5.018610682	4.966478365	4.597474279	6.752348093	6.996460348
CFAC1_090018100	hydrolase, alpha/beta fold family-like protein	6.216693717	5.906695627	5.983318856	5.589823763	5.737544175	5.853865033	6.311144622	5.767006865	5.573281699
CFAC1_090018200	Glycosyltransferase (GlcNAc), putative	6.707261974	6.893957263	6.869377763	6.99540493	6.87595383	6.79996949	4.817046179	6.018099143	5.875234955
CFAC1_090018300	Amastin surface glycoprotein, putative	7.220989912	7.141238935	7.067026826	5.739006256	5.779747269	5.856303904	5.975174599	4.999048951	6.047253757
CFAC1_090018400	Amastin surface glycoprotein, putative	2.618397501	2.245214093	2.367524809	1.510533447	1.907592021	1.909008871	5.521005489	4.036033733	4.777428814
CFAC1_090018500	Amastin surface glycoprotein, putative	6.447845977	6.52538356	6.681339283	5.709033913	5.56297335	5.623595275	5.697251132	3.319240525	5.316413951
CFAC1_090018700	hydrolase-like protein	3.557973789	3.789268156	3.782284195	4.408295858	4.279430323	4.270285015	3.235798473	4.337432245	5.049191847
CFAC1_090018800	hydrolase-like protein	5.612586134	5.522256496	5.543085451	4.961297537	4.891390911	5.01252897	4.81936155	4.618614487	5.516850109
CFAC1_090018900	esterase-like protein	5.002322818	4.836899107	4.797600992	4.58677649	4.444668263	4.398115041	4.81649564	4.526114202	4.523569601
CFAC1_090019100	hypothetical protein, conserved	3.275866823	2.916663793	3.132317297	4.094644085	4.311848597	4.310488533	4.232635336	4.848786894	4.35260999
CFAC1_090019200	ubiquitin hydrolase, putative	7.0365922	7.018153876	6.992948154	7.003395284	7.002487391	7.084848148	6.815065557	7.210398088	6.968592974
CFAC1_090019300	3-oxo-5-alpha-steroid 4-dehydrogenase-like protein	5.412913593	5.314793811	5.237636226	5.903827396	5.921647264	5.954814208	5.23256797	4.98751221	4.935514915
CFAC1_090019400	kinesin, putative	7.916691731	7.979775879	7.977534987	7.462340124	7.553532182	7.604489724	7.230004311	6.863750119	7.236553151
CFAC1_090019500	hypothetical protein, conserved	4.73594892	4.756965089	4.643227462	3.644364348	3.730173354	3.673983825	4.866522134	5.570100768	5.500101033
CFAC1_090019600	NOL1/NOP2/sun family, putative	6.69812019	6.665772024	6.573605667	6.571029063	6.57279458	6.43315662	5.55266716	6.431384664	6.307681619
CFAC1_090019700	WW domain containing protein, putative	6.249496468	6.351774582	6.296696127	6.232864277	6.22620032	6.088646827	5.230663091	5.694232999	5.054956127
CFAC1_090019800	5'-3' exonuclease, putative	5.975311578	6.083916416	6.061190594	5.942107297	5.907417071	5.877397973	5.815574547	6.079144268	5.523721467
CFAC1_090019900	UDP-sugar pyrophosphorylase	6.967302614	7.053374857	7.015556338	6.375473138	6.308281457	6.300993569	6.690804082	6.254227553	6.777545067
CFAC1_090020000	hypothetical protein, conserved	4.633251196	4.423619028	4.502702592	5.59101581	5.718901009	5.727309789	5.815949818	5.38348293	4.523593691
CFAC1_090020100	hypothetical protein, conserved	4.279741848	4.22080426	4.219537459	4.828712971	4.85343262	4.726075247	5.55301805	5.332883012	5.522933752
CFAC1_090020300	hypothetical protein, conserved	4.92609965	5.374538973	5.230067171	4.812176121	4.688693645	4.60594048	4.232329119	4.696348548	3.354749187
CFAC1_090020500	hypothetical protein, conserved	5.046582616	4.7950199	4.966233557	5.264864683	5.149895212	5.260148154	5.230717825	5.653704968	5.161690606
CFAC1_090020600	histone H2B	6.702705787	7.354789795	7.20732827	6.429197872	6.082171296	5.930974337	7.375269954	7.501366952	6.998359346
CFAC1_090020700	hypothetical protein, conserved	7.16330475	7.057375798	7.036220648	7.056283946	6.981241961	7.046666343	6.399999553	6.381818963	6.212288259
CFAC1_090020800	Tetratricopeptide repeat, putative	4.954330467	4.930112523	4.863098148	7.217079893	7.322453912	7.447799075	4.816316724	6.252791391	6.160477473
CFAC1_090020900	Domain of unknown function (DUF1726)/Helicase/GNAT acetyltransferase 2/Possible tRNA binding domain containing protein, putative	7.458872201	7.216475907	7.172258648	8.021496278	8.200378463	8.247454543	6.930815961	7.047992704	6.93823459
CFAC1_090021000	Organic solute transport protein 1, putative	4.000976358	4.275586313	4.187542609	4.942132696	4.931793361	4.895403511	4.81836683	4.616845537	4.519591974
CFAC1_090021100	hypothetical protein, conserved	6.979228877	7.070743838	7.131413476	6.370532545	6.373290866	6.324069454	5.235200572	6.339565715	5.803965554
CFAC1_090021300	translation initiation factor, putative	8.406751079	8.322854487	8.364109449	8.770837125	8.870097955	8.855929935	7.038429632	7.19812218	7.305889287
CFAC1_090021400	hypothetical protein, conserved	5.525809233	5.574673478	5.623720971	5.284018627	5.26237952	5.356677002	6.042238409	5.439468498	5.803916421
CFAC1_090021500	Methyltransferase domain containing protein, putative	5.985748141	5.842905833	5.888354429	6.444201881	6.418967794	6.426669249	6.552417121	6.77247887	6.307522889
CFAC1_090021600	hypothetical protein	4.695583927	4.348153826	4.515935075	4.620808317	4.598883623	4.689036352	5.232560636	5.697618712	5.809547852
CFAC1_090021700	hypothetical protein, conserved	2.288665603	2.341507469	2.105198892	2.937193739	3.270711419	3.115859697	3.234326421	0.546871865	1.362808759
CFAC1_090021800	hypothetical protein, conserved	5.243125082	5.27648777	5.178726074	4.771192539	4.892182361	4.991805605	6.237380637	6.443692359	5.587132738
CFAC1_090021900	Cytidylyltransferase, putative	5.318262364	5.326929815	5.416637856	5.528550311	5.594898642	5.583673105	4.820721636	5.742368394	5.803364387
CFAC1_090022000	Cytochrome b5-like Heme/Steroid binding domain containing protein, putative	3.850205571	4.051413707	4.276509957	2.724512733	2.658466787	2.650953143	3.240887229	3.86171569	2.343113497
CFAC1_090022100	L-gulonolactone oxidase, putative	5.683983893	5.746793351	5.689410335	6.784196042	6.839510454	6.830855585	6.553997413	5.849550068	6.635296542
CFAC1_090022200	NUC130/3NT domain/SDA1, putative	7.592891177	7.382125776	7.375273948	8.013881964	8.163918753	8.298814812	7.754162842	7.580248067	7.710006507
CFAC1_090022400	IQ calmodulin-binding motif containing protein, putative	5.0428659	5.402963312	5.292085901	4.524548333	4.368946333	4.290415183	5.55335947	5.17008906	4.522862273
CFAC1_090022500	myo-inositol-1(or 4)-monophosphatase 1, putative	4.071023521	4.068145416	3.900676581	4.742575408	4.682133335	4.734339721	5.820563031	6.641854614	7.097699285
CFAC1_090022600	otubain cysteine peptidase, Clan CA, family C65, putative	5.567193246	5.274714453	5.274740877	5.397143751	5.427248157	5.590072318	6.82083519	7.009969153	7.069599915
CFAC1_090022700	hypothetical protein, conserved	5.502734294	5.654021887	5.60377428	5.295124549	5.042861794	5.09736041	6.400623597	6.139735844	5.440724787
CFAC1_090022800	zinc-finger protein ZPR1, putative	7.613120816	7.285448855	7.293763133	8.57423483	8.641050116	8.761968939	7.553847802	6.81279513	6.635267942
CFAC1_090022900	hypothetical protein	2.955967229	2.956929691	3.12749388	2.681057926	2.669283706	3.12521062	4.289172327	4.629284512	4.939532192
CFAC1_090023000	hypothetical protein, conserved	2.814556408	2.762588621	2.811022909	3.881505136	3.941876544	3.955124897	3.238749807	3.995200275	4.512861863
CFAC1_090023200	Ion transport protein, putative	5.963524495	6.346034429	6.281092346	5.492756418	5.449710047	5.395519085	4.815766706	6.63231945	5.676396425
CFAC1_090023300	Rab-GTPase-TBC domain containing protein, putative	3.947190293	3.845544673	3.89385614	4.078380835	3.995335763	4.092068803	5.236407882	4.705080866	5.149665707
CFAC1_090023400	Amastin surface glycoprotein, putative	8.557742624	8.654075526	8.510809238	7.821651509	7.886849083	7.860800484	7.563670267	7.415248888	7.668983954
CFAC1_090023500	ferrochelatase-like protein	6.252449325	6.002728895	6.049607018	6.819191568	6.919787382	6.886699686	6.692730557	6.109485259	5.991253721
CFAC1_090023600	hypothetical protein, conserved	5.13176044	5.165004076	5.086499849	4.543581617	4.58128536	4.291305656	6.69659669	5.491135502	5.731683289
CFAC1_090023700	hypothetical protein, conserved	3.301621173	2.722068552	2.981048552	2.998653409	3.215914036	3.182584794	3.25263027	4.367679288	3.315868328
CFAC1_100005600	Leucine rich repeat/Leucine Rich repeats (2 copies), putative	3.153134155	3.119329168	3.196957741	3.746291132	3.73625687	3.967517622	4.768176188	5.73065918	5.927448549
CFAC1_100005900	hypothetical protein, conserved	5.893423438	5.817795728	5.813321715	5.037221203	5.165291528	5.381368003	4.402737604	5.358772629	5.746547296
CFAC1_100006000	hypothetical protein	6.602688021	6.529600969	6.658808329	6.217762056	6.291488726	6.455711712	6.481955465	7.554010215	7.611611656
CFAC1_100006200	hypothetical protein, conserved	6.047278556	5.578320486	5.72399293	6.358177416	6.578867568	6.66557995	7.692788931	8.005570774	8.289104409
CFAC1_100006300	hypothetical protein, conserved	7.559641895	7.283259078	7.325326458	6.394872795	6.492899973	6.78560411	7.618262652	7.322801034	7.277767088
CFAC1_100006400	hypothetical protein, conserved	7.559641895	7.283259078	7.325326458	6.394872795	6.492899973	6.78560411	7.618262652	7.322801034	7.277767088
CFAC1_100006600	hypothetical protein, conserved	5.400061532	5.339137465	5.286899311	5.960340634	5.943634146	6.126787791	7.038759403	6.716191542	7.257891659
CFAC1_100006700	Peroxisomal biogenesis factor 11 (PEX11), putative	6.896851136	6.654803595	6.722030207	6.382485779	6.562151316	6.528712735	7.234383266	7.779519632	7.7708428
CFAC1_100006800	N-acetyl-D-acetylglucosaminylphosphatidylinositol deacetylase	5.739007375	5.55503395	5.510827016	6.274282427	6.231942596	6.338094111	7.406679583	7.222426336	7.22227081
CFAC1_100006900	HhH-GPD superfamily base excision DNA repair protein/Helix-hairpin-helix motif containing protein, putative	5.131607563	5.204089571	5.251745358	4.900577326	4.865942868	5.048725376	5.55960366	5.581576308	5.426629336
CFAC1_100007000	HhH-GPD superfamily base excision DNA repair protein, putative	5.223031373	5.368586888	5.544332226	5.069065905	5.030577431	5.021967555	5.559548031	5.666332649	5.661101055
CFAC1_100007100	endonuclease III, putative	6.770104882	6.513080643	6.699134707	6.345812893	6.385961631	6.546393382	7.405899594	7.354693702	7.570038315
CFAC1_100007200	RNA-binding protein 5, putative	7.5499984	7.538693892	7.445166123	5.979307806	5.990693575	6.072867879	7.345960322	7.302986622	7.128014089
CFAC1_100007300	RNA helicase, putative	7.765592101	7.611274276	7.603201403	8.050469449	8.108710524	8.107600382	8.656220034	8.23123018	8.067905742
CFAC1_100007600	calmodulin-like protein containing EF hand domain	5.084891993	5.13673079	5.256953023	6.238626214	6.197885453	6.218982428	5.232138837	4.919675234	4.936425831
CFAC1_100007700	hypothetical protein, conserved	3.997830779	4.085267895	4.065061161	4.390293118	4.407669909	4.287694768	5.240118164	5.750658643	5.421862786
CFAC1_100007800	hypothetical protein, conserved	4.529965596	4.658978674	4.698551966	5.210688215	5.071919517	5.058648964	4.232356289	5.170006433	5.352458177
CFAC1_100007900	kinesin, putative	5.544285561	5.538291258	5.600661899	5.80521889	5.690453988	5.695178969	6.037857069	6.305802344	4.676323298
CFAC1_100008000	FHA domain/Zinc finger, C3HC4 type (RING finger) containing protein, putative	6.139030107	6.208839057	6.21869349	6.638792928	6.538247702	6.453550549	6.81682417	6.171103492	6.520163877
CFAC1_100008200	ATG8/AUT7/APG8/PAZ2, putative	4.235419477	4.587576933	4.356528668	4.063473084	4.003363661	3.772437873	6.777051315	7.525689798	6.650362196
CFAC1_100008300	ATG8/AUT7/APG8/PAZ2, putative	4.235419477	4.587576933	4.356528668	4.063473084	4.003363661	3.772437873	6.777051315	7.525689798	6.650362196
CFAC1_100008400	ATG8/AUT7/APG8/PAZ2, putative	2.695808428	2.943455681	3.232845937	3.376328509	3.232917434	3.123762043	2.270543078	2.781356068	3.616453094
CFAC1_100008600	ATG8/AUT7/APG8/PAZ2, putative	3.658611172	4.458760635	4.507191457	3.463872138	3.165064045	2.698232291	4.850249166	4.929934912	4.293599079
CFAC1_100008700	ATG8/AUT7/APG8/PAZ2, putative	0.026979573	1.308920543	1.058443077	0.798858885	0.992624395	0.500820854	7.410867911	7.200563927	6.316542359
CFAC1_100008800	ATG8/AUT7/APG8/PAZ2, putative	2.695808428	2.943455681	3.232845937	3.376328509	3.232917434	3.123762043	2.270543078	2.781356068	3.616453094
CFAC1_100009200	ATG8/AUT7/APG8/PAZ2, putative	4.234548169	4.564804234	4.412893506	4.398790079	4.544472905	4.255017669	8.165116021	8.50136656	7.655635577
CFAC1_100009700	ATG8/AUT7/APG8/PAZ2, putative	9.634999344	10.1621893	10.00615732	6.638570581	6.331364252	5.773032232	5.329343408	5.972436672	5.673960193
CFAC1_100010000	NRDE protein, putative	5.66112656	5.737324884	5.629113613	6.074418236	6.096469161	6.006817721	6.692050293	6.572846561	6.992457584
CFAC1_100010100	Domain of unknown function (DUF4586), putative	6.054549163	6.31023718	6.278382806	5.18112889	5.00622498	5.08852374	4.820609568	5.43974717	5.666139199
CFAC1_100010200	catalytic subunit of the vacuolar transporter chaperone 4, putative	6.663469333	6.628414084	6.635466809	6.417786666	6.631153003	6.756814302	5.231341622	5.110776747	5.259840601
CFAC1_100010300	heat shock protein HslVU, ATPase subunit HslU, putative	7.422990963	7.441251324	7.437654699	7.414085435	7.420621038	7.486652732	6.691403813	6.73671921	6.964679135
CFAC1_100010400	ubiqitin hydrolase, putative	6.607359073	6.747884167	6.755347083	6.57887388	6.559275064	6.365667961	5.815832696	6.225424147	6.107918216
CFAC1_100010500	DNA replication licensing factor MCM4, putative	4.910911687	4.832971569	5.042808515	6.257653297	6.244197111	6.302349914	5.552762358	5.734341376	5.161096343
CFAC1_100010600	G10 protein, putative	3.365571741	3.659584651	3.191959618	4.30315395	4.360777851	4.036086173	3.239554985	5.705814466	5.428078972
CFAC1_100010700	unspecified product	5.093443415	5.126720096	5.083447355	4.951380484	4.840174944	4.795041263	4.232734443	4.434276309	4.674032921
CFAC1_100010800	hypothetical protein, conserved	6.642708737	6.542600523	6.550356396	6.624977422	6.598342711	6.688812833	7.478658809	6.984657883	6.906938772
CFAC1_100010900	kinesin, putative	4.614396935	4.742311182	4.658395947	6.296161988	6.235658344	6.198796705	6.037850595	5.279713521	4.939170521
CFAC1_100011000	hypothetical protein, conserved	4.78997886	4.653443196	4.754955709	4.684785339	4.726895119	4.741866261	4.238183879	6.121125367	5.983757245
CFAC1_100011100	protein kinase, putative	5.683356003	5.649153212	5.662284317	5.651731019	5.650137434	5.586848143	6.038278778	6.017140519	6.210692437
CFAC1_100011200	hypothetical protein, conserved	6.153484224	6.186082031	6.100661598	4.826671117	4.8540414	4.850121116	3.368221802	6.053129335	5.684812505
CFAC1_100011300	hypothetical protein, conserved	4.993919809	5.20132899	4.930241769	4.689981602	4.471291888	4.51596866	4.366378642	5.154920269	5.321970105
CFAC1_100011400	hypothetical protein, conserved	6.946825771	7.183638855	7.077192589	6.179015819	6.168956087	6.029050248	6.779529022	6.481205176	6.491196441
CFAC1_100011500	hypothetical protein, conserved	2.610441159	2.894033642	2.619893668	2.983915414	2.944414023	2.652150667	4.824169548	5.124361	4.796675202
CFAC1_100011600	Ring finger domain containing protein, putative	6.265268434	6.384683607	6.344683238	5.619858257	5.494722535	5.576214628	5.552799394	5.225634217	5.601366793
CFAC1_100011700	DNA photolyase, putative	7.309444865	7.231580859	7.131112801	6.968806002	6.994516531	6.995569353	6.930895677	6.864458139	7.107962841
CFAC1_100011800	Ankyrin repeats (many copies), putative	4.145155009	4.698785495	4.524686833	4.738779296	4.763173675	4.62815096	6.408083594	5.667807022	5.860936743
CFAC1_100011900	hypothetical protein	6.60388807	6.854321436	6.666494485	5.272459409	5.23260502	5.082095225	5.552449409	5.431356823	4.93950683
CFAC1_100012100	hypothetical protein, conserved	4.483581252	4.658970944	4.645093627	4.341140886	4.246596643	4.346561269	6.936404099	6.511807525	6.550995241
CFAC1_100012200	hypothetical protein, conserved	6.582106973	6.752811115	6.769072804	6.262660462	6.281469329	6.339719426	7.039702717	7.035784498	6.903648199
CFAC1_100012300	Acetyltransferase (GNAT) family, putative	3.812004817	3.861678539	3.577731027	4.22680486	4.096706232	3.892448866	4.237557937	3.995954809	4.149790718
CFAC1_100012400	hypothetical protein, conserved	7.136776224	7.180473546	7.132975448	7.048288629	6.984245901	6.907097263	6.229901305	6.845276213	6.676587771
CFAC1_100012700	tyrosine phosphatase, putative	5.341594171	5.710206724	5.550763426	4.875282616	4.732740831	4.717600921	3.233196444	4.110650466	3.940290149
CFAC1_100012800	Plus-3 domain/Zinc finger, C3HC4 type (RING finger) containing protein, putative	5.365068315	5.373200564	5.425171201	4.857665986	5.051028086	4.942215671	5.817615877	4.436053144	4.93476305
CFAC1_100012900	Tetratricopeptide repeat/TPR repeat, putative	5.652976521	5.653379505	5.741045123	5.551691018	5.541214034	5.434778547	6.231425389	6.968985491	6.305707191
CFAC1_100013000	hypothetical protein, conserved	5.011347324	5.006413183	5.039970242	6.251530198	6.19941368	6.20332973	4.231894335	5.882546007	6.21109591
CFAC1_100013100	hypothetical protein, conserved	7.992206863	8.069294523	7.935743407	7.570073706	7.472095837	7.430337357	6.551530518	7.077510829	6.712666218
CFAC1_100013200	serine/threonine protein phosphatase, putative	4.601799204	4.776654708	4.521074011	4.275004563	4.298832287	4.5173414	4.817046179	3.987127886	3.938098528
CFAC1_100013400	hypothetical protein, conserved	6.653039354	6.72779178	6.77626291	6.642540091	6.650298681	6.60002162	7.9331847	7.386817814	7.477196603
CFAC1_100013500	hypothetical protein, conserved	7.307660152	7.617669591	7.568323904	6.4561341	6.447857864	6.26011605	6.037379389	5.845660476	5.99855199
CFAC1_100013600	hypothetical protein, conserved	5.871270832	5.632689275	5.680934517	5.730494658	5.662096471	5.641579651	6.402970697	5.955532997	6.205988101
CFAC1_100013700	hypothetical protein, conserved	7.091090882	7.297129997	7.269514276	7.094304165	7.051006561	6.898980568	6.231103339	6.080270148	5.875886835
CFAC1_100013800	leucine-rich repeat protein, putative	5.791924214	5.764569071	5.854721765	4.537908358	4.654048338	4.570265349	4.23555132	5.116859107	5.667476985
CFAC1_100014000	hypothetical protein, conserved	4.650584556	4.638571103	4.665133461	5.141281691	5.144945244	5.250929913	5.232997131	6.082920612	5.349403413
CFAC1_100014100	Histidine phosphatase superfamily (branch 1), putative	5.594818544	5.675691835	5.704664948	5.839369226	5.730675921	5.584995353	4.82270694	5.443488169	5.983553811
CFAC1_100014200	Histidine phosphatase superfamily (branch 1), putative	4.133421365	3.950616353	3.730808387	5.542030775	5.46050976	5.38395297	3.239251863	4.928077506	4.801072905
CFAC1_100014300	hypothetical protein, conserved	4.536411181	4.416017123	4.574894111	4.574987524	4.528327906	4.63803118	4.818610301	5.11441465	4.933791939
CFAC1_100014400	Leucine rich repeat N-terminal domain/Leucine Rich Repeat/Leucine Rich repeat, putative	10.25890558	10.50999343	10.44324842	9.056652082	9.042931347	9.002409212	10.7038208	10.09521687	10.48555121
CFAC1_100014500	Leucine rich repeat N-terminal domain containing protein, putative	5.415587463	5.517925691	5.343900519	4.249855903	4.424576258	4.554698511	5.087708777	4.412695226	5.310041825
CFAC1_100014600	Leucine rich repeat N-terminal domain containing protein, putative	7.655285744	7.919879524	7.907376977	7.846776606	7.837696878	7.752237355	9.641802617	9.040870185	8.904498711
CFAC1_100014800	Leucine rich repeat N-terminal domain/Leucine Rich Repeat, putative	7.945584859	8.247881328	8.195937778	8.1859255	8.245141628	8.195058937	10.16570394	9.574506011	9.291262326
CFAC1_100014900	Leucine rich repeat N-terminal domain/Leucine Rich Repeat/Leucine Rich repeat, putative	7.977825389	8.134609051	8.055880445	7.305771679	7.369440708	7.357002365	8.377560244	8.140662996	7.818193437
CFAC1_100015000	Leucine rich repeat N-terminal domain/PT repeat, putative	4.22336147	4.551462686	4.156347322	5.110093459	4.882903906	4.980940678	7.61581381	7.398039341	7.515114299
CFAC1_100015100	Leucine rich repeat N-terminal domain/Leucine Rich Repeat/Leucine Rich repeat, putative	5.698456296	5.976411344	5.906155067	7.091505388	7.102788984	7.111016619	7.318427032	7.334746188	7.256017162
CFAC1_100015300	surface antigen-like protein	3.261656886	3.532360936	3.295023732	3.041525624	2.927046676	2.975925691	3.238860536	3.344406119	3.344367632
CFAC1_100015500	ATP-dependent DNA helicase, putative	5.602056258	5.830441687	5.72105332	6.035303379	5.926576698	5.73540641	5.23088843	5.225380262	4.939071027
CFAC1_100015600	cyclin 1, putative	3.827263245	4.171896806	3.948822151	5.047293537	4.885018159	4.486792593	4.235589986	4.854074688	4.930814559
CFAC1_100015700	hypothetical protein, conserved	5.972067495	6.145736328	5.945126118	6.080220571	5.879337406	5.790669941	5.231112729	5.734548923	5.260327585
CFAC1_100015800	hypothetical protein, conserved	5.187967644	5.493317232	5.260399927	5.340743913	5.189370345	5.069920914	5.231476237	5.985086587	5.996197488
CFAC1_100015900	PH domain containing protein, putative	5.392319215	5.563960701	5.499173319	5.238702381	5.213659081	4.955013468	5.230649614	5.382408416	5.261313164
CFAC1_100016000	palmitoyl acyltransferase 5, putative	5.084390782	5.153111032	5.160698971	5.513887806	5.519121764	5.570296255	6.232244281	5.737290424	5.437547837
CFAC1_100016100	AAA domain containing protein, putative	5.772243821	6.036413739	5.9322408	5.60326542	5.511927088	5.333913629	6.401382486	5.848396914	4.93691235
CFAC1_100016200	Methyltransferase TYW3, putative	4.519135692	4.398301524	4.400813833	4.923183563	5.170454845	5.071410524	5.234276712	6.461259778	6.433759198
CFAC1_100016300	prefoldin subunit 2, putative	4.891625244	4.627588901	4.804414585	5.590017994	5.624160007	5.638302717	6.061891086	5.815695442	6.004313356
CFAC1_100016500	hypothetical protein, conserved	3.412640844	3.262872558	3.251910221	3.26513609	3.278053138	2.935096212	4.820338016	5.287325199	4.34569345
CFAC1_100016900	short chain dehydrogenase, putative	6.387387771	5.953430657	6.008279988	6.363745896	6.508391445	6.522481101	5.821330506	6.622173496	7.271902542
CFAC1_100017000	hypothetical protein, conserved	6.038702239	5.689660364	5.799253746	5.828066531	6.030600745	6.133078394	6.404965435	7.219044842	7.124966356
CFAC1_100017100	ADP-ribosylation factor-like protein 3A, putative	7.371218325	7.193401772	7.248596721	7.47206501	7.583758977	7.666718899	8.28706198	7.850397592	8.221853008
CFAC1_100017200	hypothetical protein, conserved	8.4790016	8.37954812	8.443721304	8.078508388	8.145506914	8.242310029	7.875923644	8.16417013	8.143702957
CFAC1_100017300	Cytochrome b5-like Heme/Steroid binding domain containing protein, putative	6.287315376	6.159260288	6.147608524	4.647146289	4.656284749	4.794128592	7.414392879	6.992749119	7.493483121
CFAC1_100017400	Cytochrome b5-like Heme/Steroid binding domain containing protein, putative	4.262293562	4.045720033	4.279711234	3.179142359	3.273436069	3.285677569	4.829759504	5.193251199	5.02591234
CFAC1_100017500	guanine deaminase, putative	6.83702419	6.47949443	6.648394944	7.687659315	7.814273139	7.864984964	6.817481095	6.95450749	7.325993714
CFAC1_100017700	hypothetical protein, conserved	3.630038141	3.746893219	3.810234804	5.23586224	5.189461682	5.376089792	4.817126502	5.11176368	5.159188673
CFAC1_100017800	high mobility group protein homolog tdp-1, putative	7.293628667	7.087075548	7.23349324	7.802437774	7.926178767	8.020055521	6.935510744	7.577149657	7.835076126
CFAC1_100017900	hypothetical protein, conserved	5.70115531	5.590989374	5.7227693	6.582704989	6.54130861	6.574857236	4.234565726	5.851708093	5.517626022
CFAC1_100018000	hypothetical protein, conserved	6.408117776	6.149424306	6.119190899	6.882859222	6.934075143	7.010734024	6.402022865	6.434328244	6.519856573
CFAC1_100018100	CPC cysteine peptidase, Clan CA, family C1, Cathepsin B-like	9.373685362	9.545004685	9.510063458	8.446069642	8.394077902	8.389879441	8.091869458	8.725559992	8.729066865
CFAC1_100018200	hypothetical protein, conserved	5.585186327	5.773658273	5.748806647	5.955651494	5.859753549	5.81892907	3.234511288	4.849258821	4.159617359
CFAC1_100018300	hypothetical protein, conserved	3.333079107	3.865979832	3.578163409	4.542405818	4.544717774	4.526759276	3.234648606	4.113235694	3.353249012
CFAC1_100018400	hypothetical protein, conserved	3.652984173	3.782172206	3.658034815	4.61346241	4.429927223	4.470316286	3.23416653	4.22771286	2.357236975
CFAC1_100018500	hypothetical protein, conserved	6.523911805	6.745240453	6.583743562	6.54855417	6.466150716	6.431840892	5.81507975	6.406234183	5.939641471
CFAC1_100018600	U-box domain protein, putative	7.634236304	7.75290009	7.734761358	7.553142994	7.612221162	7.577487668	6.039109749	5.84875027	5.936001366
CFAC1_100018700	hypothetical protein, conserved	4.900709866	4.801661455	4.93876257	4.511387397	4.490573553	4.555559042	4.826990178	3.715823454	5.138495813
CFAC1_100018800	heat shock protein 90, putative	8.974671482	8.952120021	8.962541963	9.187765378	9.219245467	9.243651438	7.931257589	8.079921443	8.172104536
CFAC1_100018900	U3 small nucleolar ribonucleoprotein protein MPP10, putative	6.597994949	6.529376915	6.450267062	6.850032683	6.875936074	6.961716864	6.231341495	5.952408501	5.875387705
CFAC1_100019000	hypothetical protein	5.071014144	5.089972494	5.049565258	4.321031476	4.422280194	4.286897729	6.407368609	6.237488368	6.586590503
CFAC1_100019100	peroxisomal targeting signal type 2 receptor, putative	5.195875667	5.226890661	5.255927358	6.066058563	6.035206823	5.933667944	3.236480718	4.852777676	4.669510793
CFAC1_100019300	NAD dependent epimerase/dehydratase family, putative	5.012058071	5.097695319	4.912670099	4.625747894	4.864984613	4.788480631	5.818119068	4.921971602	5.518331494
CFAC1_100019400	Elongation factor Ts, mitochondrial, putative	5.627869119	5.451165914	5.623718267	5.865933682	5.819079321	5.896154183	5.820958792	5.743756297	5.512344385
CFAC1_100019500	hypothetical protein, conserved	6.35702264	6.622407609	6.516162437	6.564939763	6.549729576	6.580597582	6.552743123	6.547554531	6.674473257
CFAC1_100019600	hypothetical protein, conserved	4.458338183	4.696231988	4.509826431	4.646575455	4.635368153	4.452591449	3.234044269	4.848421314	4.67467655
CFAC1_100019700	hypothetical protein, conserved	4.982403906	5.3199661	5.20004794	4.548365474	4.36690787	4.460922187	3.238971945	4.857239812	3.928099035
CFAC1_100019800	RNA-binding protein, putative	7.260357014	7.052899294	7.08426327	7.523361441	7.660565692	7.693498099	6.815870053	6.408119367	6.811645866
CFAC1_100019900	hypothetical protein, conserved	3.854865875	3.698877828	3.778427415	3.685058182	3.729269284	3.674457522	4.2551674	4.654980293	4.11353574
CFAC1_100020100	phosphate transporter, putative	5.233816653	5.444541911	5.344915556	5.272690936	5.354162432	5.323943666	3.23416653	3.987000353	4.352790771
CFAC1_100020200	Scavenger mRNA decapping enzyme C-term binding, putative	3.903328928	4.016778046	3.968114108	4.640642171	4.781610918	4.831384582	5.558482631	3.53715541	4.342306091
CFAC1_100020300	Qc-SNARE protein, putative	3.230343773	3.036526721	3.369480094	3.072374607	3.254191822	3.234741963	4.249453651	4.258019518	2.905083209
CFAC1_100020400	ATP-binding cassette protein subfamily A, member 10, putative	9.899829494	10.02968385	9.894483501	8.024529981	8.019262345	8.087580013	7.551660501	7.827130916	6.998298735
CFAC1_100020500	Zinc-finger double-stranded RNA-binding, putative	4.303323728	4.793866804	4.67391055	5.678438922	5.711702009	5.629798719	3.2343435	4.334833407	3.937867725
CFAC1_100020600	NF-X1 type zinc finger containing protein, putative	4.609135306	4.695593309	4.864037046	5.408726359	5.314424471	5.168637371	4.817524446	4.228691462	3.674447519
CFAC1_100020700	DNA repair helicase, putative	6.589979155	6.446391915	6.453781904	6.658903242	6.627801416	6.645109645	5.815572415	6.331843967	6.3979
CFAC1_100020800	hypothetical protein, conserved	2.325176263	2.386062343	2.614391973	2.492976429	2.260900683	2.12421272	3.23621808	1.539800218	1.35882938
CFAC1_100020900	Ankyrin repeats (3 copies), putative	4.984554048	5.386355144	5.218893974	4.190709281	4.327803532	4.229219299	4.231961402	3.985948461	4.354044346
CFAC1_100021000	Exonuclease, putative	6.218991283	6.065397922	6.216635689	6.589990683	6.719733025	6.845297521	7.040369664	7.270616208	7.205579307
CFAC1_100021100	Exonuclease, putative	6.321067603	6.383381511	6.338386678	5.743120352	5.715157599	5.665424586	5.552662937	5.694651777	5.441265629
CFAC1_100021200	Exonuclease, putative	6.172244832	6.039536835	6.201957919	6.026676845	5.985962018	6.111386885	6.553880269	6.171167634	6.707674692
CFAC1_100021300	hypothetical protein, conserved	7.501690701	7.490169369	7.51860383	7.507685915	7.467009829	7.512228014	5.551838025	6.195512501	6.564629047
CFAC1_100021400	hypothetical protein, conserved	2.790580076	2.730237952	2.658266202	3.93544937	3.885655644	3.869671598	3.235421228	4.698998728	4.809153519
CFAC1_100021500	ADF/Cofilin	5.782035846	5.909684361	5.95496796	5.904611597	5.873392521	5.868423955	5.839071682	6.716347836	6.764137546
CFAC1_100021600	hypothetical protein, conserved	4.058986293	4.290156146	4.307932443	3.28235913	3.18109107	3.198621159	3.233085699	2.528986681	2.359532773
CFAC1_100021700	hypothetical protein, conserved	7.43951787	7.372913944	7.389821949	6.299120826	6.396167313	6.501267242	6.55560232	6.388311861	5.806166206
CFAC1_100021800	hypothetical protein, conserved	2.054628314	2.556730089	1.925690195	3.59614194	3.404959639	3.458306044	3.237426323	2.85761513	3.668710404
CFAC1_100021900	hypothetical protein, conserved	3.754019486	4.394203932	4.26836595	2.723247978	2.687476505	2.666507237	3.235056506	4.528562445	3.352388874
CFAC1_100022000	hypothetical protein, conserved	5.78355928	5.98550903	5.852196527	5.181776261	5.25976762	5.217548939	3.23334507	4.773221333	3.356020482
CFAC1_100022100	KaiC, putative	4.427034832	4.354117231	4.282369223	4.940077539	4.975235498	5.069543697	4.233246178	5.656780756	5.051188129
CFAC1_100022300	hypothetical protein, conserved	6.77248806	6.740100208	6.800584503	6.376965745	6.360181197	6.334475119	5.81696295	5.986501906	6.105517751
CFAC1_100022400	hypothetical protein, conserved	4.386373598	4.539557685	4.373736152	4.897544158	5.106226803	4.913728598	7.691669209	5.33581999	5.349602517
CFAC1_100022500	hypothetical protein, conserved	4.11839559	4.275973171	4.083053954	4.171651864	4.158398418	4.047989817	4.233478027	4.528626474	4.158392494
CFAC1_100022700	RNA binding protein, putative	4.973139602	5.030363189	5.177921483	5.00270771	5.069237899	4.992413679	4.237640202	5.622843088	6.247840401
CFAC1_100022800	Domain of unknown function (DUF3451), putative	3.676074666	3.607735525	3.779865253	5.142527458	5.187518604	5.146683664	3.233491776	3.98579765	5.16094164
CFAC1_100023000	hypothetical protein, conserved	6.088333104	5.932816235	6.136847172	5.877661862	5.890883987	5.951994935	5.565948642	5.677810284	5.495860729
CFAC1_100023100	hypothetical protein, conserved	6.203878445	6.512217737	6.414325613	5.601784421	5.473087357	5.407143148	4.231457719	5.431292233	4.814143581
CFAC1_100023200	UBX domain-containing protein	5.199057584	5.195307645	5.146962924	5.159536367	5.023715542	5.01074485	5.555200411	5.173376435	5.155922245
CFAC1_100023300	Putative GTPase activating protein for Arf, putative	4.889131487	5.097286844	5.037860086	4.970613731	4.942445289	4.960172883	6.040865342	6.114827239	5.99116758
CFAC1_100023400	TPR repeat, putative	7.587126281	7.608394543	7.479137309	7.844220164	7.839908884	7.70624846	6.040715381	6.90445131	6.43496171
CFAC1_100023500	hypothetical protein, conserved	3.436381776	3.279606431	3.159363321	3.346939473	3.113956714	3.040550698	3.25891149	3.894188283	2.889133518
CFAC1_100023600	hypothetical protein, conserved	3.627201675	3.652286954	3.878667325	3.786630166	3.941564034	3.714670194	3.237292921	5.576283506	5.593236504
CFAC1_100023700	zinc-finger of a C2HC-type, putative	2.468646467	2.655379129	2.863943585	3.437213451	3.202963898	3.07667278	3.236575205	3.118428674	2.935128019
CFAC1_100023800	D-lactate dehydrogenase-like protein	5.880053353	6.160951236	5.941314962	6.163877827	6.111349957	6.04097832	4.233552559	5.228692149	3.352155075
CFAC1_100024100	Tubulin-tyrosine ligase family, putative	4.529363507	4.498610136	4.528105794	5.220285349	5.184224394	5.263917132	3.234603291	5.227687868	5.25805655
CFAC1_100024200	thymine-7-hydroxylase, putative	5.65801607	5.494801906	5.467293338	5.551571562	5.683675689	5.714467941	5.075666077	5.351273321	4.948284226
CFAC1_100024300	thymine-7-hydroxylase, putative	5.780323646	5.563009013	5.524645142	5.734569377	5.767305894	5.766099776	6.354889958	5.585638672	6.25269914
CFAC1_100024400	thymine-7-hydroxylase, putative	7.040615998	7.147631204	7.042731397	5.797960002	5.903504202	6.106838664	5.131284862	4.492538473	3.285535385
CFAC1_100024500	RIO1 family, putative	6.081386715	5.771173357	5.720109546	6.310603092	6.4781847	6.638462148	6.232000361	6.360086725	6.63561691
CFAC1_100024600	hypothetical protein, conserved	5.253964653	5.355449532	5.067897284	5.014207781	5.103910023	5.226645602	6.239054359	5.709958159	6.193469408
CFAC1_100024700	protein transport protein Sec24A, putative	7.25077712	7.3708154	7.321424313	7.337197588	7.304256481	7.252310369	5.552835989	6.654034987	6.053634418
CFAC1_100024800	hypothetical protein, conserved	6.474351226	6.216449952	6.168820578	6.32466633	6.474680092	6.577183886	7.627892424	7.652762656	7.881116061
CFAC1_100024900	SNF2 family N-terminal domain/Helicase conserved C-terminal domain containing protein, putative	5.740233542	5.759825499	5.718382799	6.107542129	6.03737288	6.099431539	4.231303537	6.138568797	5.442116195
CFAC1_100025000	hypothetical protein, conserved	5.889804526	5.871782342	5.90914336	5.40428253	5.33817327	5.350331605	4.816168723	4.773249663	4.354506009
CFAC1_100025100	hypothetical protein, conserved	5.139211031	5.182962842	5.17781941	4.501679354	4.321717847	4.341357481	5.23266608	4.615998997	4.672472179
CFAC1_100025200	Protein phosphatase inhibitor 2 (IPP-2), putative	5.592891253	5.815728971	5.737887721	5.506248661	5.615442589	5.679263607	5.83565188	5.46771047	5.481963879
CFAC1_100025300	hypothetical protein, conserved	3.018997441	2.835048079	3.01654344	4.322726639	4.42403924	4.372892476	3.23458707	4.615108453	4.810921302
CFAC1_100025400	Tetratricopeptide repeat/TPR repeat, putative	6.767792299	6.774816405	6.858924893	6.787733187	6.848847264	6.889061983	6.038732671	6.253936592	6.159125659
CFAC1_100025500	DNA-directed RNA polymerase I-like protein	5.406478161	5.597546777	5.540303406	5.868596235	5.860304799	5.822097575	5.234643722	5.9907491	4.668284972
CFAC1_100025600	hypothetical protein, conserved	5.110711211	5.45326442	5.265484208	4.826636768	4.842255058	4.751071987	3.233616545	5.225928703	4.938415431
CFAC1_100025700	proteasome regulatory non-ATPase subunit, putative	8.231122547	8.25066214	8.310603871	8.294828987	8.23819684	8.258773451	7.400478148	7.124779106	7.3299699
CFAC1_100025800	C2 domain in Dock180 and Zizimin proteins, putative	7.717749543	7.902422428	7.91341765	7.787783896	7.779221536	7.695292434	5.814854619	6.015152701	5.94012263
CFAC1_100025900	WD domain, G-beta repeat, putative	5.123204857	5.443887358	5.442337282	5.630849489	5.549608929	5.522454199	5.817123846	5.849333983	5.935305038
CFAC1_100026000	ras-like small GTPases, putative	5.875626172	5.90302183	6.068745478	5.732449015	5.870842618	6.035274314	6.411992818	6.403284479	6.498972162
CFAC1_100026100	hypothetical protein, conserved	2.260445588	1.595957912	2.366620726	3.025525568	3.092623919	3.079790278	4.263009856	4.903474213	4.749249563
CFAC1_100026200	QA-SNARE protein putative	5.834976029	5.863750916	5.864061917	4.954420799	4.982396149	4.99039085	6.696155357	6.49000659	7.09483579
CFAC1_100026300	tryptophanyl-tRNA synthetase, putative	7.570825226	7.364016095	7.496883887	7.654706549	7.774695841	7.87022558	7.554936534	7.20169604	7.230105764
CFAC1_100026400	hypothetical protein, conserved	4.449495287	4.595934392	4.588645044	4.728491367	4.713485055	4.47050908	4.23262583	4.919107645	5.351889987
CFAC1_100026500	hypothetical protein, conserved	4.889646349	5.012197628	5.033003084	4.751488096	4.800200756	4.695924489	3.239090807	4.783505543	3.927844152
CFAC1_100026600	ribosomal protein L3-like protein	6.927893311	6.850099046	6.85530077	6.830855873	6.850785019	6.782049319	4.818172423	6.142927515	6.519027053
CFAC1_100026700	transcription factor-like protein	7.515948253	7.583239598	7.595418553	7.977072413	8.002437904	8.0327807	6.400443862	6.983946307	6.562722801
CFAC1_100026800	Phytanoyl-CoA dioxygenase (PhyH), putative	4.689816756	4.829375245	4.756188519	4.766235378	4.674359922	4.618235229	6.234366816	6.1164605	6.593146225
CFAC1_100026900	3,2-trans-enoyl-CoA isomerase, mitochondrial precursor-like protein	5.616869477	5.29673351	5.466779847	5.38861697	5.573485275	5.61809819	6.694636144	6.314494933	5.665434852
CFAC1_100027000	hypothetical protein	5.773404099	5.959275	5.961230632	4.763588814	4.648444458	4.628033271	3.234926532	3.851048606	5.051041068
CFAC1_100027100	nucleobase transporter	4.512183363	4.708787956	4.24953946	4.616103463	4.56944501	4.402248799	6.691791007	6.528000033	7.182010911
CFAC1_110005100	folate/biopterin transporter, putative	3.460923793	3.433084702	3.371120891	3.301621534	3.711098203	3.816765805	3.234208764	2.929416399	3.479099681
CFAC1_110005200	hypothetical protein, conserved	7.455673655	7.440327637	7.449285823	6.590681789	6.554929736	6.650593827	7.38382515	7.701911927	8.161417566
CFAC1_110005300	exosome complex exonuclease, putative	5.267446739	4.836921113	4.8121242	6.196042501	6.412440378	6.557288513	6.4051068	6.836643962	7.20128131
CFAC1_110005400	phosphatidylinositol 3-kinase 2, putative	7.074802536	6.947976933	6.990995032	6.657764132	6.792933622	6.825098331	7.037749085	7.394819524	7.353133868
CFAC1_110005500	hypothetical protein, conserved	4.834565889	4.551461214	4.516860879	5.536369153	5.593782273	5.612190409	3.238897126	5.39283297	6.1996907
CFAC1_110005600	j-binding protein, putative	6.735996891	6.855139613	6.873964409	6.385810841	6.323404845	6.287472716	5.230906274	5.612241892	5.601636356
CFAC1_110005800	ADP-ribosylation factor family, putative	1.878929134	1.862886248	2.297343984	2.900618209	3.002494599	3.050831799	5.242126247	4.246285026	5.030886188
CFAC1_110005900	DHHC palmitoyltransferase, putative	4.360467911	4.396549438	4.172694396	2.741651058	2.77541795	2.532392704	4.236936744	2.859605417	3.345035028
CFAC1_110006000	hypothetical protein, conserved	6.542899815	6.352313198	6.535357237	6.487131242	6.607996926	6.706906322	6.69515033	6.440913951	6.551607375
CFAC1_110006200	hypothetical protein, conserved	4.526386451	5.064766169	5.095445622	5.019618663	4.877643146	4.80639011	3.233414689	4.226367101	3.677213233
CFAC1_110006300	hypothetical protein, conserved	4.447498066	4.437687608	4.166738388	4.726730461	4.635863125	4.789738414	4.234719723	5.285194532	5.517301045
CFAC1_110006500	inosine-guanine nucleoside hydrolase, putative	5.49757916	5.795296921	5.696500201	5.708427317	5.578587604	5.41669948	4.819596596	5.618413555	5.594319576
CFAC1_110006600	histone acetyltransferase, putative	4.395799518	4.263779098	4.531394217	5.0626635	5.141199239	5.061057425	6.03949677	5.228231453	5.350466273
CFAC1_110006700	60S ribosomal protein, putative	6.020106822	5.698696027	5.778630126	5.840987181	5.80101284	5.902033961	5.82762523	5.353786342	5.235545339
CFAC1_110006800	hypothetical protein, conserved	3.30286858	3.288512627	3.325776052	3.90468673	3.809925153	3.84573621	5.234013792	5.23096336	3.349471722
CFAC1_110006900	hypothetical protein, conserved	3.174419102	3.384998358	3.406412991	3.768873821	3.859054374	3.551899501	4.2326707	3.987213381	2.939973051
CFAC1_110007600	Carboxypeptidase Taq (M32) metallopeptidase, putative	4.378397546	5.140224395	4.903009431	5.903830897	5.725462168	4.904850732	8.312811978	8.462884768	8.003572911
CFAC1_110007800	carboxypeptidase, putative	4.608468391	4.902549799	4.431210129	5.339177435	5.31130013	4.422106835	8.409771453	7.832636586	8.439406667
CFAC1_110008100	carboxypeptidase, putative	7.034671905	6.580547218	6.57056242	6.410751917	6.3667793	6.378843173	6.932538025	7.560867519	7.724551209
CFAC1_110008200	Thioredoxin-like, putative	9.557240378	9.571378294	9.596086454	9.036387835	9.030005797	9.120619544	8.940578631	9.346184265	9.214801339
CFAC1_110008300	Bardet-Biedl syndrome 10 protein homolog (BBS10-like protein 10), putative	2.458718107	3.203308836	2.881780014	2.932286958	2.814390821	2.338633327	3.247107829	4.250925789	5.23186416
CFAC1_110008500	Domain of unknown function (DUF4201), putative	4.544880969	4.652825301	4.615583982	4.644544296	4.708835678	4.443022502	3.235454946	5.113799764	5.436723371
CFAC1_110008600	PX domain containing protein, putative	5.358816299	5.427536363	5.354884078	5.310211868	5.241467742	5.187057144	3.234651854	4.335384874	4.521513531
CFAC1_110008700	hypothetical protein, conserved	6.402252405	6.533160911	6.41046057	5.793562093	5.872633414	5.856696599	3.232908787	5.279076867	5.261659013
CFAC1_110008900	hypothetical protein, conserved	5.852724695	5.911003912	5.860639436	6.53017316	6.524867936	6.330087438	6.24413279	6.133957035	6.231837095
CFAC1_110009000	von Willebrand factor type A domain containing protein, putative	4.907472516	5.042904522	5.001528036	4.797447897	4.643039649	4.469153529	4.232098861	4.111564497	2.358199075
CFAC1_110009100	Sodium/calcium exchanger protein, putative	4.828151184	4.727052385	4.772640035	4.74845735	4.799343337	4.871239991	4.817970341	4.6985237	3.936141944
CFAC1_110009200	zinc finger containing protein, putative	6.022566832	6.329231925	6.288020001	6.552466821	6.487974975	6.395513673	5.552882818	5.383240492	4.354122221
CFAC1_110009300	hypothetical protein, conserved	5.025425501	4.791202347	4.880880498	4.985690027	4.996039954	5.172242277	5.234724731	5.175682247	5.737880935
CFAC1_110009400	hypothetical protein, conserved	4.36649996	4.352054646	4.489089927	4.238814136	4.169584325	4.143056063	6.404084063	5.389473926	5.25293364
CFAC1_110009500	proteasome alpha 3 subunit, putative	6.765499735	6.830584335	6.824748574	6.925698027	6.945299726	6.899177347	5.820657072	6.314936531	5.986725636
CFAC1_110009600	amino acid permease, putative	5.71972601	5.514465056	5.559122153	5.491632141	5.536968843	5.548704386	4.232183865	4.227059925	5.05343809
CFAC1_110009700	unspecified product	5.214110335	5.096413723	4.957040861	5.561496663	5.558901167	5.564316853	4.231920574	4.773563321	4.523892284
CFAC1_110009800	unspecified product	6.31921057	6.337650922	6.340441623	5.981747122	6.027789084	6.010021504	4.232408479	3.849428966	4.937563975
CFAC1_110009900	inositol polyphosphate kinase-like protein, putative	4.104270461	4.361566296	4.38596233	3.614485271	3.526285371	3.289749166	4.231539829	1.5343651	2.942370387
CFAC1_110010000	threonine synthase, putative	7.085950478	7.153296504	7.10819189	7.523434622	7.460822549	7.338968937	7.231177648	6.456805156	5.995560406
CFAC1_110010100	Bromodomain, putative	6.646773955	6.756780698	6.68824903	6.270633295	6.198534579	6.300131786	6.230673615	5.917281792	5.260399271
CFAC1_110010300	hypothetical protein	5.909987299	5.961777294	5.887440162	5.953280792	5.871524074	5.918515365	4.815114706	5.477205392	5.056614139
CFAC1_110011800	unspecified product	6.216594063	6.311857985	6.276104001	5.511198347	5.51619189	5.450924289	5.232092324	5.170984255	4.521799307
CFAC1_110011900	hypothetical protein, conserved	5.396945554	5.330118959	5.435444507	5.423099435	5.455141992	5.461246828	5.235253346	4.703012625	4.804400624
CFAC1_110012100	Protein of unknown function (DUF1253), putative	7.250223669	7.104586289	7.079823693	7.439649792	7.560102495	7.66759076	6.55243929	6.524651429	6.160671468
CFAC1_110012300	mRNA capping enzyme, beta chain, putative	3.867825482	3.806168356	3.825967902	4.606673882	4.488817342	4.638709812	5.555408498	4.115756135	4.156344828
CFAC1_110012400	Pyridine nucleotide-disulphide oxidoreductase, putative	6.331453564	6.166270007	6.172977512	6.190535185	6.147113702	6.05605747	5.554170708	5.434416709	5.87399268
CFAC1_110012500	hypothetical protein	5.07440177	5.315943552	5.235033005	5.635338299	5.506164436	5.284133443	4.23217404	5.207845707	3.676414287
CFAC1_110012600	N-terminal conserved domain of Nudc./CS domain containing protein, putative	5.424263181	5.203923513	5.352937947	6.337402831	6.395500212	6.485300505	6.404084063	6.531096292	5.805223026
CFAC1_110012700	cystathionine beta-lyase-like protein	9.023828944	9.224514778	9.159492839	9.066992917	9.075487892	9.088711025	6.932501286	6.571934084	6.519698066
CFAC1_110012800	UDP-glucoronosyl and UDP-glucosyl transferase, putative	3.333115625	3.227922475	3.080470226	3.061819298	2.934565573	2.9526264	3.234610022	2.118424968	3.674660155
CFAC1_110013000	Amastin surface glycoprotein, putative	7.198426484	7.325255335	7.207960833	6.50365591	6.475517633	6.409702667	5.371236055	5.400433616	5.129941782
CFAC1_110013200	Amastin surface glycoprotein, putative	6.879609969	7.162117869	6.906071364	6.581984612	6.487162751	6.282320934	7.244006679	6.865873116	6.696771778
CFAC1_110013300	Amastin surface glycoprotein, putative	6.398344184	6.556619537	6.480799822	5.656319856	5.521200246	5.306495304	5.410306488	6.034044955	6.410520021
CFAC1_110013400	hypothetical protein, conserved	4.046118351	4.099782817	4.135030526	4.708526991	4.723336169	4.749998589	4.232973913	4.335267113	3.674715514
CFAC1_110013600	hypothetical protein, conserved	2.467490161	2.713022218	2.631754611	3.319435857	3.323072464	3.458265433	4.876316869	2.958700036	2.822332744
CFAC1_110013700	Ion channel, putative	6.70196992	6.733068748	6.736939758	6.876399299	6.910216991	6.761825075	5.817293285	5.385887294	5.050848048
CFAC1_110013800	ion transport protein-like protein	6.721234885	6.904474729	6.782186466	6.798433409	6.804207431	6.761103266	5.554086314	6.0190046	4.936036716
CFAC1_110013900	hypothetical protein, conserved	6.167635931	6.278974098	6.294662328	3.83224634	3.781935469	3.953083253	3.235550369	3.116598942	3.935311832
CFAC1_110014100	hypothetical protein	3.784046424	3.53129674	3.849924419	3.676862386	3.85585174	3.821011936	6.237171427	5.291741524	6.094340813
CFAC1_110014200	WD domain, G-beta repeat, putative	7.471842843	7.354339321	7.443554866	7.840275012	7.947977069	7.963511245	7.137142938	6.950559074	6.877035408
CFAC1_110014300	hypothetical protein, conserved	4.133023906	4.035682038	4.170686018	3.809589829	4.146811936	3.954979545	4.84833614	4.043410676	4.288483671
CFAC1_110014400	hypothetical protein, conserved	5.239946985	5.233377362	5.357721972	6.029866152	6.064557296	6.077164112	4.231406861	5.109444142	4.676859173
CFAC1_110014500	hypothetical protein	5.170839639	5.008315854	5.196632954	5.354026354	5.414485808	5.417634268	5.232982656	5.615936997	5.872769832
CFAC1_110014700	hypothetical protein, conserved	4.346612458	4.385231049	4.346818385	4.829762172	4.867771991	4.870009517	5.55785971	4.622124845	4.802633727
CFAC1_110014800	hypothetical protein, conserved	4.74622239	4.727528102	4.70075748	5.14940611	4.944182885	4.977504604	6.039249937	4.615238489	4.936210866
CFAC1_110015000	fatty acid elongase, putative	6.099552346	6.252194021	6.163206112	4.592503677	4.651596453	4.551056643	4.236037829	2.857998791	2.349906468
CFAC1_110015100	fatty acid elongase, putative	8.676746821	8.645280144	8.631212749	8.004640948	8.138979253	8.174870803	7.483448747	7.588989987	7.531962857
CFAC1_110015200	fatty acid elongase, putative	8.385806292	8.378310956	8.341369794	7.430894016	7.718876634	7.777344334	7.990132586	7.353504784	7.492379532
CFAC1_110015300	fatty acid elongase, putative	9.409901815	9.285885663	9.292529454	8.843171586	8.960585627	9.016724953	8.405305384	7.959814748	8.070147003
CFAC1_110015500	GNS1/SUR4 family, putative	5.021686756	5.247542555	5.184889153	3.83689451	4.034961422	3.869777254	4.236406052	3.342895775	2.932097025
CFAC1_110015600	fatty acid elongase, putative	9.120932053	9.039836972	8.990181208	8.495410546	8.605517491	8.643962007	8.279433079	7.771354396	8.057203068
CFAC1_110015700	fatty acid elongase, putative	7.369824935	7.279552691	7.262517671	6.391575596	6.753915929	6.881452717	3.237822882	4.620900277	5.514147078
CFAC1_110016100	fatty acid elongase, putative	5.278338189	5.217075526	5.200477184	4.021948402	4.494816826	4.379985751	4.235729226	3.533953146	2.35055104
CFAC1_110016200	fatty acid elongase, putative	6.492112141	6.482798142	6.535889738	5.309482448	5.388931754	5.373912805	4.234606745	4.601575388	4.625467283
CFAC1_110016400	fatty acid elongase, putative	5.66823981	5.755064686	5.702603133	4.097580187	4.287060372	4.385732411	5.555396766	2.601985042	2.353264561
CFAC1_110016500	fatty acid elongase, putative	5.675750285	5.4895998	5.457389302	5.709767235	5.847112335	5.957415763	4.236191771	4.992540757	4.152672969
CFAC1_110016600	hypothetical protein, conserved	7.354274025	7.504455888	7.407927209	7.280787994	7.228074558	7.155643477	6.930226578	7.015246114	6.483897756
CFAC1_110016700	guanine nucleotide-binding protein-like protein	5.196581404	5.149111325	5.324697301	4.940264968	4.961039999	4.998473085	6.402803072	5.698985677	5.596507348
CFAC1_110016800	Ribosomal prokaryotic L21 protein, putative	4.134788761	4.185268286	4.044590597	4.14031971	4.290788817	4.3910958	3.257788388	4.569461941	2.891397751
CFAC1_110016900	hypothetical protein, conserved	8.497748762	8.506036949	8.400620472	7.919588185	7.870751846	7.845492568	6.036999645	7.046313354	6.87885515
CFAC1_110017000	hypothetical protein, conserved	4.016371342	4.173636942	4.072119196	4.812490787	4.721069039	4.425028089	3.235378147	4.616519548	3.673043084
CFAC1_110017100	kinesin, putative	6.23056604	6.447868193	6.392205086	5.183355579	5.157131997	5.211976659	3.233184811	5.279562904	4.354880692
CFAC1_110017200	Domain of unknown function (DUF4201), putative	6.049124514	6.332762881	6.331962319	5.882023895	5.877364497	5.813782755	6.816503056	6.05026973	6.48021867
CFAC1_110017300	protein kinase, putative	4.819805416	4.701471066	4.838845171	5.044686077	5.178640969	5.178479895	5.815643821	5.846691607	5.353733674
CFAC1_110017400	SNF2 family helicase-like protein, putative	6.836705937	6.83866113	6.821263959	6.609325008	6.548236345	6.572221211	6.689692251	6.45501587	5.877437409
CFAC1_110017500	small myristoylated protein-3, putative	8.375471147	8.288197535	8.348786687	7.993078203	7.982254597	8.233163327	8.342744226	7.652624543	7.201790361
CFAC1_110017800	small myristoylated protein-3, putative	8.375471147	8.288197535	8.348786687	7.993078203	7.982254597	8.233163327	8.342744226	7.652624543	7.201790361
CFAC1_110017900	hypothetical protein	6.062349683	5.997333146	5.944737612	3.898589007	3.745970502	3.839649742	5.242126247	6.068260167	5.789498097
CFAC1_110018000	hypothetical protein, conserved	6.469677838	6.446223749	6.467525185	6.409473714	6.377044344	6.396490989	6.03805559	4.84740408	5.353513677
CFAC1_110018100	folate/biopterin transporter, putative	7.043711655	7.142381991	7.203401916	7.466117516	7.51983849	7.590564114	8.454381911	8.33700729	7.692581025
CFAC1_110018200	inositol-3-phosphate synthase	8.343223774	8.503473482	8.57829084	8.405861353	8.425106877	8.171799509	6.755492437	8.182861389	8.188834133
CFAC1_110018300	BT1 family, putative	5.537879697	5.674052967	5.544184458	5.733134779	5.854689985	5.676237438	6.792706658	6.778783823	6.435606971
CFAC1_110018500	hypothetical protein, conserved	7.0173199	6.92354213	6.965702899	6.794984042	6.841417508	6.822661237	10.81518163	7.211051688	6.675082346
CFAC1_110018600	hypothetical protein, conserved	6.644085964	6.65062432	6.620195739	6.92867234	6.92019305	6.906436198	6.931790489	7.065336503	6.810650346
CFAC1_110018700	protein phosphatase 2C-like protein	5.558228583	5.849027223	5.763621995	5.503247749	5.398914245	5.322248479	4.231890607	5.332581009	4.161760873
CFAC1_110018900	hypothetical protein	6.584395518	6.718138329	6.699453284	6.525240019	6.40527034	6.355933719	5.815217853	5.809417568	6.161677117
CFAC1_110019200	glutathione synthetase, putative	6.492150858	6.295344984	6.218232469	6.89707123	6.832631764	6.790904457	4.232794298	5.655973601	5.158997053
CFAC1_110019300	mitochondrial DNA polymerase I protein C, putative	6.158321744	6.091399956	6.029908651	6.767678781	6.764699047	6.752637713	5.230404732	5.950018906	5.602702892
CFAC1_110019400	tc40 antigen-like	6.653255101	6.819316443	6.751665761	7.134010266	7.154339316	6.989339379	5.815917288	5.69523723	5.876486053
CFAC1_110019600	Ribosomal protein L16p/L10e, putative	4.592973109	4.583212612	4.65106774	5.373787872	5.223736282	5.236601689	5.567052743	5.358015872	4.783517533
CFAC1_110019700	RNA editing 3' terminal uridylyl transferase 1	6.491083676	6.588442753	6.585617795	6.845271095	6.830133348	6.742313066	5.230897025	6.382483316	6.160880948
CFAC1_110019800	hypothetical protein, conserved	5.991730462	6.207355897	6.201184579	5.471571802	5.401427545	5.329232407	6.405136388	6.620420491	5.867116204
CFAC1_110019900	Sodium/hydrogen exchanger family, putative	7.239388501	7.372847722	7.349084632	5.373565441	5.449859484	5.622128329	4.816436496	5.049171843	5.353191335
CFAC1_110020000	ADP/ATP mitochondrial carrier-like protein	5.762878808	5.98404118	6.053718973	6.220371987	6.124684521	6.008366039	5.556204896	5.575491192	5.153820854
CFAC1_110020100	hypothetical protein, conserved	3.986351393	4.126172333	4.092140488	4.717741838	4.424305643	4.333776402	4.234219195	5.658521031	5.348509906
CFAC1_110020200	hypothetical protein	6.02657376	6.051616401	6.046848164	5.555697551	5.461976934	5.494428841	3.235446458	5.113789522	5.519171871
CFAC1_110020300	hypothetical protein, conserved	2.968545314	3.381828082	3.146493333	3.49058497	3.470331857	3.41421635	3.237618313	3.342186254	3.930944975
CFAC1_110020500	hypothetical protein, conserved	6.484080718	6.574647057	6.637251007	5.800849575	5.839163655	5.866460596	6.234517307	6.798388876	7.017245758
CFAC1_110020600	hypothetical protein, conserved	5.515889054	5.508023714	5.612048221	5.733618819	5.779001213	5.784176609	3.235063608	6.410257612	6.437213871
CFAC1_110020700	Domain of unknown function (DUF202), putative	7.150608085	6.775874135	6.836928653	6.785442237	6.934279179	6.864374855	7.634892804	7.340816213	8.304620112
CFAC1_110020800	hypothetical protein, conserved	4.089344121	3.866664331	4.090935556	3.69110691	3.829476772	3.907654496	5.240118164	5.826578746	6.141475076
CFAC1_110020900	SET domain containing protein, putative	4.081386793	3.687920633	3.839114034	4.323721911	4.687332155	4.848388895	6.821183731	6.820286037	7.3409054
CFAC1_110021000	COQ9, putative	6.361284951	6.030203259	6.175622701	5.517293379	5.741860454	5.687443517	7.043297327	7.642873213	7.663297034
CFAC1_110021100	Cytoplasmic dynein 2 heavy chain (DYNC2H1), putative	6.552903463	6.722048807	6.653726937	4.7908261	4.881797433	5.080295439	3.232404659	4.845485039	4.356534105
CFAC1_110021200	protein kinase, putative	6.53261087	6.539133209	6.476619274	6.291710327	6.353617366	6.274087738	5.230968802	5.734294262	5.161152055
CFAC1_110021300	hypothetical protein, conserved	3.263681786	2.976199015	3.148026348	3.896898004	3.841749285	3.683511007	4.235112216	4.438526558	3.670187409
CFAC1_110021400	PQ loop repeat, putative	5.229821529	5.42978009	5.335275669	5.800595617	5.798918593	5.871015331	5.238606092	5.346026905	5.659379122
CFAC1_110021500	hypothetical protein, conserved	7.211572506	7.219342219	7.259853787	6.972417148	7.008452993	6.93980656	6.814874187	7.06273064	7.054718926
CFAC1_110021600	kinesin K39, putative	5.753240917	6.19887764	6.311227908	5.151804645	5.025463954	4.91618663	5.231519685	3.809301241	3.291140728
CFAC1_110021900	Kinesin motor domain containing protein, putative	8.004420194	8.090028304	8.134155784	8.213394024	8.023871615	8.124408859	4.81556407	5.381845112	5.481367259
CFAC1_110022200	WD domain, G-beta repeat, putative	5.584137818	5.703017527	5.552049913	5.535207667	5.45277336	5.510702943	6.815548359	6.590946945	5.938079125
CFAC1_110022500	hypothetical protein, conserved	5.363528195	5.291770759	5.378639447	5.274813513	5.303551875	5.430654133	5.81924084	5.740686615	5.515956938
CFAC1_110022600	enolase	8.907199209	9.243971455	9.184298117	9.407174937	9.25229746	9.2984008	8.349289333	8.085204084	7.45606889
CFAC1_110022700	enolase	6.04372211	6.35075549	6.359786099	6.926625351	6.751327241	6.325895845	4.893459425	5.483908269	3.113452351
CFAC1_110022800	Enolase, N-terminal domain/Enolase, C-terminal TIM barrel domain containing protein, putative	8.742130309	8.913703332	9.016841834	8.529463228	8.377752103	8.487541996	6.654965262	7.296683661	7.459199716
CFAC1_110024200	enolase	10.24353106	10.39735708	10.44522349	9.905902463	9.800655377	9.832761777	9.285212723	8.432483399	7.851238598
CFAC1_110024300	ras-like small GTPases, putative	5.355093609	5.558298624	5.53473592	5.400202246	5.411096717	5.348862258	5.553046301	5.110665512	5.522873821
CFAC1_110024400	poly(A) polymerase, putative	5.798371265	5.6771566	5.593947494	6.404752304	6.439247257	6.47424276	6.815993424	6.634167871	6.521936467
CFAC1_110024600	phosphatidylserine synthase, putative	7.439133792	7.345659482	7.324306906	6.827617351	6.880970926	6.833500548	6.553713175	6.334322128	6.672416032
CFAC1_110024700	NLI interacting factor-like phosphatase, putative	4.787679457	4.551729046	4.707441414	5.330150554	5.342491023	5.318555318	5.820889064	5.819550718	5.66442858
CFAC1_110024800	hypothetical protein, conserved	6.635282913	7.026847852	6.98299107	6.439525256	6.414490038	6.387658915	4.231973646	6.016945094	6.05342298
CFAC1_110024900	hypothetical protein, conserved	4.521010167	4.555430182	4.441231403	5.055590273	5.035291441	5.025631475	5.554072832	4.987036635	5.350860592
CFAC1_110025100	hypothetical protein, conserved	4.729726501	4.765308962	4.876091475	5.66754189	5.535626202	5.496464856	5.234643722	5.438432738	4.668284972
CFAC1_110025200	hypothetical protein, conserved	5.960148747	5.868826971	5.921825335	5.627851601	5.662338771	5.707071364	6.240084008	5.934113455	5.503519312
CFAC1_110025300	hypothetical protein, conserved	5.333296572	5.228904529	5.169109526	5.261198643	5.337387346	5.392951429	6.411478583	7.083402555	7.499865479
CFAC1_110025400	ubiquitin/ribosomal protein S27a, putative	9.639759676	9.604483874	9.728891534	9.098346975	9.137693163	9.159989569	10.14768157	9.647655122	9.997532934
CFAC1_110025500	hypothetical protein, conserved	4.124408224	4.028518333	3.883494305	4.493765695	4.430001301	4.306286926	4.232885387	4.614953392	4.81110623
CFAC1_110025600	hypothetical protein, conserved	3.653246956	3.850240431	3.791978857	3.976661813	3.836634479	3.526122934	3.233886378	4.985547617	4.160945483
CFAC1_110025800	hypothetical protein, conserved	3.377587129	3.49283291	3.653948045	3.680692463	3.685439933	3.507728203	5.555880432	4.231939941	4.347785881
CFAC1_110025900	serine hydroxymethyltranferase (SHMT-S)	9.317413248	9.392125504	9.200665268	8.413584299	8.399456597	8.308364804	6.232569265	6.813523605	6.436510975
CFAC1_110026000	TPR repeat/DnaJ domain containing protein, putative	6.478162398	6.563399659	6.656850006	7.118283332	7.124907042	7.071166237	7.138519798	6.98617891	6.935501253
CFAC1_110026100	delta-4 fatty acid desaturase	7.469905594	7.323110311	7.315670804	7.261051824	7.407620909	7.392169402	5.233431905	5.777155296	5.807695783
CFAC1_110026200	hypothetical protein, conserved	4.613412011	4.649185333	4.509392652	4.945666394	4.759346407	4.727678237	5.553639686	5.170586873	5.258709271
CFAC1_110026300	folate/biopterin transporter, putative	9.640452832	9.637009458	9.648078796	8.952210892	9.084004049	9.096937097	8.09655421	7.993855649	8.076947559
CFAC1_110026400	folate/biopterin transporter, putative	9.451011575	9.484075101	9.506246796	9.089583658	9.218474475	9.276321767	7.479312236	7.295736239	7.37964564
CFAC1_110026500	folate/biopterin transporter, putative	5.077628925	4.749849329	4.979557838	4.701737662	4.71804019	4.789309646	6.913988418	4.567548109	5.152360886
CFAC1_110026600	folate/biopterin transporter, putative	5.962131531	6.148143943	6.051808954	5.291314848	5.364311537	5.477732133	6.231350569	6.235715885	6.159054824
CFAC1_110026700	folate/biopterin transporter, putative	8.337923091	8.319015144	8.380654211	7.606230504	7.722826538	7.837271032	7.044611134	7.345834116	6.994604795
CFAC1_110026800	folate/biopterin transporter, putative	6.056827664	6.116378406	6.082804092	5.741000628	5.879278155	5.943348029	6.494300129	6.79093402	6.435769647
CFAC1_110026900	folate/biopterin transporter, putative	5.173930021	5.210103796	5.194650813	4.744540834	5.062668231	5.008811896	5.529575035	5.811651551	5.757025432
CFAC1_110027000	BT1 family, putative	1.306223859	-1.172508826	1.263981915	1.737561069	0.977247354	-0.959330837	4.43990625	4.418073575	2.817225261
CFAC1_110027100	inositol-3-phosphate synthase	6.955110546	7.154015944	7.239603707	7.052363204	6.688350231	7.227042236	6.755492437	5.861351011	0.432333385
CFAC1_110027200	folate/biopterin transporter, putative	9.021093895	9.034124709	9.067381648	9.426301048	9.427558778	9.482862495	9.403372021	9.173416707	9.259730733
CFAC1_110027300	folate/biopterin transporter, putative	6.811566307	6.825832626	6.703464445	7.0326812	7.073235212	7.243377777	7.808629623	6.951133897	6.898319872
CFAC1_110027400	tyrosyl-tRNA synthetase, putative	6.38523663	6.088350762	6.120547929	7.700680418	7.78832351	7.834159462	6.40123763	6.634513479	6.709110887
CFAC1_110027600	emp24/gp25L/p24 family/GOLD, putative	6.389157608	6.288183354	6.390713833	5.869654673	5.882257758	6.094550858	6.939421571	6.240433816	6.464538505
CFAC1_110027700	hypothetical protein, conserved	5.973226974	6.142485249	6.043400918	5.482699589	5.350344545	5.278891944	4.251390678	4.146162916	4.772645853
CFAC1_110027900	hypothetical protein, conserved	3.120976911	3.373597028	3.266817539	3.831957302	3.699862596	3.414472651	3.234211685	5.050218461	4.937154173
CFAC1_110028000	WD40 repeats, putative	7.140706403	7.269796858	7.239577093	6.582594774	6.527402436	6.470225161	6.037432231	6.652880892	6.563885311
CFAC1_110028100	hypothetical protein, conserved	7.386930265	7.5819875	7.547094379	7.186402323	7.108882216	7.089242302	5.230981663	5.772775309	4.676036753
CFAC1_110028200	Vacuolar 14 Fab1-binding region/Vacuolar protein 14 C-terminal Fig4p binding, putative	4.069306701	4.043401272	3.919515123	4.225713032	4.095615057	3.839866122	4.232545136	5.333743935	5.159523817
CFAC1_110028300	mitochondrial pyruvate carrier protein 2, putative	4.620039375	4.628939836	4.417548221	6.276218117	6.283409756	6.288494358	5.575184642	5.024953155	4.89234125
CFAC1_110028400	hypothetical protein, conserved	5.064571771	5.186116512	5.283240812	5.195038877	5.106206911	5.018020707	5.55455625	5.69803429	6.349455894
CFAC1_110028500	glutathione-S-transferase/glutaredoxin, putative	8.584859795	8.355896034	8.520176272	8.216691877	8.195615034	8.263554262	7.234623332	6.81755076	6.514196572
CFAC1_110028600	synaptojanin (N-terminal domain), putative	6.160131127	5.992675387	6.081490024	6.321400185	6.314628699	6.298247235	5.55305952	6.253166477	6.397012417
CFAC1_110028700	hypothetical protein, conserved	4.915762854	4.911641457	4.872979612	5.173020263	4.982320513	5.007004136	5.195479767	5.848543434	5.563173419
CFAC1_110028800	Leucine Rich repeat, putative	3.905178987	3.501522774	3.511762222	3.349987229	3.621244978	3.696565804	5.026323442	4.76875678	4.270638983
CFAC1_110028900	Leucine Rich repeats (2 copies), putative	5.817750455	5.593008107	5.74730885	5.039641376	4.96281636	5.093744219	6.882310762	6.177013583	7.009378905
CFAC1_120005950	hypothetical protein, conserved	6.254935058	6.098091726	6.134762522	5.445158193	5.543915251	5.607948927	6.646867035	6.379272389	6.613316172
CFAC1_120006100	hypothetical protein	2.911331125	3.137125812	3.469060809	3.13265029	2.892211552	3.007511046	3.243596627	4.19759894	3.399569071
CFAC1_120006300	hypothetical protein	5.522321501	5.226417323	5.212990142	4.679609989	4.718978015	4.968181512	5.23456857	5.618779911	6.299910977
CFAC1_120006400	hypothetical protein	3.423190806	3.112352492	3.379598942	3.035719728	3.11097801	2.876824332	4.827881304	2.871265431	3.915402666
CFAC1_120006500	anti-silencing protein a-like protein	6.686790127	6.56431698	6.690954015	6.470589067	6.56159683	6.700102902	7.241279442	7.202216515	7.284420378
CFAC1_120006600	hypothetical protein, conserved	6.694246817	6.652190572	6.752589279	6.706374354	6.789527971	6.707623615	6.233597068	6.258005407	6.476148598
CFAC1_120006700	AAA domain/Adenylate kinase, putative	3.335458908	3.92302262	3.923370607	4.347584996	4.055330849	4.133999781	4.824844223	4.862707773	5.505336943
CFAC1_120006800	arginine N-methyltransferase, type I	4.990638243	4.927170697	4.833268702	5.185707734	5.527846773	5.36569694	5.555943259	6.887806869	6.668384287
CFAC1_120006900	2OG-Fe(II) oxygenase superfamily, putative	5.184537073	5.187216458	5.03842804	5.608766013	5.659895698	5.659103646	5.556849256	5.889682833	5.804220753
CFAC1_120007000	DEAD/DEAH box helicase/Helicase conserved C-terminal domain containing protein, putative	6.382880783	6.063497359	5.989018369	6.916580485	7.068434722	7.242947417	6.931724747	7.049625292	6.843207275
CFAC1_120007100	peroxisome assembly protein, putative	6.195668881	6.266997747	6.269794111	6.236850733	6.1395555	6.04265027	6.400611027	6.569276097	6.160389201
CFAC1_120007300	Galactose oxidase, central domain/Domain of unknown function (DUF4110), putative	7.463087008	7.231821615	7.13827892	7.594563328	7.607499878	7.571134229	7.400889184	7.715348274	7.709327664
CFAC1_120007400	hypothetical protein, conserved	3.806884487	3.68028716	3.740500584	3.708071219	3.828371626	3.913845941	5.819726919	6.554224843	6.666573732
CFAC1_120007500	MORN repeat, putative	5.99997485	5.936873317	5.841692971	5.95839162	5.971512051	5.922774683	3.234090811	5.95227989	6.20985104
CFAC1_120007600	Phosphotransferase enzyme family, putative	6.440180079	6.537485809	6.492724464	5.695389185	5.357217892	5.374703522	4.816585045	4.433252976	4.161186671
CFAC1_120007700	hypothetical protein, conserved	4.617667413	4.673162909	4.614694053	5.060687975	4.922972424	4.999712334	4.232280053	5.655047043	5.937333882
CFAC1_120007800	hypothetical protein, conserved	4.153547076	4.255732362	4.438470393	3.607097539	3.58863169	3.670431874	5.825676464	4.630879847	4.333400584
CFAC1_120007900	JmjC domain, hydroxylase, putative	5.942047398	5.95459557	6.000818697	5.282553218	5.365920323	5.375868884	6.556852507	6.854393508	6.73616069
CFAC1_120008000	eukaryotic translation initiation factor 1A, putative	4.938023498	4.627151996	4.820803071	6.48183844	6.539610057	6.585945924	6.566536386	5.135395909	5.324145045
CFAC1_120008200	50S ribosomal protein L17, putative	7.594327489	7.334559205	7.340145153	7.382052864	7.478675327	7.614444054	7.042214043	7.352611823	7.274436635
CFAC1_120008300	hypothetical protein, conserved	8.544299663	8.551993425	8.463643076	6.980690842	6.885375295	7.035070204	7.229363861	7.770554183	7.564689429
CFAC1_120008400	hypothetical protein, conserved	2.395399905	2.288347736	2.503767225	2.660777283	2.234591369	2.042482209	3.239885551	3.70814793	4.925180357
CFAC1_120008500	Las1-like, putative	4.999498022	5.082934764	5.123058193	4.930881544	4.929913308	5.121970842	5.818916789	6.507699978	6.516311279
CFAC1_120008600	mitochondrial ornithine carrier protein-like protein	4.534161397	4.489932777	4.303603811	5.14685753	5.0785547	5.278089215	3.238161532	4.855784602	5.51343879
CFAC1_120008700	mitochondrial ornithine transporter 1-like protein	3.212834256	2.865396722	3.136821036	2.93019748	2.892485845	2.857131632	3.237451165	2.536774122	3.34733204
CFAC1_120008800	hypothetical protein, conserved	2.714245448	2.879172871	2.888182379	3.11502372	3.04487819	2.769023466	3.257263242	4.475483555	4.763950781
CFAC1_120008900	protein tyrosine phosphatase-like protein	4.029328372	4.067706558	4.042985605	3.875144411	3.992900358	3.974589321	4.244648268	3.871339693	4.911925744
CFAC1_120009000	Elongator-like Protein 3a, putative	5.988192644	5.723107743	5.739889196	6.152949508	6.270375533	6.33497048	6.815964716	5.883350626	6.10706808
CFAC1_120009100	protein tyrosine phosphatase-likie protein	4.228210737	4.389273618	3.95596814	4.005164671	3.821188062	3.904295559	3.246248432	4.356171474	4.135035382
CFAC1_120009200	Ankyrin repeats (3 copies)/Alpha/beta hydrolase family, putative	6.154996462	5.934138137	6.051761578	5.914545998	6.006129625	6.143137554	6.55393683	6.736730966	6.519969875
CFAC1_120009300	hypothetical protein, conserved	5.847460563	5.855255768	5.825722609	5.788396858	5.720081097	5.625630869	6.038063063	5.734449611	5.745646483
CFAC1_120009400	proteasome 26S non-ATPase subunit 9, putative	3.934501344	4.053003085	4.11697533	4.510311984	4.250040933	4.126711102	5.236800666	5.62276992	6.095967698
CFAC1_120009500	protein kinase, putative	4.903523569	4.736629573	4.855234409	5.175566586	5.234623104	5.281122739	4.817344675	6.384657584	6.395275987
CFAC1_120009600	inositol 1,4,5-trisphosphate receptor, putative	7.843429704	7.805362921	7.730748411	6.997329134	6.958060657	7.054269211	6.689027668	6.789800917	6.781314819
CFAC1_120009700	Met-10+ like-protein, putative	6.417567825	6.052621902	6.127764408	6.361301776	6.384957721	6.513616072	6.816401376	6.634900083	7.350996863
CFAC1_120009800	FHA domain containing protein, putative	3.952667351	4.182429988	3.944548479	3.335566657	3.57564221	3.393426263	3.233063992	1.534214488	1.36545896
CFAC1_120009900	hypothetical protein, conserved	5.643886627	5.56130199	5.480608435	5.689033932	5.87327593	5.892100846	6.2330329	6.229521717	6.302301285
CFAC1_120010000	3-Beta-hydroxysteroid-delta(8), delta(7)-isomerase, putative	5.561558857	5.281211275	5.324431001	6.202515606	6.28297062	6.331012473	6.043037459	5.057787408	5.866338672
CFAC1_120010100	2OG-Fe(II) oxygenase superfamily, putative	5.48802964	5.483559244	5.378589675	5.378269646	5.226324636	5.308780757	6.692264655	6.25683329	6.155689674
CFAC1_120010300	tubulin tyrosine ligase, putative	6.385717893	6.254411695	6.264996467	6.1512381	6.17472927	6.135864225	6.038265874	6.332513833	6.160126681
CFAC1_120010400	XRN 5'-3' exonuclease N-terminus, putative	7.634819722	7.767176429	7.682242928	7.127266763	7.10842119	7.162660094	6.552431815	6.279590239	6.108227568
CFAC1_120010500	hypothetical protein, conserved	4.385131985	4.375583103	4.328320317	4.293571262	4.165919237	4.302023762	4.819441081	5.700564445	5.990420395
CFAC1_120010600	hypothetical protein, conserved	5.128961882	4.865070576	5.059552575	5.40037601	5.438223813	5.49414349	6.039097995	5.433856812	5.874652204
CFAC1_120010700	Pyridoxal-dependent decarboxylase conserved domain containing protein, putative	6.048068002	6.181832742	6.105378318	5.732306242	5.744411584	5.762403881	6.231285489	5.985461689	6.106756416
CFAC1_120010800	hypothetical protein, conserved	5.079974527	4.73948992	4.907558483	5.381816785	5.62296213	5.788719467	4.828451461	5.453796942	5.327999899
CFAC1_120010900	L-fucokinase, putative	6.873301515	7.05172891	6.956900172	6.518896278	6.387729932	6.213720352	4.996681848	6.179130394	5.148994716
CFAC1_120011100	fucose kinase, putative	7.897718846	8.248315644	8.174276218	7.474957177	7.320399576	7.22319799	6.995670038	6.745665728	5.885066604
CFAC1_120011200	hypothetical protein, conserved	5.888190217	5.529227066	5.800224295	5.685400749	5.782434869	5.770774213	5.237677055	5.122098095	5.040154821
CFAC1_120011300	60S ribosomal protein L21, putative	8.169366726	8.628698979	8.532160059	7.98312738	7.783532954	7.457780397	6.960984999	9.114306821	8.774242585
CFAC1_120011500	Amastin surface glycoprotein, putative	3.778603709	3.957357837	3.809330735	1.926703757	2.314107384	2.085150134	4.236869522	2.538603617	2.348159364
CFAC1_120011600	hypothetical protein	6.466063735	6.537152207	6.515772585	4.63601383	4.774654177	4.818707902	5.237099033	4.623920405	4.925966053
CFAC1_120011700	hypothetical protein, conserved	4.070848001	4.090471751	4.412375	2.689320414	2.659224643	2.425547547	4.242801577	4.246061613	3.654118871
CFAC1_120011800	hypothetical protein	5.284123101	5.100753353	5.30017543	4.418244752	4.287732387	4.446313918	5.825888209	6.473651243	6.501712135
CFAC1_120011900	hypothetical protein, conserved	4.487457176	4.789153919	4.623276598	3.209552932	3.139256319	3.049011815	4.237688777	5.120674283	5.662989221
CFAC1_120012000	hypothetical protein, conserved	2.414904942	2.614377807	2.635165378	2.398107894	2.485275589	2.797353244	3.240702882	3.347703581	4.146570628
CFAC1_120012100	hypothetical protein, conserved	2.813526401	2.879387723	2.691957657	2.818771732	2.952425332	2.693891718	4.822654257	5.536466948	5.24701248
CFAC1_120012200	Amastin surface glycoprotein, putative	5.027699306	5.304128646	5.238651771	4.248973068	4.189433657	4.261913335	9.249165685	8.810049274	8.477243864
CFAC1_120012300	Amastin surface glycoprotein, putative	6.329266026	6.621360289	6.577090882	5.757407905	5.830214893	5.702395308	8.424292008	7.483418344	7.320624759
CFAC1_120012400	hypothetical protein	5.441011353	5.589692563	5.435246255	5.355057427	5.206503296	5.280724147	7.822023567	7.580907392	7.765090668
CFAC1_120012500	Amastin surface glycoprotein, putative	5.962919375	5.977686622	5.908161394	5.093624503	5.327180209	5.27691161	7.486449328	6.729025559	6.762253296
CFAC1_120012600	hypothetical protein, conserved	4.788818226	4.89128448	4.828744813	3.547594001	3.516779116	3.552820352	3.241014249	3.710172149	3.661179564
CFAC1_120012700	Amastin surface glycoprotein, putative	4.032136604	4.363541795	4.130580585	3.041158534	3.251192435	2.82950849	4.81998104	4.702110951	5.153154458
CFAC1_120012800	hypothetical protein, conserved	6.966018791	6.979671229	6.903147539	6.899771074	6.913574723	6.781899859	6.230450267	6.632880477	6.745809051
CFAC1_120012900	hypothetical protein, conserved	7.006292102	6.96347473	7.002869565	6.207035096	6.256868071	6.301375529	5.556641376	4.780287016	5.515267419
CFAC1_120013000	dihydroorotate dehydrogenase (fumarate)	7.178602681	7.078718998	7.014637087	7.258741821	7.292070645	7.348309208	6.234774059	6.339521236	6.701888621
CFAC1_120013100	aspartate carbamoyltransferase, putative	6.215241269	6.190282067	6.111395234	6.649291548	6.684160459	6.651516586	6.693774032	6.681254558	6.868547712
CFAC1_120013200	orotidine-5-phosphate decarboxylase/orotate phosphoribosyltransferase, putative	7.93467391	7.763042003	7.754129345	8.486675252	8.529457675	8.57071765	7.402326013	6.903239646	7.596666206
CFAC1_120013300	glucose transporter 3	5.250200776	5.210206955	5.111759973	5.812315985	5.929515572	6.025089096	3.703752224	6.011329206	5.486524988
CFAC1_120013400	glucose transporter 3	4.80602433	4.513101423	4.598981328	4.592561536	4.691941859	4.441411768	6.715181374	5.719072293	4.868824606
CFAC1_120013500	glucose transporter 3	6.221339214	5.975884603	5.931933435	5.498200902	5.559101924	5.728796098	6.306040495	5.680541813	6.396147093
CFAC1_120013600	AAA domain containing protein, putative	5.166232923	4.967631359	4.937862172	5.815967641	6.046544283	5.966405511	6.401749771	6.614377049	6.105507929
CFAC1_120013700	histone H3	8.230137748	8.408970651	8.402909359	7.213944822	6.99083075	6.906077667	8.705774351	9.356168771	8.946015608
CFAC1_120013800	dihydroorotase, putative	4.009900008	3.936531093	3.844561576	5.488203743	5.545736489	5.249939447	3.236008116	4.231009779	2.936325847
CFAC1_120013900	carbamoyl-phosphate synthase, putative	8.180420163	8.022864641	8.102117753	8.165505342	8.336608188	8.434410522	6.399889497	6.381623946	6.308711583
CFAC1_120014000	histone H3	9.295370128	9.551864533	9.55045077	8.23713275	8.160742096	8.019553422	9.832891223	9.780207712	9.802895652
CFAC1_120014100	hypothetical protein, conserved	5.074534461	5.006278827	5.150791886	5.397414418	5.375889518	5.266442754	5.815917288	5.383434562	5.260090797
CFAC1_120014200	Type IIB DNA topoisomerase, putative	2.553515331	2.675930888	2.779928657	3.004564233	2.874458196	3.01365002	5.554073545	3.698925115	3.674412671
CFAC1_120014300	Cyclophilin type peptidyl-prolyl cis-trans isomerase/CLD/RNA recognition motif. (a.k.a. RRM, RBD, or RNP domain), putative	5.079250906	5.105834347	5.149146913	5.49701504	5.415821207	5.466407919	6.039186906	6.571138601	6.598629059
CFAC1_120014400	RING-H2 zinc finger containing protein, putative	2.218721846	1.346506295	1.523596824	1.636609001	1.844290535	2.059063721	3.314867962	3.257334117	4.19587244
CFAC1_120014600	hypothetical protein, conserved	4.589775284	4.39472963	4.35803559	5.727979296	5.798661011	5.734873854	5.232084958	4.919580498	5.051937818
CFAC1_120014700	Domain of unknown function (DUF1738), putative	5.540571074	5.446459081	5.515184515	5.117753585	5.146678517	5.145217764	6.554049744	6.527524037	5.993804186
CFAC1_120014800	apurinic/apyrimidinic endonuclease-redox protein	5.094483524	5.097391575	5.027290373	5.786855563	5.803637211	5.823182593	6.040755372	6.387571279	5.739951938
CFAC1_120014900	Eukaryotic translation initiation factor eIF2A, putative	7.078410895	7.019294342	7.039101754	7.265769696	7.384472025	7.314111189	6.401824643	6.793791822	6.873841902
CFAC1_120015000	LysM domain containing protein, putative	5.046260336	5.064704777	5.034648308	5.500659928	5.515964221	5.502094857	5.552818913	4.917741611	4.161826272
CFAC1_120015100	hypothetical protein, conserved	5.102443929	5.032079855	4.868947254	5.77992129	5.869496585	5.89120619	4.232009908	5.110528817	5.601005175
CFAC1_120015200	Leucine Rich repeat/Leucine Rich Repeat, putative	3.842408789	3.983245343	4.133894655	4.486100383	4.344086749	4.40212214	5.554587812	4.114299028	3.935962204
CFAC1_120015300	ubiquitin hydrolase, putative	7.026677842	7.074441408	7.002375144	6.767342517	6.715983388	6.697408206	4.815625298	6.477775733	5.93963783
CFAC1_120015400	hypothetical protein, conserved	5.964498302	5.822400908	5.859773273	5.962380042	5.93856061	6.024713323	6.03971016	6.082396522	6.256561502
CFAC1_120015500	hypothetical protein, conserved	4.005132499	3.945422056	3.771101744	4.7175171	4.656091614	4.750612939	4.233215569	5.2280859	5.051252621
CFAC1_120015600	transaldolase, putative	9.784622666	9.846038291	9.89222714	9.224119212	9.252286365	9.289452381	8.09207737	7.96584606	7.914841699
CFAC1_120015700	hypothetical protein, conserved	4.332281765	4.737229639	4.567045671	3.276499414	3.243713036	2.793724054	3.233903216	0.546127114	2.940779521
CFAC1_120015800	unspecified product	8.775404466	8.951952011	8.859794254	7.958584468	7.892288657	7.912321543	6.036918848	7.046170093	7.286140493
CFAC1_120016000	chitinase	5.868563462	5.892145332	5.872975589	6.457355612	6.467437043	6.39105077	6.232529599	6.3861193	6.70663099
CFAC1_120016100	Membrane transport protein, putative	7.620779159	7.497959852	7.456834889	7.276996605	7.276853099	7.128411245	7.69040072	6.333181506	6.599788708
CFAC1_120016200	hypothetical protein, conserved	6.290026127	6.267710427	6.316682356	6.766954096	6.750784785	6.797866253	7.038782737	6.170392237	6.305338215
CFAC1_120016300	hypothetical protein, conserved	4.345847536	4.504048589	4.345212469	5.141071004	5.073928793	4.982979652	4.23280883	4.919436276	5.438922931
CFAC1_120016400	Iron-sulfur assembly protein 1, putative	4.17448562	4.248396486	4.427494377	3.72157691	3.725213435	3.808892687	4.820773461	4.621143155	4.929234693
CFAC1_120016500	hypothetical protein, conserved	5.307866598	5.294784527	5.332445211	6.175794193	6.148709155	6.156511099	6.038396969	6.332744468	6.561841586
CFAC1_120016600	COP9 signalosome complex subunit 5, putative	5.621256868	5.478422077	5.693530853	5.71933078	5.693436075	5.824994514	7.319978117	7.309682516	7.370915623
CFAC1_120016700	hypothetical protein, conserved	4.677723911	4.299711456	4.121963115	5.532016363	5.796856967	6.022182536	5.824471608	5.99993287	6.504664848
CFAC1_120016800	protein kinase, putative	6.744002154	6.750538095	6.728332949	6.255535103	6.375660109	6.47057185	6.690738361	6.86590419	7.132716677
CFAC1_120016900	Nucleolar protein,Nop52, putative	7.007761869	6.700949938	6.746594704	7.269831365	7.430196422	7.515583468	7.038564199	6.735467078	7.328683349
CFAC1_120017000	hypothetical protein, conserved	5.127829127	5.056301888	5.068374359	4.742632291	4.825272856	4.993608437	5.236126543	6.261806227	6.471669514
CFAC1_120017100	hypothetical protein, conserved	7.884248587	7.820432874	7.906626172	6.587485429	6.691318252	6.831401187	6.230066525	6.8090607	7.054682628
CFAC1_120017200	flagellar calcium-binding protein, putative	11.55837074	11.26563809	11.37064441	10.47076633	10.59134743	10.74142501	13.10327693	12.76583609	12.97811004
CFAC1_120017300	flagellar calcium-binding protein, putative	8.499477284	8.215039668	8.313896983	8.074571429	8.176646733	8.364246116	9.201393939	9.419951529	9.735969419
CFAC1_120017500	Snf7, putative	5.714338948	5.418390381	5.455281032	5.001331211	5.077342953	5.220104996	5.560708432	7.168096102	7.194338126
CFAC1_120017700	sucrose-phosphate synthase-like protein	9.074666458	8.9254235	9.024213607	8.773802248	8.895996544	9.032902179	9.090196046	8.58320017	8.824510395
CFAC1_120017800	Methyltransferase domain containing protein, putative	7.039611397	6.837790558	6.952712496	6.225504426	6.284744357	6.456707098	6.817201411	6.697714183	7.130690267
CFAC1_120018000	hypothetical protein, conserved	6.497938365	6.389631508	6.499390731	6.319722733	6.373784886	6.43501828	6.551774355	6.406132029	6.442119354
CFAC1_120018100	hypothetical protein, conserved	5.556442621	5.684825354	5.643720201	6.324226981	6.312919073	6.28853972	6.03785366	5.382756929	5.441376472
CFAC1_120018300	Protein of unknown function (DUF3184), putative	1.956612776	1.887602905	1.820030065	2.354991446	1.743808578	2.030877992	2.726609713	2.312800636	2.6618524
CFAC1_120018400	Protein of unknown function (DUF3184), putative	5.064565708	4.87476644	4.977067526	5.237459729	5.380881547	5.320269839	3.496651862	5.06877441	3.820845997
CFAC1_120018500	Protein of unknown function (DUF3184), putative	5.862540318	6.01969864	5.977824624	5.844999685	5.767702278	5.813135462	6.132595226	5.323359595	4.264777952
CFAC1_120018600	Protein of unknown function (DUF3184), putative	5.651584267	5.719619807	5.788929512	4.911247179	4.91914538	4.860023977	3.61016989	5.45703197	5.03603927
CFAC1_120018800	Protein of unknown function (DUF3184), putative	7.139539833	7.15677013	7.10815368	5.851339195	5.944540929	5.93166737	5.067291485	5.510078294	5.468526896
CFAC1_120018900	Protein of unknown function (DUF3184), putative	6.294603296	6.292983595	6.228604199	6.075706032	6.011279957	6.020157762	5.05503892	5.001388187	5.08354285
CFAC1_120019000	Protein of unknown function (DUF3184), putative	6.509137508	6.648307191	6.55943581	6.633436515	6.675000663	6.741664168	4.378809125	6.016580689	6.162293917
CFAC1_120019100	ubiquitin fold modifier protein, putative	2.718218402	2.291550537	2.780187819	2.927623079	2.930404582	3.168961096	3.320169846	4.138570566	3.772021781
CFAC1_120019200	hypothetical protein, conserved	5.650371288	5.818297735	5.835485495	5.594942298	5.62326504	5.454356944	5.554350188	5.228401543	4.810045585
CFAC1_120019300	hypothetical protein	4.713461703	5.026874043	4.813446993	2.732973352	2.616698551	2.661688074	4.23747888	3.1229235	1.352820976
CFAC1_120019500	hypothetical protein	4.174718431	4.567725814	4.159434613	4.272732852	4.26318491	4.066337479	4.236113763	3.704269759	2.349745809
CFAC1_120019600	hypothetical protein, conserved	4.875488469	5.041941404	5.078541939	4.583169162	4.43055246	4.270216887	6.005858901	5.212429205	4.213365697
CFAC1_120019700	hypothetical protein, conserved	4.378636951	4.811406921	4.581886303	3.221007369	3.303559617	2.84798926	3.233896149	2.530432605	3.93881984
CFAC1_120020000	hypothetical protein, conserved	3.780018974	3.699196	3.728089343	2.859137066	2.874947759	2.511566826	4.819797488	4.991088609	4.346826146
CFAC1_120020100	hypothetical protein, conserved	6.529338362	6.658746395	6.630254207	4.76592816	4.778527898	4.826033547	6.232921384	5.229724624	5.670479254
CFAC1_120020200	hypothetical protein	1.536492711	1.4538624	1.49159818	0.684518378	0.12716256	0.769228847	3.241079286	2.12995742	1.348680021
CFAC1_120020400	Amastin surface glycoprotein, putative	3.441343567	3.54616494	3.684077883	2.81774975	2.697443968	2.796845568	3.235121992	1.53784747	2.938201732
CFAC1_120020600	hypothetical protein, conserved	4.534893075	4.829384024	4.70928281	3.174536556	3.142330292	3.149182594	4.234197443	4.344715299	4.269406085
CFAC1_120020700	Amastin surface glycoprotein, putative	5.846222217	6.094721713	6.004826761	3.870152897	3.984369701	3.916933352	5.232997131	5.43207096	4.035655407
CFAC1_120020800	hypothetical protein, conserved	2.293232727	2.482907034	2.779445113	2.735314369	2.700645044	2.384345478	3.249943744	2.880063843	4.319841064
CFAC1_120020900	tyrosyl or methionyl-tRNA synthetase-like protein	5.640052843	5.313130258	5.384140997	6.677631369	6.739376979	6.709199251	5.5592412	6.291175816	6.697062693
CFAC1_120021400	Arrestin (or S-antigen), N-terminal domain containing protein, putative	4.344122886	4.63779496	4.603425244	3.234030667	3.398613838	3.326746653	4.23462039	3.701610899	1.358800576
CFAC1_120021500	Arrestin (or S-antigen), N-terminal domain containing protein, putative	5.193556399	5.419369547	5.350085889	4.380826866	4.42282189	4.247307024	6.313636102	5.459659896	4.110965788
CFAC1_120021600	Arrestin (or S-antigen), N-terminal domain containing protein, putative	3.828901284	3.818273412	3.975543533	3.441804485	3.556037868	3.589774607	4.691425492	5.130019133	4.802842354
CFAC1_120021900	Arrestin (or S-antigen), N-terminal domain containing protein, putative	3.909724214	4.174465787	4.253049649	2.834877159	3.099785075	2.842213443	3.482653157	3.73296543	3.441837334
CFAC1_120022000	Arrestin (or S-antigen), N-terminal domain containing protein, putative	4.293912614	4.293924411	4.181304107	4.070536268	4.078596265	3.980727456	5.438479493	5.140035273	5.269834495
CFAC1_120022100	coatomer delta subunit-like protein	6.298081773	6.519652555	6.558856819	6.031164962	5.923738303	5.948240957	4.817657686	5.051352389	5.158064191
CFAC1_120022200	Domain of unknown function DUF221, putative	6.3484526	6.653121726	6.590829328	5.594501588	5.498892448	5.517597763	5.230541064	5.047988965	3.356822567
CFAC1_120022300	cyclophilin 13, putative	4.938881333	5.178023358	5.127796209	4.377815666	4.27965379	4.481471862	4.235200336	5.175095426	5.433852421
CFAC1_120022400	hypothetical protein, conserved	6.586108978	6.611939657	6.466971234	6.06009142	6.036458628	5.995995953	5.815489385	5.568993013	5.8132906
CFAC1_120022500	Cullin family/Cullin protein neddylation domain containing protein, putative	7.619229983	7.768995244	7.645236809	6.858503213	6.849102006	6.836866942	8.569048677	6.332488215	6.56242697
CFAC1_120022600	hypothetical protein, conserved	7.9239677	7.952760473	8.02791008	7.526628893	7.524780785	7.550778261	5.552147376	6.545913772	6.308778829
CFAC1_120022700	hypothetical protein, conserved	7.2682854	7.320915082	7.281372798	6.627699946	6.496359195	6.493358656	6.551702494	6.19584333	6.676685018
CFAC1_120022800	hypothetical protein, conserved	2.126627794	2.81593845	2.538928593	2.941639008	3.082962329	3.180450096	5.252536252	4.734060045	3.63252568
CFAC1_120022900	hypothetical protein, conserved	6.127505078	6.490119176	6.416978125	5.353450175	5.244554187	5.092411514	3.232737536	4.331961154	3.678642633
CFAC1_120023000	hypothetical protein	7.593430647	7.763542868	7.744681277	7.136706868	7.055074766	7.00469624	5.230198492	6.356153359	5.998922201
CFAC1_120023300	diacylglycerol kinase, putative	4.984128024	5.106385655	5.006494721	4.470053144	4.414897848	4.230367302	3.234018793	3.113870598	4.353096597
CFAC1_120023400	hypothetical protein, conserved	5.946269819	6.090849644	6.030268796	5.554822576	5.527146219	5.510324404	6.230569287	5.65416579	4.938888984
CFAC1_120023500	cytochrome c, putative	6.833695672	6.857238194	6.80612844	6.212009984	6.213230902	6.210403187	7.238028578	7.518313559	7.003368147
CFAC1_120023600	cytochrome c, putative	4.34337641	4.250889234	4.324400487	3.477633603	3.602396456	3.672591421	5.431172805	2.214839591	3.655043749
CFAC1_120023700	hypothetical protein	5.711598431	5.974621882	5.898216158	4.877199734	4.784916131	4.948259877	4.815659199	3.984659241	4.677217614
CFAC1_120023900	hypothetical protein	8.341941495	8.323275989	8.26909257	7.843424925	7.840238639	7.817924007	6.814467302	6.915186679	6.677147197
CFAC1_120024200	RNA polymerase Rpb1, domain 2/RNA polymerase Rpb1, domain 4/RNA polymerase Rpb1, domain 5, putative	7.639186437	7.645951913	7.620404699	7.665594223	7.734681884	7.797944267	6.230006175	5.809215187	5.676661203
CFAC1_120024500	Amidase, putative	5.993631688	6.139729536	6.179602345	6.478366502	6.401059819	6.350598366	3.234518376	4.527603113	3.937497264
CFAC1_120024600	hypothetical protein, conserved	3.297890287	3.239223136	3.027545339	4.338926054	4.394577144	4.585550275	4.888459532	3.825956246	4.67150688
CFAC1_120024700	ADP-ribosylation factor-like, putative	5.634905937	5.506133935	5.58538339	5.325761568	5.413620327	5.54961804	5.564698038	5.633763655	6.41567101
CFAC1_120024800	OTU-like cysteine protease, putative	4.401825099	4.277674941	4.320865466	3.772954488	3.463571526	3.230153325	3.233302652	3.526755151	3.356091079
CFAC1_120024900	EMG1/NEP1 methyltransferase, putative	4.337469302	4.408023488	4.197222087	5.366083176	5.477118126	5.471656242	6.042909642	5.781562208	5.591084187
CFAC1_120025000	trafficking protein particle complex subunit- like protein	3.525367539	3.071127953	3.355155901	3.659379233	3.561856887	3.578402103	4.242927951	4.130941479	5.330270513
CFAC1_120025100	hypothetical protein, conserved	5.277909857	5.559803813	5.500120193	5.62371634	5.617988134	5.569536731	5.554117707	5.812688727	5.520600865
CFAC1_120025200	hypothetical protein, conserved	5.439529267	5.402185954	5.466520569	6.282263618	6.243656218	6.214515411	5.55417017	5.171539725	4.673014831
CFAC1_120025400	paraflagellar rod protein 2C	8.732271859	8.895823335	8.976269556	7.71261576	7.706800504	7.850526932	7.754892946	6.940813783	6.064770438
CFAC1_120025800	hypothetical protein, conserved	6.662506712	6.744122803	6.733309556	6.741085189	6.710471654	6.687236475	6.551835608	5.430833052	6.109504411
CFAC1_120025900	hypothetical protein, conserved	4.86889968	4.942134355	4.967573657	3.969929191	3.907646147	3.721878175	6.404310927	6.055193597	6.100099093
CFAC1_120026000	Kinesin motor domain containing protein, putative	4.823668096	5.056663591	5.066447498	5.247553303	4.798830101	5.009101386	3.620619399	3.095919684	1.886531745
CFAC1_120026200	Kinesin motor domain containing protein, putative	5.860721255	5.990057629	6.142782411	5.643768106	5.460063277	5.581820838	3.989839424	4.531405153	4.754970404
CFAC1_120026400	hypothetical protein, conserved	6.608450468	6.779967702	6.739582175	6.486874605	6.506679844	6.577458355	6.039040671	4.614864417	4.521946108
CFAC1_120026500	hypothetical protein, conserved	5.079771704	5.025220693	5.028570288	5.411972238	5.513916125	5.561013151	6.234165445	5.779177545	5.869413818
CFAC1_120026600	hypothetical protein, conserved	4.500336536	4.672496278	4.584361165	4.943832119	4.899606989	4.699171923	6.039179424	4.775452953	5.351136743
CFAC1_120026700	Pleckstrin homology domain, putative	6.981004699	6.969862294	6.974183174	6.674329317	6.615327764	6.488915727	5.230183457	6.015196014	5.814587897
CFAC1_120026900	hypothetical protein, conserved	3.610859431	3.236319599	3.404027345	3.374330274	3.490930066	3.41235567	5.599119276	4.85705921	4.260654494
CFAC1_120027000	hypothetical protein, conserved	6.136450857	5.90810814	5.88704248	6.552411578	6.608815628	6.740438451	5.815557909	6.382426767	6.845286898
CFAC1_120027300	endoplasmic reticulum oxidoreductin, putative	7.230431189	7.007270709	7.101660218	6.737334425	6.908771912	6.944101389	7.320181287	7.348861745	7.103040975
CFAC1_120027400	DNA polymerase I alpha catalytic subunit, putative	6.040409251	6.105096934	6.007634975	6.256055529	6.34725439	6.330363245	5.815361949	5.109577401	4.814096805
CFAC1_120027500	WD domain, G-beta repeat, putative	6.845825983	7.040907954	7.15032643	6.254533722	6.316133876	6.417195878	6.552206285	6.078940937	5.877466473
CFAC1_120027600	hypothetical protein, conserved	6.364700164	6.375424813	6.302712445	6.18314492	6.257024059	6.37063883	6.40119289	5.918423312	6.159138514
CFAC1_120027700	hypothetical protein, conserved	3.474023762	3.513383844	3.728021772	3.716928298	3.660328557	3.684269727	4.819835151	3.992109255	5.046607983
CFAC1_120027800	kinesin, putative	3.970623326	3.850709507	4.101510447	5.267965812	5.315750756	5.454610869	4.231786249	4.111003895	4.161987547
CFAC1_120027900	U1 small nuclear ribonucleoprotein, putative	3.897964085	4.391300754	4.178310011	4.465638899	4.276611991	4.140375002	6.042697594	4.781731364	3.929926435
CFAC1_120028000	eukaryotic translation initiation factor 4 gamma, putative	7.549459725	7.375134745	7.469494973	7.393170614	7.505409106	7.624731927	7.038609344	6.792865045	6.480747832
CFAC1_120028100	prohibitin	6.475103987	6.447816083	6.539516945	6.517613195	6.525242757	6.585118065	5.236557916	5.289929216	5.429306364
CFAC1_120028200	WD domain, G-beta repeat, putative	3.341669199	3.289425702	3.336185133	5.222050435	5.166615235	5.238409568	4.233862784	4.850979807	4.671642583
CFAC1_120028300	Putative snoRNA binding domain containing protein, putative	3.7062527	4.101292121	3.761673988	3.816717334	3.603934812	3.729777185	3.240301519	3.346982932	3.925305909
CFAC1_120028400	hypothetical protein, conserved	6.134217765	6.23793818	6.275667139	5.785060604	5.717490441	5.690279112	5.230378501	6.078257426	6.055098761
CFAC1_120028500	Clustered mitochondria, putative	5.34769877	5.330506741	5.385613914	5.074731205	5.128218916	5.056230857	5.231730291	4.848609082	5.052689508
CFAC1_120028600	Clustered mitochondria, putative	5.14159983	5.265205149	5.230064038	4.664855603	4.59303659	4.637475665	3.232587232	3.111310921	3.357627695
CFAC1_130005000	hypothetical protein, conserved	5.006611124	4.710318985	4.801967844	4.744808041	4.921844843	5.14595209	6.557505103	7.041392412	7.664259742
CFAC1_130005100	Endoplasmic Reticulum-Golgi Intermediate Compartment (ERGIC)/Endoplasmic reticulum vesicle transporter, putative	7.35974206	6.945367567	6.978597624	6.976391049	7.140359194	7.28525248	8.139902282	7.86914296	7.99112507
CFAC1_130005200	Bacterial transferase hexapeptide (six repeats), putative	8.524363756	8.40722623	8.482653102	7.089979888	7.13842894	7.273312181	8.482533176	8.260081307	8.44184446
CFAC1_130005300	ATP-binding cassette protein subfamily H, member 1, putative	6.922326369	6.924166423	6.903912585	5.85162106	5.69021867	5.777567994	7.556794439	7.378065648	7.250421545
CFAC1_130005400	SNF2/RAD54 related DNA helicase, putative	5.883316447	5.954937484	5.996008745	5.712175604	5.675463003	5.730314801	6.552458806	6.109748729	5.601412631
CFAC1_130005500	protein kinase, putative	6.06325608	6.105050934	6.142512372	5.884708334	5.86056227	5.94540254	5.815411476	5.809766398	5.99781372
CFAC1_130005600	hypothetical protein	5.961652003	6.182585177	6.092569508	5.302515512	5.383548309	5.416784432	5.230899079	4.110865159	4.676212704
CFAC1_130005800	GRIP domain containing protein, putative	4.9745498	4.742473735	4.926779936	4.446867439	4.11508539	4.203809403	5.55712344	4.620804296	4.514919936
CFAC1_130005900	hypothetical protein, conserved	5.415400828	5.183218627	5.195351835	6.309881763	6.456402803	6.721333184	6.408781508	5.861628803	5.979731268
CFAC1_130006000	MORN repeat, putative	5.422704485	5.632085118	5.562461168	5.695437209	5.616515495	5.467122228	6.231208395	5.384116501	5.744469737
CFAC1_130006100	seryl-tRNA synthetase, putative	7.398664125	7.246392918	7.335306566	8.133632572	8.148487181	8.217042284	7.691651864	7.746994686	7.856819852
CFAC1_130006200	cyclin-dependent protein kinase, putative	4.202238947	4.084364483	4.224812084	4.670231152	4.745407709	4.728663595	4.818894214	5.43668022	5.048592687
CFAC1_130006400	NGG1 interacting factor 3-like protein	5.785446557	5.761033073	5.895703359	6.39394245	6.42084342	6.383255219	6.405638752	5.663431146	6.042873348
CFAC1_130006500	cell cycle sequence binding phosphoprotein (RBP45), putative	5.41447262	5.438127098	5.408196611	5.819806785	5.812078653	5.827966213	5.235600715	5.177243619	5.928615464
CFAC1_130006600	hypothetical protein, conserved	5.676451373	5.730627211	5.642116229	6.250694226	6.32657896	6.252318849	4.231559769	5.524537391	5.938874315
CFAC1_130006700	hypothetical protein, conserved	6.072902304	5.939468775	5.962440767	5.780937989	5.661555811	5.744621465	6.400472502	5.917130293	5.60145423
CFAC1_130006800	Myotubularin-associated protein, putative	4.76470813	4.886188141	4.803927812	5.673713942	5.613815493	5.487763371	3.233687275	4.847786727	4.93826536
CFAC1_130007000	cytoplasmic translation machinery associated protein, putative	6.536181012	6.437973342	6.448097697	6.651244935	6.715265483	6.844737028	6.700110077	6.157710605	6.032356067
CFAC1_130007100	DEAD-boc ATP-dependent (RNA) helicase, putative	5.270836124	5.126588103	5.098739207	5.507332502	5.44709787	5.618492544	6.039072897	5.656113211	6.395376283
CFAC1_130007200	Leucine Rich repeat, putative	3.710458873	3.913113649	3.990458077	4.686211927	4.596411119	4.706145844	5.233443997	6.083732091	5.596247705
CFAC1_130007300	hypothetical protein, conserved	3.751690931	3.316631262	3.507905666	3.583141188	3.375877686	3.368309437	4.827745291	4.793966851	5.852795219
CFAC1_130007400	acidocalcisomal pyrophosphatase	7.498266569	7.398862504	7.482134432	6.549774946	6.658532626	6.728189458	6.817536026	6.757198236	6.255693243
CFAC1_130007500	hypothetical protein	4.016547948	4.036570067	3.986557506	3.547664437	3.505557153	3.494556844	3.241353035	5.294190507	5.243841541
CFAC1_130007700	pterin-4-alpha-carbinolamine dehydratase, putative	5.158226471	5.075885476	5.213170339	4.648371152	4.564012977	4.754838947	4.284275807	5.707298668	5.569889885
CFAC1_130007800	recA bacterial DNA recombination protein/Rad51, putative	3.063174288	2.898569552	3.013136212	3.019495154	3.195955713	3.288683351	5.234143253	4.990327714	5.6687493
CFAC1_130007900	proteasome alpha 7 subunit, putative	7.117071188	6.870400735	7.001147231	7.133696295	7.163352184	7.258107642	7.406771631	7.090710107	7.270153378
CFAC1_130008000	hypothetical protein	6.142358046	6.21726182	6.15192672	5.221457311	4.993064645	5.083993227	5.552091881	4.331985585	3.94126645
CFAC1_130008300	serine/threonine protein kinase, putative	4.125564827	4.240264481	4.234363177	3.214575466	3.078288017	3.338233956	9.737884397	4.432375987	4.93912588
CFAC1_130008400	hypothetical protein, conserved	7.159788447	7.340654458	7.292845425	6.81878402	6.8360437	6.700014732	6.816545166	6.736066024	6.777042125
CFAC1_130008500	NADH-cytochrome b5 reductase-like protein	5.382991336	5.302052492	5.247994238	5.602361994	5.730297804	5.754144384	5.555074024	4.529748933	5.255684514
CFAC1_130008600	hypothetical protein, conserved	5.303243891	5.270416324	5.32837542	5.618705834	5.593965718	5.710809345	4.232010277	6.048708406	5.353197656
CFAC1_130008700	hypothetical protein	3.34039596	3.092459709	3.333872578	4.014058854	4.158775231	4.267913341	3.236816644	3.340752227	4.66881174
CFAC1_130008800	Sec20, putative	3.393339546	3.210944122	3.093594213	3.313451854	3.009320762	3.105624285	5.558367073	4.623027227	4.664185535
CFAC1_130008900	hypothetical protein, conserved	7.069126397	7.286115343	7.211469629	6.231994294	6.064480581	6.044789696	5.23026914	5.381727162	5.355179423
CFAC1_130009000	hypothetical protein, conserved	5.420092734	5.424954226	5.401897382	5.38360895	5.483488691	5.531832875	6.039040671	6.384506133	6.257986646
CFAC1_130009100	hypothetical protein	6.003227239	6.021999583	6.055210135	6.478791169	6.465354136	6.559959008	6.400254359	4.984320132	4.813869391
CFAC1_130009400	hypothetical protein, conserved	2.248127206	2.16531347	2.739429424	2.659841099	2.529440988	2.865546819	5.81784713	4.337023863	5.741208679
CFAC1_130009500	14-3-3 protein, putative	8.059951762	7.972570186	8.069353153	7.741320485	7.84654778	7.92511788	6.696108606	7.418211389	7.549430919
CFAC1_130009600	Optic atrophy 3 protein (OPA3), putative	5.670396378	5.730537085	5.746889832	5.579225194	5.524844811	5.585805455	5.554968685	5.573286479	4.671338173
CFAC1_130009700	hypothetical protein, conserved	5.684820243	5.641611586	5.644044575	5.487784431	5.592739325	5.497324363	6.553114603	6.35878547	5.600010086
CFAC1_130009800	Domain of unknown function(DUF2779), putative	6.876002725	6.781136543	6.802689486	6.371698466	6.533743269	6.522109876	4.816035151	5.772455898	5.938762098
CFAC1_130009900	hypothetical protein, conserved	4.971036795	5.080872474	5.170435895	5.254584817	5.322571531	5.23494518	4.233507226	5.528021131	5.519864442
CFAC1_130010000	tubulin-tyrsoine ligase-like protein	6.986645746	7.094524159	7.123683704	7.004292809	7.114375491	7.012319856	5.552328178	5.809487687	4.814328012
CFAC1_130010100	BOP1NT (NUC169) domain/WD domain, G-beta repeat, putative	8.532036361	8.288459538	8.29639768	8.598366058	8.745787761	8.840700293	7.622976265	6.934526682	7.502133261
CFAC1_130010200	chromatin binding protein, putative	4.714607523	4.776789121	4.834498536	5.377909766	5.494864953	5.575858844	6.038686649	5.111368216	5.439616141
CFAC1_130010300	hypothetical protein, conserved	6.90070894	6.868685778	6.907442302	6.446389495	6.465000593	6.518331491	6.401244735	5.696215639	6.480867505
CFAC1_130010400	Leucine rich repeat/Leucine Rich repeat, putative	4.470779149	4.575791491	4.520590167	4.789167313	4.835712128	4.731852591	6.40157259	4.775313569	4.811075234
CFAC1_130010500	DNA ligase, putative	4.558295011	4.343113421	4.442292786	5.669204102	5.582041567	5.751773361	5.231689964	5.433147901	4.811932573
CFAC1_130010600	hypothetical protein, conserved	4.521267116	4.466718637	4.606494967	4.801823376	4.771195897	4.683960432	4.81726547	5.614256569	5.351428581
CFAC1_130010700	hypothetical protein	6.256136233	6.198328366	6.003390471	6.845915457	6.869303814	6.793201305	6.038544906	5.773752631	5.352498301
CFAC1_130011100	60S ribosomal protein L36, putative	8.412454488	8.084315455	8.251399445	7.437838012	7.624838913	7.869496004	9.346914224	8.692882413	8.757845447
CFAC1_130011200	ATPase subunit 9, putative	6.509207792	6.548670846	6.290831348	5.995165225	6.022004689	5.959651172	6.0932876	5.793925786	6.158538038
CFAC1_130011300	hypothetical protein, conserved	6.675297347	6.074356752	6.13463249	7.799993548	8.017058178	8.221282958	8.23094075	7.613099415	7.875198147
CFAC1_130011400	proteasome regulatory non-ATP-ase subunit 5, putative	7.910201381	7.620135084	7.749478431	7.768886071	7.928226617	8.037692044	8.441612914	8.31567872	8.5189021
CFAC1_130011600	hypothetical protein, conserved	5.91203324	5.675410887	5.742569219	6.328632493	6.372368592	6.351154108	6.037953509	6.501840146	6.562771652
CFAC1_130011700	ras-related protein Rab21, putative	3.648658752	3.751578372	3.91746274	4.178926405	4.159182687	4.057344377	4.237104072	5.392502304	4.927639255
CFAC1_130011800	putative PfkB family sugar kinase	4.761012613	4.236184727	4.231633693	3.196438554	3.368070779	3.291284245	5.235156423	3.855772851	4.515344195
CFAC1_130011900	Domain of unknown function (DUF3819)/CCR4-Not complex component, Not1, putative	8.274636024	8.536032746	8.544010491	8.020898557	8.039666129	8.028018117	6.689174804	5.845457892	5.998792037
CFAC1_130012000	methionyl-tRNA synthetase	8.508310252	8.297765716	8.256437476	8.96287126	8.955855927	9.025728874	7.230928437	7.169345775	7.561366547
CFAC1_130012100	Temperature dependent protein affecting M2 dsRNA replication, putative	7.892911522	7.991073538	7.945959772	8.188835072	8.229959808	8.233689129	6.230224009	6.406663607	6.109000945
CFAC1_130012200	Protein kinase domain containing protein, putative	5.566334777	5.844947956	5.676628277	5.026831229	4.916497152	4.56873762	5.231007059	5.169039672	5.054220443
CFAC1_130012300	hypothetical protein	4.887799658	5.416721078	5.397944168	4.328514012	4.324759647	3.799501922	5.231895366	4.848906848	1.362830591
CFAC1_130012700	hypothetical protein, conserved	5.968396743	6.1020708	6.020758422	5.921800663	5.71745322	5.77266422	4.81543733	4.224964188	2.943494033
CFAC1_130012800	hypothetical protein, conserved	5.999908431	5.891898021	6.068615298	5.871654601	5.937944441	6.0759279	6.823963231	6.094626346	6.142694769
CFAC1_130012900	hypothetical protein, conserved	5.241156546	5.226393316	5.468722945	5.599015559	5.488349601	5.472618105	5.556352302	5.231978136	4.805807546
CFAC1_130013000	hypothetical protein, conserved	2.450650825	2.865440061	2.800772026	1.009176131	1.631697032	1.240123339	3.237404763	1.541911283	1.356342237
CFAC1_130013100	metallo-peptidase, Clan MG, Family M24	5.810648035	5.525996173	5.582431637	7.138546677	7.197850778	7.272709654	6.932802771	6.813431079	7.130381491
CFAC1_130013200	hypothetical protein, conserved	6.185530248	6.204785936	6.209521148	5.729707099	5.754693481	5.858282434	6.234562828	5.701920225	6.152273754
CFAC1_130013300	hypoxanthine-guanine phosphoribosyltransferase	5.761061213	5.527003177	5.610130742	6.020213034	6.104528224	6.344981769	6.047041839	5.064955016	5.857959624
CFAC1_130013400	xanthine phosphoribosyltransferase	6.534209734	6.331675725	6.518243099	6.598207665	6.711481619	6.755873013	7.044665677	6.491179839	6.893187348
CFAC1_130013500	Protein kinase domain containing protein, putative	8.007276571	8.085953992	8.071863402	6.96113658	6.895733462	6.873038058	6.229834591	6.845157465	6.484127571
CFAC1_130013700	hypothetical protein	6.596622014	6.777458076	6.593428096	6.234296225	6.050928904	5.968476149	5.551866527	6.500337737	6.213183807
CFAC1_130013900	Zinc finger domain containing protein, putative	4.781119258	4.749869653	4.808538889	5.263676512	5.28995869	5.233786645	4.817480321	6.081588874	6.158011685
CFAC1_130014000	hypothetical protein	4.792343909	4.991278493	4.889803531	3.884384895	4.037950094	3.818470811	4.816520528	4.111560527	3.35524332
CFAC1_130014100	hypothetical protein, conserved	4.846212485	5.032090873	5.012685091	5.667945012	5.625570734	5.489703059	4.816422903	5.383373004	4.938433066
CFAC1_130014200	Domain of unknown function (DUF4042)/HEAT-like repeat, putative	6.235624779	6.494999769	6.435759724	6.07319368	5.912736544	5.867247064	6.400216511	6.224718191	5.161624468
CFAC1_130014300	ABC transporter, putative	6.329148846	6.373123696	6.403127013	6.108528606	6.042396098	5.993794218	5.552873266	6.197352296	5.054009997
CFAC1_130014500	hypothetical protein, conserved	3.673781067	3.558312442	3.406778006	4.221507008	4.440920369	4.464390834	5.241303479	5.350863751	4.917194076
CFAC1_130014600	mis-match repair protein, putative	4.976106185	5.10043419	5.151951235	5.333293052	5.249580941	5.247184702	4.815788358	5.109373758	6.054727774
CFAC1_130014700	Adenylate cyclase associated (CAP) C terminal, putative	5.722948549	5.797775267	5.717865615	5.855873945	5.805506925	5.776666689	3.234183231	5.952436009	4.811780638
CFAC1_130014800	aspartyl-tRNA synthetase, putative	6.410623108	6.399444534	6.412830733	6.064723555	6.060034221	6.114286804	7.522829248	6.549183701	6.743474701
CFAC1_130014900	hypothetical protein	5.05287333	4.818320307	4.889605849	4.893650869	4.96099537	5.186710031	3.235541974	5.573143846	5.741267199
CFAC1_130015100	hypothetical protein, conserved	4.676100013	4.341205642	4.252750667	4.720027219	4.808768789	5.026253828	6.233287496	5.484008008	5.347923646
CFAC1_130015200	Aminoacyl-tRNA editing domain containing protein, putative	4.20935983	4.052837208	4.166379904	5.446521186	5.459905733	5.593521343	4.237773669	4.995374822	3.927236249
CFAC1_130015300	Core histone H2A/H2B/H3/H4, putative	8.914432356	9.009650402	9.079138368	7.846360072	7.753073754	7.48127082	10.05677732	10.16515146	10.21222941
CFAC1_130015400	histone H2A, putative	7.363533752	7.454459707	7.593094679	7.34100684	7.32884211	7.383169994	7.125672804	7.626480839	7.7072352
CFAC1_130015500	histone H2A, putative	6.417261922	6.719719295	6.754058077	4.903290964	4.952749387	4.869930728	8.888959855	8.37672587	8.572396263
CFAC1_130015600	histone H2A, putative	7.677777189	7.750760467	7.85985321	7.493787583	7.371953849	7.284820109	7.701923037	7.735296519	6.742705079
CFAC1_130015700	hypothetical protein, conserved	4.606955325	4.760888845	4.634318673	5.28688705	5.28056489	5.211456436	6.041594839	5.853187892	5.252977127
CFAC1_130015800	Programmed cell death protein 2, C-terminal putative domain containing protein, putative	4.701939747	4.502568567	4.57829575	5.641696602	5.612998948	5.744053549	5.55532076	5.436480674	5.871551921
CFAC1_130015900	hypothetical protein, conserved	5.929518334	6.229710969	6.085156925	5.542672951	5.592522033	5.509572426	4.815913543	4.332620534	5.05491041
CFAC1_130016000	hypothetical protein, conserved	5.056750592	5.012903557	5.022095738	5.352390229	5.33363961	5.439791913	3.234472326	5.614283248	5.994979337
CFAC1_130016100	WD40 repeats, putative	8.080868204	8.250233422	8.242449693	7.709371741	7.692403642	7.776673707	6.814817917	6.915807313	6.813873089
CFAC1_130016200	hypothetical protein, conserved	6.02804491	5.928487291	6.090854984	4.83133787	4.961148896	4.897378482	6.252574848	5.265001375	5.831367801
CFAC1_130016300	hypothetical protein	6.314429265	6.169870814	6.088298339	6.944132444	6.987301347	7.118992691	6.551814254	6.108605924	5.524804572
CFAC1_130016600	Tubulin/FtsZ family, GTPase domain containing protein, putative	4.39538142	4.294089784	4.334907566	4.977873185	5.021625104	5.044813654	4.233732215	5.113607854	4.35028915
CFAC1_130016800	dynein arm light chain, putative	3.506712449	3.804249428	3.918572325	4.10913163	3.899229608	4.172807725	3.238073045	5.233898157	5.044389423
CFAC1_130016900	hypothetical protein, conserved	5.89113777	6.12867411	6.028496928	5.723353855	5.563013538	5.616310825	6.038226826	5.734730626	5.600977455
CFAC1_130017000	kinesin, putative	5.7026589	5.784090881	5.786008972	6.640101235	6.690034729	6.635884659	4.815505081	5.38173943	4.35590962
CFAC1_130017100	60S ribosomal protein L9, putative	10.94323537	10.93641403	10.95563302	10.3222402	10.37938495	10.46847871	10.95502696	10.27302046	10.65363092
CFAC1_130017200	40S ribosomal protein S23, putative	9.521423087	9.31430516	9.328793479	8.423086123	8.652012558	8.641788209	9.925312413	9.217638764	10.11037009
CFAC1_130017300	40S ribosomal protein S23, putative	11.05628173	10.81621642	10.90409472	10.01981702	10.1615023	10.29394365	11.61334707	11.44641917	11.89461948
CFAC1_130017400	cell division protein kinase 2	5.874222552	5.826061618	5.870069509	5.67118201	5.626505056	5.640927691	4.820721636	5.39104986	5.431556431
CFAC1_130017500	T-complex protein 1, delta subunit, putative	6.660614877	6.432585382	6.434975852	7.932729271	7.954282267	7.970895113	7.039150949	7.526939542	7.232816019
CFAC1_130017900	RNA polymerase III transcription factor (TF)IIIC subunit, putative	4.781621729	4.893807617	4.871067077	4.271953786	4.255691376	4.220428722	6.553167064	5.384324719	5.875429905
CFAC1_130018000	Tetratricopeptide repeats, putative	5.848111047	6.233184131	6.154320431	5.347717296	5.234249811	5.064243669	4.81560703	4.916535534	4.163253974
CFAC1_130018200	U4/U6 small nuclear ribonuclear protein, putative	4.881229407	4.789434624	4.861421089	5.046694507	4.893100839	4.885808887	5.232057351	5.952958014	6.305234578
CFAC1_130018300	hypothetical protein, conserved	4.670357575	4.658631393	4.677376499	4.810176089	4.794542326	4.731397242	6.038923037	5.614041455	5.521530926
CFAC1_130018400	hypothetical protein, conserved	1.08526367	1.002857915	1.647182058	0.608618815	0.778883002	0.757591077	3.236527774	1.540354615	2.352249234
CFAC1_130018500	hypothetical protein, conserved	5.186341812	5.191624655	5.191365289	5.880675004	5.759660193	5.727072054	5.230455871	5.809294243	4.163099792
CFAC1_130018600	folate/biopterin transporter, putative	2.288851009	2.269260306	2.350200626	1.49790487	2.260443547	2.051005527	3.234126189	0.546509871	2.357328602
CFAC1_130018800	proteophosphoglycan ppg4	3.099843995	3.177265719	3.259148532	3.520619077	3.61297254	3.581821998	3.233330233	3.334540045	2.358999057
CFAC1_130018900	hypothetical protein, conserved	-1.414844527	-2.527603996	-3.190413539	-4.156359767	-1.042162487	-0.823899331	3.620697383	2.996131185	2.718880476
CFAC1_130019300	hypothetical protein, conserved	2.447393499	2.960015784	2.554155475	3.100578265	2.779635838	2.264033482	3.317409856	3.74092774	3.029842283
CFAC1_130019500	hypothetical protein, conserved	5.934386689	5.898541707	5.802200891	5.710049263	5.697241515	5.888682275	8.749491567	7.41105535	7.726650303
CFAC1_130019600	hypothetical protein, conserved	2.447393499	2.960015784	2.554155475	3.100578265	2.779635838	2.264033482	3.317409856	3.74092774	3.029842283
CFAC1_130019700	Ribosomal protein L1p/L10e family, putative	4.313635547	3.987603877	4.167757802	5.524878919	5.519884423	5.772172897	5.236160611	6.366808656	6.296555791
CFAC1_130019800	DNA repair and recombination helicase protein PIF6, putative	5.060162595	5.144148434	5.177473932	6.199134483	6.229800343	6.261663137	8.088744099	6.049167482	5.744799156
CFAC1_130019900	Globin/Oxidoreductase FAD-binding domain/Oxidoreductase NAD-binding domain containing protein, putative	7.523233627	7.904104099	7.772549469	5.777241152	5.573032995	5.403479598	4.818863626	2.120978994	2.936245783
CFAC1_130020000	hypothetical protein, conserved	4.064799111	4.143602728	4.05553345	4.439022564	4.341713472	4.283262782	4.237290737	5.70463337	5.342045512
CFAC1_130020100	thymidine kinase, putative	4.973686046	4.856996258	4.811029863	5.923116156	5.939330457	5.947211931	4.23706968	5.392439155	5.429920809
CFAC1_130020200	hypothetical protein, conserved	5.330059058	5.217450801	5.398176119	6.263670799	6.163852916	6.251814979	8.399761769	5.331638613	5.162035835
CFAC1_130020400	WD domain, G-beta repeat, putative	6.094530686	6.253737383	6.244621715	5.632751753	5.525613547	5.527446933	5.230322816	4.109839606	4.525563053
CFAC1_130020700	adenylate kinase, putative	6.646334172	6.519310044	6.609479796	5.446206835	5.290665593	5.299735658	4.820745791	5.23364133	3.930286326
CFAC1_130020800	hypothetical protein, conserved	4.601138593	4.639035904	4.82685508	4.564924298	4.542019856	4.654976908	4.817738261	3.851048606	4.935640622
CFAC1_130020900	hypothetical protein, conserved	6.401475443	6.502402704	6.490862392	5.578816192	5.612509539	5.598820042	5.553060667	5.226101329	4.938209645
CFAC1_130021000	hypothetical protein, conserved	4.35053668	4.668001058	4.584713193	4.97766815	4.840179902	4.80890171	6.231566553	4.775090117	4.673945722
CFAC1_130021100	R-SNARE protein, putative	6.50132314	6.463973189	6.355448374	5.953809527	5.89143228	6.119538334	6.82110307	7.192893451	7.27183087
CFAC1_130021200	Ring finger domain containing protein, putative	4.913474213	4.769332344	4.807072755	4.414142737	4.51465635	4.598857806	5.556685326	5.619409182	5.345330734
CFAC1_130021300	hypothetical protein	3.271051282	3.066287769	3.22194119	1.658400193	1.613420447	1.811015258	3.249692813	2.145381592	3.321887413
CFAC1_130021400	RF-1 domain containing protein, putative	7.083136548	7.042633671	7.152876595	6.475668661	6.385690498	6.426572104	6.231394046	6.613525441	6.709028958
CFAC1_130021500	hypothetical protein, conserved	4.81330841	4.795959458	4.937342113	5.644193895	5.639205162	5.683435402	5.556006846	5.285784144	5.594576004
CFAC1_130021600	hypothetical protein, conserved	4.7740757	4.618509985	4.656441482	4.74874837	4.754663537	4.982370262	4.83960178	5.92436695	5.76441675
CFAC1_130021700	RecF/RecN/SMC N terminal domain/SMC proteins Flexible Hinge Domain, putative	6.880348278	6.77383126	6.841180419	7.118746672	7.157335435	7.177308135	6.037489674	6.278677995	6.212378024
CFAC1_130021800	ATP synthase, putative	7.122862852	7.041663681	7.06223669	7.074723522	7.039114192	7.105174701	6.039827342	6.019886104	5.597586734
CFAC1_130021900	PB1 domain containing protein, putative	5.450089516	5.520548073	5.665424364	5.633964443	5.540921056	5.442343386	6.037478435	5.109219942	5.162215956
CFAC1_130022100	hypothetical protein, conserved	5.549016108	5.758306625	5.662101298	4.73126216	4.669224859	4.766409957	6.041409727	6.338127357	5.93114617
CFAC1_130022200	hypothetical protein, conserved	7.046363388	7.119263426	7.125493025	6.314715258	6.348103892	6.38372958	6.037984644	6.501900941	6.601175715
CFAC1_130022300	hypothetical protein, conserved	4.800656179	4.863916824	4.615122297	4.62096912	4.703969128	4.774177664	4.234110248	2.85457089	3.934947566
CFAC1_130022400	palmitoyl acyltransferase 3, putative	4.974906237	4.897733969	4.882929771	5.736735662	5.715355769	5.807957262	6.401288593	6.384116627	6.560935252
CFAC1_130022500	Protein of unknown function (DUF971), putative	4.590499083	4.697180572	4.600583825	4.272761652	4.451471358	4.295456304	5.55722716	6.28757485	5.98778215
CFAC1_130022600	hypothetical protein, conserved	4.924770995	4.905529732	4.956772556	4.840059935	4.921874451	4.909414172	6.23579403	6.148750899	6.664129337
CFAC1_130022700	2-oxoisovalerate dehydrogenase alpha subunit, putative	5.900737932	5.939653683	5.894035502	5.468314907	5.512131136	5.324368312	3.235258606	4.698711313	2.35492955
CFAC1_130022800	Cytochrome b5-like Heme/Steroid binding domain containing protein, putative	5.070213453	5.21927825	5.174673689	5.194728584	5.301194402	5.250530563	6.560181646	5.4930323	6.622287477
CFAC1_130022900	arginine N-methyltransferase, type II, putative	5.776609792	5.716861611	5.80233227	6.106794345	6.147708662	6.083781509	6.552401867	5.95101477	6.260246133
CFAC1_130023100	Tetratricopeptide repeat, putative	6.189964707	5.94592256	6.094264587	6.883757718	6.793680939	6.906430428	6.233994681	6.363656609	6.433501312
CFAC1_130023200	hypothetical protein, conserved	5.71451131	5.815410602	5.82690624	5.938344944	5.961008565	5.913361377	6.552609018	5.612706644	5.260211331
CFAC1_130023400	hypothetical protein, conserved	7.009389895	6.947582102	7.067572203	7.17863995	7.175213535	7.203891184	7.039172195	6.504432953	6.437737419
CFAC1_130023500	hypothetical protein	6.57842127	6.821022354	6.814602671	5.57127332	5.63840214	5.588967128	6.551991556	5.224772303	4.814354114
CFAC1_130023700	hypothetical protein, conserved	3.171924054	2.976026173	3.289413893	3.295182475	3.079074979	3.176823717	4.819725584	4.990947435	5.346237975
CFAC1_130023800	Vitamin B6 photo-protection and homoeostasis, putative	6.108294189	6.202912516	6.21730996	5.552942513	5.421762039	5.405665841	6.038838036	6.333541482	6.052014138
CFAC1_130023900	hypothetical protein	4.681993495	4.785747601	4.678292464	4.348681439	4.314987562	4.079129279	4.23219323	3.527646256	2.940985715
CFAC1_130024000	Sec8 exocyst complex component specific domain containing protein, putative	7.662426682	7.71249235	7.737437714	7.198279896	7.161353183	7.143444874	7.551601206	6.827165831	6.78086351
CFAC1_130024100	ribosomal protein S11 homolog	10.49672554	10.45616598	10.50945702	9.879537742	9.933963214	10.01390413	10.62896779	9.990939121	10.49716321
CFAC1_130024200	hypothetical protein, conserved	4.801805171	4.600592881	4.697596302	5.358128684	5.358946385	5.466222714	6.401578133	5.614373579	5.438703134
CFAC1_130024300	RNA helicase, putative	8.619402868	8.475047725	8.561637507	8.822197377	8.934958935	9.029750319	8.139427392	7.868309721	7.918113387
CFAC1_130024400	LETM1-like protein, putative	9.681753623	9.598312807	9.668266745	9.040973638	9.12056748	9.175326741	8.69240154	8.632520922	8.63262692
CFAC1_130024500	Ring finger containing protein, putative	5.482363921	5.608951197	5.513211901	4.725971162	4.54982009	4.471197338	3.23282798	5.523921238	5.261831763
CFAC1_130024600	Glutathione S-transferase, C-terminal domain containing protein, putative	4.407716626	4.486193046	4.396958893	4.913447892	4.801948307	4.89754057	4.234901342	4.990237403	5.739211382
CFAC1_130024800	choline dehydrogenase, like protein	7.35634056	7.53758164	7.463971784	7.069409927	6.937200874	6.938628075	6.232023183	5.697384168	5.935319847
CFAC1_130024900	NIMA-related kinase, putative	6.793162628	6.934965809	6.900775883	6.269935315	6.352919281	6.22855189	4.23217404	5.695486136	5.259791221
CFAC1_130025000	Microtubule-binding protein MIP-T3, putative	5.10944002	5.438297585	5.356512764	5.390725485	5.39464482	5.284672354	4.233339373	4.698158647	4.810144909
CFAC1_130025100	hypothetical protein, conserved	1.025203041	1.307013485	1.620511192	2.654146922	2.609013366	2.292711601	3.252295994	3.730454239	1.325665761
CFAC1_130025200	Peroxidase, putative	6.416196699	6.346222766	6.433174506	6.339341415	6.319930731	6.401427726	6.233008294	6.114036876	6.206162155
CFAC1_130025300	WD40 repeats, putative	5.721737682	5.75699219	5.723946012	5.446607332	5.463022858	5.415188575	6.93103322	5.432188485	5.745445853
CFAC1_130025400	hypothetical protein, conserved	10.07769595	10.07119176	10.15170731	9.152771932	9.319485348	9.225726904	8.231256726	7.421041833	7.690834872
CFAC1_130025500	hypothetical protein, conserved	6.59406329	6.877793739	6.806090952	5.229614181	5.492042838	5.618026486	3.234248873	4.527123491	3.938066581
CFAC1_130025600	F-box-like, putative	5.604019234	5.772863262	5.68020258	5.062759086	5.021624731	5.07934611	4.233730625	4.850740891	5.050158676
CFAC1_130025700	hypothetical protein, conserved	3.250696187	3.356546826	3.171902109	4.84444873	4.85480323	5.021430482	5.822267334	4.122790306	4.924970973
CFAC1_130025800	hypothetical protein, conserved	1.991146794	2.711105751	2.313463642	2.846938833	2.6819312	2.891565148	3.255806303	2.89061684	2.312475631
CFAC1_130025900	Ubiquitin-2 like Rad60 SUMO-like, putative	4.930270194	5.049825257	5.187394009	4.555580627	4.60725763	4.676717907	4.832034808	4.723732112	4.642997705
CFAC1_130026000	mitochondrial RNA binding complex 1 subunit, putative	6.491779252	6.384148344	6.470365559	6.743090453	6.825840077	6.944195178	6.934469052	6.338463541	6.555066571
CFAC1_130026100	calcineurin b subunit	4.601937307	4.422637956	4.511680967	4.667855478	4.783185487	4.722401641	5.244010799	4.940936323	5.911079747
CFAC1_130026200	hypothetical protein, conserved	2.993236429	3.584785553	3.206137707	3.889036654	3.592562323	3.403203836	4.235256158	3.702754012	3.932521633
CFAC1_130026300	protein kinase, putative	4.439974147	4.219451898	4.322186097	4.532400176	4.580205152	4.527897246	4.817902595	4.850289879	3.93628375
CFAC1_130026400	mitochondrial structure specific endonuclease I (SSE-1), putative	4.677982931	4.468718988	4.467666365	5.914245627	6.005801751	6.138861242	5.82029467	5.177243619	5.044513382
CFAC1_130026500	hypothetical protein, conserved	4.084804464	3.856881745	3.98540102	4.87380338	4.873735857	4.908013514	3.235577958	5.052657701	4.808820297
CFAC1_130026700	pumillio protein 3, putative	5.225829816	5.199754588	5.054108225	5.353855489	5.426328956	5.46856233	3.234591777	4.113133258	5.05175235
CFAC1_130026800	Protein of unknown function, DUF607, putative	4.191136436	3.922705044	3.851939857	4.54155643	4.549137153	4.733954378	6.046954691	6.517944019	6.619759042
CFAC1_130026900	proteasome alpha 2 subunit, putative	7.563372348	7.44594657	7.624561639	7.670205259	7.805093567	7.878249832	7.697126707	8.244933212	8.613581648
CFAC1_130027000	cytochrome c oxidase subunit VI, putative	9.181247392	8.949669546	8.992211551	7.801854539	7.924779724	7.946097854	9.177542875	8.820853324	8.990804923
CFAC1_130027100	60S ribosomal protein L32	10.4672407	10.49365073	10.40007734	9.727034373	9.770952623	9.745170915	11.0018217	10.6904276	11.18094802
CFAC1_130027300	hypothetical protein, conserved	4.291576147	3.87887622	4.124194045	3.568767926	3.556872524	3.925130516	6.565804086	5.593269456	5.573470074
CFAC1_130027400	RNA polymerase II, putative	6.643761982	6.207087185	6.464001169	5.949491065	6.037205328	6.327602453	7.140541143	7.022202428	7.475471264
CFAC1_130027500	SET domain containing protein, putative	6.796778405	6.550456309	6.785155268	6.713062117	6.81257239	6.927319438	7.320688386	6.796460626	6.773403969
CFAC1_130027600	centromere/microtubule binding protein cbf5, putative	8.569345948	8.672654245	8.674957034	8.876606388	8.881957006	8.906599657	8.186791262	7.242866782	7.614963422
CFAC1_130027700	ATP synthase F1 subunit gamma protein, putative	10.07746896	9.97957908	10.04941528	9.727889972	9.812395973	9.880782164	9.989546793	9.486487498	9.651879843
CFAC1_130027800	40S ribosomal protein S6, putative	10.29811672	10.68361317	10.63007911	9.989315024	9.836302578	9.348659406	9.096723109	9.79515804	10.03139932
CFAC1_130027900	vacuolar ATP synthase, putative	8.699654361	8.424049519	8.508621623	8.594896662	8.650488057	8.8135266	8.563332428	8.679655553	8.861505422
CFAC1_130028100	GPI transamidase component GAA1, putative	5.024195016	5.03768441	5.152754157	5.969003019	5.908943103	5.833006476	6.23255345	6.172099517	6.349107354
CFAC1_130028200	60S ribosomal protein L37a	7.432295457	8.055470491	7.947904367	6.138944491	6.074538591	5.295089326	7.781075986	7.909766499	8.424804799
CFAC1_130028300	proteasome subunit alpha type-5, putative	6.204949778	6.426211838	6.404362389	6.622767273	6.644150108	6.552149785	6.822052785	7.136297992	7.120482832
CFAC1_130028400	peroxin 14, putative	4.386195079	4.671628423	4.515029001	4.903469264	4.810924439	4.682917531	4.818311915	4.616753811	4.808984662
CFAC1_130028500	hypothetical protein, conserved	3.982586808	4.233723502	4.151897198	5.112351177	5.111425144	4.816856908	4.816311365	5.048943343	4.813227565
CFAC1_130028700	beta tubulin	10.62287258	9.764314113	10.3400207	9.628945525	9.611721427	10.51203351	10.91124215	11.29837749	10.98490861
CFAC1_130028800	beta tubulin	12.03968029	12.42909321	12.3400017	12.04806586	12.04396133	11.83394733	10.91124215	11.29837749	10.98490861
CFAC1_130029100	Tubulin C-terminal domain containing protein, putative	10.97512686	10.62995787	10.82702868	10.20220117	10.24515705	10.62791173	10.348107	9.247662034	9.79568753
CFAC1_130029200	histone deacetylase, putative	5.444343772	5.565258703	5.585990401	5.661172869	5.567242822	5.48946315	5.231927053	6.634808293	6.521171706
CFAC1_130029300	Leucine rich repeat, putative	5.943092358	6.210104487	6.200724057	4.834848519	4.663439536	4.548576303	5.815766519	5.048936539	4.813238721
CFAC1_130029600	hypothetical protein, conserved	5.292571782	5.24593882	5.203867546	5.128456364	5.235259079	5.346201131	7.039266039	6.558583647	6.461271373
CFAC1_140005700	Leishmanolysin, putative	4.991411615	5.186916505	5.126468262	4.193797116	3.957408486	4.22499549	5.63607935	5.708046326	5.517901376
CFAC1_140005900	kinetoplast polyadenylation/uridylation factor 1	7.270667158	7.180863966	7.22043599	6.942971895	6.964581258	6.967546872	6.23121557	6.358689425	6.744169127
CFAC1_140006000	hypothetical protein	4.617189881	4.266610117	4.506097433	4.909973761	5.000349159	5.044048375	6.405504249	6.533640046	6.342628896
CFAC1_140006100	mevalonate-diphosphate decarboxylase, putative	6.967686814	7.034308341	7.010079026	6.885132243	6.829084731	6.822383289	5.233872133	6.387796352	6.59504408
CFAC1_140006200	RNA-binding protein 27, putative	4.645489902	4.725488156	4.638208075	5.034734398	5.136128145	5.155206072	5.556147407	4.339217568	5.516311347
CFAC1_140006300	major facilitator superfamily protein (MFS), putative	3.754241602	3.746411792	3.840472593	4.241437764	4.114448786	3.981926996	5.817097451	5.112666517	5.158111018
CFAC1_140006400	hypothetical protein, conserved	3.389579917	3.655925855	3.630986275	3.323997975	3.440099108	3.598097126	4.231862582	4.226481934	4.161819267
CFAC1_140006500	hypothetical protein, conserved	5.844761736	5.70999965	5.797095516	5.079947508	5.151782237	5.198198265	6.569261409	5.255712743	5.318540659
CFAC1_140006600	zinc-finger of a C2HC-type/Double zinc ribbon, putative	3.459657832	4.079199484	3.579094902	4.351621391	4.292254575	4.010177563	4.816920581	3.114026977	3.354389439
CFAC1_140006700	3-beta hydroxysteroid dehydrogenase/isomerase family, putative	7.168361058	7.578964854	7.484083348	6.245747163	6.167937181	6.023593687	6.232438878	5.885678761	5.873062115
CFAC1_140006800	alpha glucosidase II subunit, putative	7.391662392	7.507433664	7.534105435	7.224604522	7.123798382	7.14340061	6.815787087	6.882778848	6.674344411
CFAC1_140006900	hypothetical protein, conserved	3.861954859	3.798252686	3.980146755	4.184675879	3.978357819	3.983401791	5.817666302	5.33596185	5.349444676
CFAC1_140007000	Protein of unknown function (DUF726), putative	7.622295318	7.742721299	7.763326082	6.869454906	6.826666537	6.762723454	6.930428431	6.381857003	6.602094467
CFAC1_140007100	ARF-like 2-binding protein, putative	2.906673246	2.490364635	3.071146648	3.270959349	3.151981014	3.429511831	3.264591816	2.585596809	4.459993704
CFAC1_140007200	Domain of unknown function DUF21/CBS domain containing protein, putative	6.404493402	6.277305572	6.347935012	5.668045057	5.785800222	5.783395147	5.231661606	5.170205019	4.160533968
CFAC1_140007300	Domain of unknown function DUF21, putative	6.568517046	6.520505705	6.496330089	5.92883826	5.989820387	6.09649373	6.231122728	5.383980818	6.439573164
CFAC1_140007400	serine/threonine protein phosphatase type 5, putative	7.633932436	7.394086554	7.486399638	7.589991466	7.71882847	7.737055435	6.817346782	6.831805432	6.903648199
CFAC1_140007500	Lipase (class 3), putative	6.371633013	6.376899585	6.375811219	6.154622873	6.12316003	6.023557813	4.232482983	5.9183512	5.439609084
CFAC1_140008000	RNA recognition motif. (a.k.a. RRM, RBD, or RNP domain)/RNA recognition motif (a.k.a. RRM, RBD, or RNP domain), putative	3.232424931	3.409661722	3.478160583	3.003013368	2.642000975	2.710390827	3.995199628	3.652091261	2.392153057
CFAC1_140008100	RNA recognition motif. (a.k.a. RRM, RBD, or RNP domain)/RNA recognition motif (a.k.a. RRM, RBD, or RNP domain), putative	5.328809898	5.778773123	5.505671969	4.85444022	4.905436145	4.878135932	4.961695288	5.987650317	5.338753729
CFAC1_140008300	UDP-galactopyranose mutase	7.042532862	6.864700964	6.862495162	7.219011419	7.290713694	7.288290788	5.817425093	7.035441652	6.519466347
CFAC1_140008400	Activator of Hsp90 ATPase, N-terminal/Activator of Hsp90 ATPase homolog 1-like protein, putative	6.063949257	5.890696836	5.98451179	6.91131129	6.949670357	6.908980932	5.234457155	6.530823709	5.805545732
CFAC1_140008500	RNA-binding protein 29, putative	5.698956759	5.896990359	5.774467411	6.047583586	6.034246653	5.960464274	5.818851813	5.231214564	5.434358229
CFAC1_140008600	60S ribosomal protein L7, putative	6.742256095	6.582803168	6.558191287	6.999424379	7.065870229	7.128799157	6.556960187	6.117795223	6.098662059
CFAC1_140008700	C2 domain containing protein, putative	6.20773391	6.048996717	6.076353875	5.304239655	5.417284283	5.521341907	6.039007765	5.655991867	5.521345253
CFAC1_140008800	hypothetical protein, conserved	4.698092901	4.698792938	4.628642512	5.223772826	5.273749531	5.265471226	5.818454606	5.617336736	5.807009539
CFAC1_140008900	hypothetical protein, conserved	4.592557219	4.488337759	4.640026812	4.441929365	4.407088162	4.38645526	3.23983636	4.85878991	4.799840747
CFAC1_140009000	hypothetical protein, conserved	1.533142046	1.046054743	1.05235551	1.062269708	0.68611416	0.719346821	3.324537913	2.685543206	2.766220637
CFAC1_140009100	Ring finger domain containing protein, putative	4.186977011	4.666645946	4.398168733	3.590934095	3.47573057	3.119674485	4.234197443	3.700857095	3.934762846
CFAC1_140009300	hypothetical protein, conserved	4.68168801	4.732533091	4.660391105	5.149285848	5.03515911	4.991299827	5.231706808	4.69668161	5.159587581
CFAC1_140009400	Dephospho-CoA kinase, putative	3.984856732	3.887703656	3.760177343	3.653185407	3.458627923	3.395439172	5.556755981	3.534074333	2.350407934
CFAC1_140009500	hypothetical protein, conserved	4.223045087	4.119452418	4.107775998	6.54228349	6.522431998	6.510662021	4.234089371	4.777440882	4.933997839
CFAC1_140009700	Domain of unknown function (DUF4379), putative	5.497322496	5.310738451	5.474747119	5.567699798	5.579123984	5.630805188	5.236840199	5.85721693	4.663678925
CFAC1_140009800	DnaJ domain containing protein, putative	5.752908222	5.724139651	5.721201752	6.300607673	6.297289712	6.278677759	5.822267334	5.536735398	5.246699234
CFAC1_140009900	Domain of unknown function (DUF4475), putative	3.92564411	4.206229228	4.276777393	4.632769927	4.511433672	4.58202751	5.233046884	4.988364387	5.256228342
CFAC1_140010000	ATP12 chaperone protein, putative	5.151597689	4.887886898	5.011049696	6.288563185	6.346331092	6.368818481	6.555161562	6.173459901	6.205513518
CFAC1_140010100	GPI-anchor transamidase subunit 8 (GPI8), putative	5.747312743	5.731824154	5.711958921	6.05731357	6.105137548	6.135268324	6.818632214	6.388400905	6.300670391
CFAC1_140010200	tubulin tyrosine ligase protein, putative	4.991873806	4.860220312	4.956818534	5.172480469	5.362250719	5.307581911	6.554322984	6.386026184	6.597135036
CFAC1_140010300	hypothetical protein, conserved	6.590146607	6.544512406	6.53731501	6.934649158	6.876258569	6.927924696	5.552470969	6.40679696	6.441325976
CFAC1_140010400	hypothetical protein, conserved	4.472429086	4.592377851	4.535078698	5.500506047	5.413917272	5.49183083	5.552128385	5.430778002	4.677356849
CFAC1_140010500	UDP-galactose transporter	5.302024425	5.143174535	5.221330149	4.911151768	4.9995788	5.058168033	6.691399812	5.282639297	5.051096094
CFAC1_140010600	hypothetical protein, conserved	6.072140022	5.928330162	6.187804698	4.990673187	5.098545108	5.184963819	6.047690437	5.297305239	5.856609898
CFAC1_140010700	hypothetical protein, conserved	4.093012233	3.872553244	4.016346224	4.340350355	4.359375078	4.714847893	5.259822036	5.036540659	5.616009288
CFAC1_140010800	PAP2 superfamily, putative	5.714111555	5.881543385	5.872025577	4.457173155	4.353710083	4.461744353	5.233485235	4.989141784	4.156680118
CFAC1_140010900	phosphatidic acid phosphatase protein-like protein	3.423127316	3.700312766	3.56130746	4.171806702	4.172897003	4.123460432	3.235811027	5.053069737	5.670336106
CFAC1_140011100	serine carboxypeptidase (CBP1), putative	6.891201795	6.635422068	6.646013325	6.972551967	6.97196665	7.09372752	6.232545354	6.074840427	6.137735222
[truncated: 6,300 more rows]
